# Supplementary material for: Tris­(4,4′-di-tert-butyl-2,2′-bi­pyridine)(trans-4-tert-butyl­cyclo­hexa­nolato)­deca-μ-oxido-hepta­oxido­hepta­vanadium aceto­nitrile monosolvate including another unknown solvent mol­ecule
Source: IUCrdata. 2020 Apr 7;5(Pt 4):x200449. doi: 10.1107/S2414314620004496 (PMC9462217; doi:10.1107/S2414314620004496)
Supplement: Supplementary file 1 [file x-05-x200449-sup1.cif]

##############################################################################
#                                                                            #
# This CIF contains the data for a data article accepted for                 #
# publication in IUCrData. It conforms to the requirements of                #
# Notes for Authors for IUCrData, and has been                               #
# peer reviewed under the auspices of IUCrData.                              #
#                                                                            #
# Full details of the Crystallographic Information File format               #
# are given in the paper "The Crystallographic Information File (CIF):       #
# a New Standard Archive File for Crystallography" by S. R. Hall, F. H.      #
# Allen and I. D. Brown [Acta Cryst. (1991), A47, 655-685].                  #
#                                                                            #
# The current version of the core CIF dictionary is obtainable from          #
# ftp://ftp.iucr.org/pub/cif_core.dic.                                       #
#                                                                            #
# Software is freely available for graphical display of the structure(s)     #
# in this CIF. For information consult the CIF software page                 #
# http://www.iucr.org/resources/cif/software.                                #
#                                                                            #
# This file may be used for bona fide research purposes within the           #
# scientific community so long as proper attribution is given to the data    # 
# article from which it was obtained.                                        #
#                                                                            #
##############################################################################
data_global
_audit_creation_method     'by CrystalStructure 4.3'
_journal_date_recd_electronic     2020-03-11
_journal_date_accepted     2020-04-01
_journal_name_full     'IUCrData'
_journal_year     2020
_journal_volume     5
_journal_issue      4
_journal_page_first     0
_journal_page_last     0
_journal_paper_category     HM
_journal_paper_doi     10.1107/S2414314620004496
_journal_coeditor_code     IS4043
_publ_contact_author_name     'Shintaro Kodama'
_publ_contact_author_address
;
Department of Applied Chemistry, Graduate School of Engineering, Osaka
Prefecture University, 1-1 Gakuen-cho, Nakaku, Sakai, Osaka 599-8531,
Japan
;
_publ_contact_author_email     'skodama@chem.osakafu-u.ac.jp'
_publ_contact_author_fax     '+81 72-254-9910'
_publ_contact_author_phone     '+81 72-254-9295'
_publ_section_title
;\
Tris(4,4'-di-<i>tert</i>-butyl-2,2'-bipyridine)(<i>trans</i>-4-<i>tert</i>-\
butylcyclohexanolato)deca-\m-oxido-heptaoxidoheptavanadium acetonitrile
monosolvate including another unknown solvent molecule
;
_publ_section_title_footnote     .
loop_
    _publ_author_name
    _publ_author_footnote
    _publ_author_address
    'Kodama, Shintaro' .
;
Department of Applied Chemistry, Graduate School of Engineering,
Osaka Prefecture University, 1-1 Gakuen-cho,
Nakaku, Sakai, Osaka 599-8531,
Japan
;
    'Kondo, Shota' .
;
Department of Applied Chemistry, Graduate School of Engineering,
Osaka Prefecture University, 1-1 Gakuen-cho,
Nakaku, Sakai, Osaka 599-8531,
Japan
;
    'Nomoto, Akihiro' .
;
Department of Applied Chemistry, Graduate School of Engineering,
Osaka Prefecture University, 1-1 Gakuen-cho,
Nakaku, Sakai, Osaka 599-8531,
Japan
;
    'Ogawa, Akiya' .
;
Department of Applied Chemistry, Graduate School of Engineering,
Osaka Prefecture University, 1-1 Gakuen-cho,
Nakaku, Sakai, Osaka 599-8531,
Japan
;
_publ_section_synopsis
;
The title heptanuclear alkoxido(oxido)vanadium(V) oxide cluster complex,
[V~7~(C~10~H~19~O)O~17~(C~18~H~24~N~2~)~3~]\\cdotCH~3~CN, has a V~7~O~18~N~6~
core with approximately <i>C</i>~s~ symmetry, which is composed of two VO~4~
tetrahedra, two VO~6~ octahedra and three VO~4~N~2~ octahedra.
;
data_I
_database_code_depnum_ccdc_archive 'CCDC 1994012'
_chemical_formula_moiety     'C64 H91 N6 O18 V7, C2 H3 N'
_chemical_formula_sum     'C66 H94 N7 O18 V7'
_chemical_formula_iupac     '[V7 (C10 H19 O) O17 (C18 H24 N2)3], C2 H3 N'
_chemical_formula_weight     1630.10
_chemical_melting_point     ?
_space_group_crystal_system     monoclinic
_space_group_name_H-M_alt     'P 21/c'
_space_group_name_Hall     '-P 2ybc'
loop_
    _space_group_symop_id
    _space_group_symop_operation_xyz
    1 '+X,+Y,+Z'
    2 '-X,1/2+Y,1/2-Z'
    3 '-X,-Y,-Z'
    4 '+X,-1/2-Y,-1/2+Z'
_cell_length_a     14.6285(4)
_cell_length_b     29.9816(7)
_cell_length_c     20.5191(5)
_cell_angle_alpha     90.0000
_cell_angle_beta     94.548(7)
_cell_angle_gamma     90.0000
_cell_volume     8971.1(4)
_cell_formula_units_Z     4
_cell_measurement_reflns_used     76498
_cell_measurement_theta_min     1.78
_cell_measurement_theta_max     25.36
_cell_measurement_temperature     123
_exptl_crystal_description     prism
_exptl_crystal_colour     yellow
_exptl_crystal_size_max     0.140
_exptl_crystal_size_mid     0.080
_exptl_crystal_size_min     0.030
_exptl_crystal_density_diffrn     1.207
_exptl_crystal_density_meas     ?
_exptl_crystal_density_method     'not measured'
_exptl_crystal_F_000     3376.00
_exptl_absorpt_coefficient_mu     0.755
_exptl_absorpt_correction_type     multi-scan
_exptl_absorpt_process_details
;
(ABSCOR; Higashi, 1995)
;
_exptl_absorpt_correction_T_min     0.386
_exptl_absorpt_correction_T_max     0.978
_diffrn_ambient_temperature     123
_diffrn_radiation_type     'Mo K\a'
_diffrn_radiation_wavelength     0.71075
_diffrn_measurement_device_type     'Rigaku R-AXIS RAPID'
_diffrn_measurement_method     \w
_diffrn_detector_area_resol_mean     10.000
_diffrn_reflns_number     122082
_diffrn_reflns_av_R_equivalents     0.1126
_diffrn_reflns_av_unetI/netI     0.0618
_diffrn_reflns_theta_min     2.268
_diffrn_reflns_theta_max     25.348
_diffrn_reflns_theta_full     25.242
_diffrn_measured_fraction_theta_max     0.999
_diffrn_measured_fraction_theta_full     0.999
_diffrn_reflns_limit_h_min     -17
_diffrn_reflns_limit_h_max     17
_diffrn_reflns_limit_k_min     -36
_diffrn_reflns_limit_k_max     36
_diffrn_reflns_limit_l_min     -24
_diffrn_reflns_limit_l_max     24
_diffrn_standards_number     0
_diffrn_standards_interval_count     .
_diffrn_standards_decay_%     ?
_refine_special_details
;
    Refinement was performed using all reflections. The weighted
    R-factor (wR) and goodness of fit (S) are based on F^2^.
    R-factor (gt) are based on F. The threshold expression of
    F^2^ > 2.0 sigma(F^2^) is used only for calculating R-factor (gt).
;
_reflns_number_total     16426
_reflns_number_gt     12218
_reflns_threshold_expression     F^2^>2.0\s(F^2^)
_refine_ls_structure_factor_coef     Fsqd
_refine_ls_R_factor_all     0.0956
_refine_ls_R_factor_gt     0.0738
_refine_ls_wR_factor_gt     0.1891
_refine_ls_wR_factor_ref     0.2017
_refine_ls_goodness_of_fit_ref     1.015
_refine_ls_number_reflns     16426
_refine_ls_number_parameters     905
_refine_ls_number_restraints     0
_refine_ls_hydrogen_treatment     constr
_refine_ls_weighting_scheme     calc
_refine_ls_weighting_details
           'w = 1/[\s^2^(Fo^2^)+(0.0880P)^2^+32.1684P] where P=(Fo^2^+2Fc^2^)/3'
_atom_sites_solution_hydrogens     geom
_atom_sites_solution_primary     direct
_atom_sites_solution_secondary     difmap
_refine_ls_shift/su_max     0.001
_refine_diff_density_max     1.26
_refine_diff_density_min     -0.61
_refine_ls_extinction_method     none
_refine_ls_extinction_coef     ?
loop_
    _atom_type_symbol
    _atom_type_description
    _atom_type_scat_dispersion_real
    _atom_type_scat_dispersion_imag
    _atom_type_scat_source
    'C' 'C' 0.0033 0.0016
;
International Tables for Crystallography
(Vol. C, Tables 4.2.6.8 and 6.1.1.4)
;
    'H' 'H' 0.0000 0.0000
;
International Tables for Crystallography
(Vol. C, Table 6.1.1.4)
;
    'N' 'N' 0.0061 0.0033
;
International Tables for Crystallography
(Vol. C, Tables 4.2.6.8 and 6.1.1.4)
;
    'O' 'O' 0.0106 0.0060
;
International Tables for Crystallography
(Vol. C, Tables 4.2.6.8 and 6.1.1.4)
;
    'V' 'V' 0.3005 0.5294
;
International Tables for Crystallography
(Vol. C, Tables 4.2.6.8 and 6.1.1.4)
;
_computing_data_collection
;
<i>RAPID-AUTO</i> (Rigaku, 2006)
;
_computing_cell_refinement
;
<i>RAPID-AUTO</i> (Rigaku, 2006)
;
_computing_data_reduction
;
<i>RAPID-AUTO</i> (Rigaku, 2006)
;
_computing_structure_solution
;
<i>SHELXT</i> (Sheldrick, 2015<i>a</i>)
;
_computing_structure_refinement
;
<i>SHELXL2018/3</i> (Sheldrick, 2015<i>b</i>)
;
_computing_molecular_graphics
;
CrystalStructure (Rigaku, 2018)
;
_computing_publication_material
;
CrystalStructure (Rigaku, 2018)
;
loop_
    _atom_site_type_symbol
    _atom_site_label
    _atom_site_fract_x
    _atom_site_fract_y
    _atom_site_fract_z
    _atom_site_U_iso_or_equiv
    _atom_site_adp_type
    _atom_site_calc_flag
    _atom_site_occupancy
    _atom_site_disorder_assembly
    _atom_site_disorder_group
    V V1 0.65605(6) 0.63659(3) 0.78316(4) 0.0301(2) Uani d 1 . .
    V V2 0.48172(7) 0.66199(3) 0.91643(4) 0.0343(2) Uani d 1 . .
    V V3 0.62439(6) 0.72445(3) 0.86078(4) 0.0311(2) Uani d 1 . .
    V V4 0.52186(6) 0.80068(3) 0.77869(4) 0.0297(2) Uani d 1 . .
    V V5 0.62617(6) 0.72668(3) 0.70249(4) 0.0321(2) Uani d 1 . .
    V V6 0.49956(7) 0.65816(3) 0.63388(4) 0.0333(2) Uani d 1 . .
    V V7 0.41093(6) 0.68666(3) 0.76650(4) 0.0292(2) Uani d 1 . .
    O O1 0.7780(3) 0.63573(12) 0.79388(19) 0.0422(9) Uani d 1 . .
    O O2 0.6242(3) 0.58546(11) 0.77893(16) 0.0348(8) Uani d 1 . .
    O O3 0.6049(2) 0.65981(10) 0.85106(16) 0.0310(8) Uani d 1 . .
    O O4 0.6167(3) 0.66100(10) 0.70710(16) 0.0326(8) Uani d 1 . .
    O O5 0.4081(3) 0.66153(12) 0.97006(18) 0.0416(9) Uani d 1 . .
    O O6 0.5234(3) 0.71602(10) 0.91640(16) 0.0339(8) Uani d 1 . .
    O O7 0.4059(3) 0.65768(11) 0.84127(16) 0.0349(8) Uani d 1 . .
    O O8 0.7080(3) 0.72585(11) 0.91539(19) 0.0414(9) Uani d 1 . .
    O O9 0.5963(2) 0.78378(10) 0.84878(16) 0.0314(8) Uani d 1 . .
    O O10 0.6831(2) 0.72266(10) 0.78501(16) 0.0296(7) Uani d 1 . .
    O O11 0.5317(3) 0.85395(11) 0.77907(17) 0.0358(8) Uani d 1 . .
    O O12 0.5908(2) 0.78455(10) 0.71373(17) 0.0318(8) Uani d 1 . .
    O O13 0.4949(2) 0.72681(10) 0.77549(15) 0.0295(7) Uani d 1 . .
    O O14 0.7090(3) 0.73244(11) 0.65780(18) 0.0402(9) Uani d 1 . .
    O O15 0.5251(3) 0.71509(10) 0.63654(16) 0.0342(8) Uani d 1 . .
    O O16 0.4226(3) 0.65306(12) 0.57346(18) 0.0427(9) Uani d 1 . .
    O O17 0.4320(3) 0.64820(12) 0.70402(18) 0.0428(9) Uani d 1 . .
    O O18 0.3134(3) 0.71041(13) 0.7485(2) 0.0543(11) Uani d 1 . .
    N N1 0.5072(3) 0.59125(13) 0.9082(2) 0.0349(10) Uani d 1 . .
    N N2 0.5886(3) 0.64562(14) 0.9907(2) 0.0372(10) Uani d 1 . .
    N N3 0.4088(3) 0.80057(12) 0.8387(2) 0.0294(9) Uani d 1 . .
    N N4 0.4003(3) 0.80220(12) 0.7135(2) 0.0296(9) Uani d 1 . .
    N N5 0.6079(3) 0.65007(12) 0.5689(2) 0.0323(10) Uani d 1 . .
    N N6 0.5363(3) 0.58772(13) 0.63377(19) 0.0344(10) Uani d 1 . .
    N N7 1.0188(4) 0.7972(3) 0.7672(3) 0.078(2) Uani d 1 . .
    C C1 0.8415(5) 0.6056(2) 0.7668(3) 0.0549(16) Uani d 1 . .
    H H1 0.904335 0.618576 0.775054 0.066 Uiso calc 1 . .
    C C2 0.8221(5) 0.6006(2) 0.6941(3) 0.0524(16) Uani d 1 . .
    H H2A 0.826355 0.630221 0.673115 0.063 Uiso calc 1 . .
    H H2B 0.758698 0.589500 0.684601 0.063 Uiso calc 1 . .
    C C3 0.8882(5) 0.5689(2) 0.6652(4) 0.0658(19) Uani d 1 . .
    H H3A 0.950780 0.581640 0.670649 0.079 Uiso calc 1 . .
    H H3B 0.871207 0.565745 0.617733 0.079 Uiso calc 1 . .
    C C4 0.8888(5) 0.5227(2) 0.6971(3) 0.0572(17) Uani d 1 . .
    H H4 0.824581 0.511206 0.690311 0.069 Uiso calc 1 . .
    C C5 0.9087(6) 0.5288(2) 0.7717(4) 0.070(2) Uani d 1 . .
    H H5A 0.904789 0.499462 0.793477 0.083 Uiso calc 1 . .
    H H5B 0.971870 0.540217 0.780910 0.083 Uiso calc 1 . .
    C C6 0.8412(5) 0.5612(2) 0.8002(4) 0.0635(19) Uani d 1 . .
    H H6A 0.778607 0.548362 0.794944 0.076 Uiso calc 1 . .
    H H6B 0.858017 0.565107 0.847498 0.076 Uiso calc 1 . .
    C C7 0.9501(5) 0.4877(2) 0.6668(4) 0.073(2) Uani d 1 . .
    C C8 1.0503(6) 0.5018(3) 0.6728(7) 0.123(4) Uani d 1 . .
    H H8A 1.088104 0.477493 0.657646 0.148 Uiso calc 1 . .
    H H8B 1.069297 0.508583 0.718555 0.148 Uiso calc 1 . .
    H H8C 1.057988 0.528361 0.645923 0.148 Uiso calc 1 . .
    C C9 0.9412(6) 0.4425(2) 0.7014(4) 0.080(2) Uani d 1 . .
    H H9A 0.976262 0.419861 0.679605 0.096 Uiso calc 1 . .
    H H9B 0.876463 0.433737 0.699288 0.096 Uiso calc 1 . .
    H H9C 0.965064 0.445159 0.747185 0.096 Uiso calc 1 . .
    C C10 0.9145(6) 0.4823(3) 0.5934(4) 0.087(3) Uani d 1 . .
    H H10A 0.847364 0.481055 0.589740 0.104 Uiso calc 1 . .
    H H10B 0.939042 0.454693 0.576106 0.104 Uiso calc 1 . .
    H H10C 0.934816 0.507779 0.568314 0.104 Uiso calc 1 . .
    C C11 0.4612(4) 0.56539(18) 0.8631(3) 0.0423(13) Uani d 1 . .
    H H11 0.411180 0.577990 0.836960 0.051 Uiso calc 1 . .
    C C12 0.4837(4) 0.52141(18) 0.8532(3) 0.0441(14) Uani d 1 . .
    H H12 0.448158 0.504071 0.821748 0.053 Uiso calc 1 . .
    C C13 0.5577(4) 0.50251(16) 0.8888(3) 0.0420(14) Uani d 1 . .
    C C14 0.6053(4) 0.52938(17) 0.9356(3) 0.0424(13) Uani d 1 . .
    H H14 0.656926 0.517832 0.961176 0.051 Uiso calc 1 . .
    C C15 0.5772(4) 0.57269(17) 0.9448(3) 0.0374(12) Uani d 1 . .
    C C16 0.6198(4) 0.60330(16) 0.9959(3) 0.0367(12) Uani d 1 . .
    C C17 0.6824(4) 0.59046(18) 1.0461(3) 0.0449(14) Uani d 1 . .
    H H17 0.703687 0.560529 1.048447 0.054 Uiso calc 1 . .
    C C18 0.7148(4) 0.62130(19) 1.0939(3) 0.0451(14) Uani d 1 . .
    C C19 0.6807(4) 0.66469(19) 1.0874(3) 0.0463(14) Uani d 1 . .
    H H19 0.699986 0.686794 1.118718 0.056 Uiso calc 1 . .
    C C20 0.6193(4) 0.67539(17) 1.0356(3) 0.0427(14) Uani d 1 . .
    H H20 0.597764 0.705229 1.031575 0.051 Uiso calc 1 . .
    C C21 0.5927(5) 0.45537(17) 0.8758(3) 0.0467(15) Uani d 1 . .
    C C22 0.5206(6) 0.4271(2) 0.8359(4) 0.069(2) Uani d 1 . .
    H H22A 0.546631 0.397907 0.826713 0.083 Uiso calc 1 . .
    H H22B 0.502358 0.442336 0.794572 0.083 Uiso calc 1 . .
    H H22C 0.466748 0.423211 0.860834 0.083 Uiso calc 1 . .
    C C23 0.6773(5) 0.4610(2) 0.8356(3) 0.0541(16) Uani d 1 . .
    H H23A 0.697107 0.431731 0.820942 0.065 Uiso calc 1 . .
    H H23B 0.727297 0.475013 0.862935 0.065 Uiso calc 1 . .
    H H23C 0.660902 0.479946 0.797502 0.065 Uiso calc 1 . .
    C C24 0.6195(6) 0.43094(19) 0.9396(3) 0.066(2) Uani d 1 . .
    H H24A 0.674710 0.444621 0.961201 0.079 Uiso calc 1 . .
    H H24B 0.631702 0.399531 0.930342 0.079 Uiso calc 1 . .
    H H24C 0.569221 0.432957 0.968352 0.079 Uiso calc 1 . .
    C C25 0.7818(5) 0.6071(2) 1.1505(3) 0.0567(17) Uani d 1 . .
    C C26 0.8676(6) 0.5873(4) 1.1234(5) 0.120(4) Uani d 1 . .
    H H26A 0.910772 0.577798 1.159708 0.144 Uiso calc 1 . .
    H H26B 0.896751 0.609995 1.097513 0.144 Uiso calc 1 . .
    H H26C 0.850336 0.561629 1.095629 0.144 Uiso calc 1 . .
    C C27 0.7395(7) 0.5705(3) 1.1907(4) 0.092(3) Uani d 1 . .
    H H27A 0.691614 0.583508 1.215619 0.110 Uiso calc 1 . .
    H H27B 0.787205 0.557289 1.220902 0.110 Uiso calc 1 . .
    H H27C 0.712667 0.547453 1.161280 0.110 Uiso calc 1 . .
    C C28 0.8094(6) 0.6449(3) 1.1956(4) 0.080(2) Uani d 1 . .
    H H28A 0.839265 0.668133 1.171246 0.096 Uiso calc 1 . .
    H H28B 0.852241 0.633980 1.231203 0.096 Uiso calc 1 . .
    H H28C 0.754921 0.657261 1.213779 0.096 Uiso calc 1 . .
    C C29 0.4201(4) 0.79870(16) 0.9050(2) 0.0338(11) Uani d 1 . .
    H H29 0.480377 0.795707 0.925430 0.041 Uiso calc 1 . .
    C C30 0.3486(4) 0.80094(17) 0.9433(3) 0.0392(13) Uani d 1 . .
    H H30 0.359940 0.798650 0.989402 0.047 Uiso calc 1 . .
    C C31 0.2590(4) 0.80653(18) 0.9161(3) 0.0388(12) Uani d 1 . .
    C C32 0.2475(4) 0.80805(17) 0.8481(3) 0.0383(12) Uani d 1 . .
    H H32 0.187760 0.811002 0.826861 0.046 Uiso calc 1 . .
    C C33 0.3234(3) 0.80525(14) 0.8110(2) 0.0282(11) Uani d 1 . .
    C C34 0.3181(4) 0.80821(15) 0.7388(3) 0.0325(11) Uani d 1 . .
    C C35 0.2392(4) 0.81715(17) 0.7002(3) 0.0371(12) Uani d 1 . .
    H H35 0.183134 0.821422 0.719666 0.044 Uiso calc 1 . .
    C C36 0.2411(4) 0.82000(18) 0.6322(3) 0.0433(13) Uani d 1 . .
    C C37 0.3238(4) 0.81104(18) 0.6071(3) 0.0409(13) Uani d 1 . .
    H H37 0.327773 0.810687 0.561089 0.049 Uiso calc 1 . .
    C C38 0.4007(4) 0.80262(16) 0.6483(3) 0.0360(12) Uani d 1 . .
    H H38 0.456772 0.796799 0.629517 0.043 Uiso calc 1 . .
    C C39 0.1785(4) 0.8129(2) 0.9579(3) 0.0533(16) Uani d 1 . .
    C C40 0.2047(5) 0.8057(3) 1.0309(3) 0.0623(19) Uani d 1 . .
    H H40A 0.150432 0.809804 1.055400 0.075 Uiso calc 1 . .
    H H40B 0.251911 0.827326 1.046096 0.075 Uiso calc 1 . .
    H H40C 0.228491 0.775386 1.037988 0.075 Uiso calc 1 . .
    C C41 0.1465(6) 0.8617(3) 0.9489(4) 0.088(3) Uani d 1 . .
    H H41A 0.122741 0.866425 0.903454 0.106 Uiso calc 1 . .
    H H41B 0.198465 0.881738 0.959562 0.106 Uiso calc 1 . .
    H H41C 0.098084 0.867868 0.978029 0.106 Uiso calc 1 . .
    C C42 0.1006(5) 0.7811(3) 0.9365(3) 0.079(3) Uani d 1 . .
    H H42A 0.053480 0.782398 0.967875 0.095 Uiso calc 1 . .
    H H42B 0.124441 0.750591 0.934742 0.095 Uiso calc 1 . .
    H H42C 0.073632 0.789765 0.893107 0.095 Uiso calc 1 . .
    C C43 0.1538(5) 0.8337(2) 0.5900(3) 0.0556(17) Uani d 1 . .
    C C44 0.0790(5) 0.7983(3) 0.5966(3) 0.0637(19) Uani d 1 . .
    H H44A 0.063246 0.797055 0.642089 0.076 Uiso calc 1 . .
    H H44B 0.101668 0.769130 0.583661 0.076 Uiso calc 1 . .
    H H44C 0.024327 0.806232 0.568209 0.076 Uiso calc 1 . .
    C C45 0.1215(5) 0.8792(3) 0.6118(4) 0.077(2) Uani d 1 . .
    H H45A 0.169995 0.901281 0.607323 0.092 Uiso calc 1 . .
    H H45B 0.107159 0.877614 0.657554 0.092 Uiso calc 1 . .
    H H45C 0.066445 0.887994 0.584432 0.092 Uiso calc 1 . .
    C C46 0.1737(5) 0.8368(3) 0.5172(3) 0.074(2) Uani d 1 . .
    H H46A 0.197704 0.808197 0.502977 0.089 Uiso calc 1 . .
    H H46B 0.219133 0.860290 0.511757 0.089 Uiso calc 1 . .
    H H46C 0.116924 0.843934 0.490634 0.089 Uiso calc 1 . .
    C C47 0.6375(4) 0.68457(16) 0.5348(3) 0.0375(13) Uani d 1 . .
    H H47 0.612814 0.713340 0.541770 0.045 Uiso calc 1 . .
    C C48 0.7019(4) 0.68003(18) 0.4902(3) 0.0387(13) Uani d 1 . .
    H H48 0.720955 0.705347 0.466922 0.046 Uiso calc 1 . .
    C C49 0.7394(4) 0.63815(17) 0.4789(3) 0.0365(12) Uani d 1 . .
    C C50 0.7071(4) 0.60286(17) 0.5134(3) 0.0365(12) Uani d 1 . .
    H H50 0.730446 0.573759 0.507019 0.044 Uiso calc 1 . .
    C C51 0.6411(4) 0.60917(15) 0.5575(2) 0.0311(11) Uani d 1 . .
    C C52 0.5974(4) 0.57334(16) 0.5923(2) 0.0339(12) Uani d 1 . .
    C C53 0.6129(4) 0.52825(16) 0.5825(2) 0.0355(12) Uani d 1 . .
    H H53 0.657859 0.519455 0.554159 0.043 Uiso calc 1 . .
    C C54 0.5644(4) 0.49580(17) 0.6130(3) 0.0383(13) Uani d 1 . .
    C C55 0.5055(4) 0.51132(17) 0.6586(3) 0.0426(14) Uani d 1 . .
    H H55 0.473641 0.490657 0.683642 0.051 Uiso calc 1 . .
    C C56 0.4935(4) 0.55659(17) 0.6673(3) 0.0408(13) Uani d 1 . .
    H H56 0.453087 0.566159 0.698505 0.049 Uiso calc 1 . .
    C C57 0.8098(4) 0.6306(2) 0.4276(3) 0.0470(14) Uani d 1 . .
    C C58 0.8408(5) 0.6740(2) 0.3985(4) 0.070(2) Uani d 1 . .
    H H58A 0.867141 0.693449 0.433517 0.085 Uiso calc 1 . .
    H H58B 0.788058 0.688909 0.375380 0.085 Uiso calc 1 . .
    H H58C 0.887117 0.667798 0.367739 0.085 Uiso calc 1 . .
    C C59 0.7637(5) 0.6014(3) 0.3725(3) 0.066(2) Uani d 1 . .
    H H59A 0.807705 0.595362 0.339930 0.079 Uiso calc 1 . .
    H H59B 0.710530 0.617215 0.351579 0.079 Uiso calc 1 . .
    H H59C 0.743732 0.573230 0.390812 0.079 Uiso calc 1 . .
    C C60 0.8915(5) 0.6054(3) 0.4608(4) 0.068(2) Uani d 1 . .
    H H60A 0.870490 0.576921 0.477827 0.081 Uiso calc 1 . .
    H H60B 0.919769 0.623297 0.496879 0.081 Uiso calc 1 . .
    H H60C 0.936594 0.599670 0.428924 0.081 Uiso calc 1 . .
    C C61 0.5756(4) 0.44589(17) 0.5985(3) 0.0445(14) Uani d 1 . .
    C C62 0.6150(5) 0.43821(18) 0.5342(3) 0.0573(18) Uani d 1 . .
    H H62A 0.575623 0.452384 0.499209 0.069 Uiso calc 1 . .
    H H62B 0.618411 0.406099 0.525802 0.069 Uiso calc 1 . .
    H H62C 0.676602 0.451148 0.535406 0.069 Uiso calc 1 . .
    C C63 0.4813(5) 0.42335(18) 0.5962(3) 0.0517(16) Uani d 1 . .
    H H63A 0.486641 0.392432 0.581507 0.062 Uiso calc 1 . .
    H H63B 0.438227 0.439499 0.565756 0.062 Uiso calc 1 . .
    H H63C 0.458854 0.423711 0.639969 0.062 Uiso calc 1 . .
    C C64 0.6387(5) 0.42511(19) 0.6548(3) 0.0528(16) Uani d 1 . .
    H H64A 0.608450 0.426894 0.695666 0.063 Uiso calc 1 . .
    H H64B 0.696750 0.441509 0.659562 0.063 Uiso calc 1 . .
    H H64C 0.650633 0.393805 0.644698 0.063 Uiso calc 1 . .
    C C65 0.9641(5) 0.7705(3) 0.7664(3) 0.066(2) Uani d 1 . .
    C C66 0.8937(6) 0.7368(4) 0.7677(5) 0.104(3) Uani d 1 . .
    H H66A 0.918449 0.710726 0.792002 0.125 Uiso calc 1 . .
    H H66B 0.873525 0.727973 0.722916 0.125 Uiso calc 1 . .
    H H66C 0.841527 0.748781 0.789234 0.125 Uiso calc 1 . .
loop_
    _atom_site_aniso_label
    _atom_site_aniso_U_11
    _atom_site_aniso_U_22
    _atom_site_aniso_U_33
    _atom_site_aniso_U_12
    _atom_site_aniso_U_13
    _atom_site_aniso_U_23
    V1 0.0403(5) 0.0201(4) 0.0304(4) 0.0032(3) 0.0057(4) -0.0015(3)
    V2 0.0537(6) 0.0216(4) 0.0288(4) -0.0004(4) 0.0098(4) -0.0013(3)
    V3 0.0417(5) 0.0184(4) 0.0333(5) 0.0000(3) 0.0035(4) -0.0037(3)
    V4 0.0389(5) 0.0166(4) 0.0338(5) 0.0008(3) 0.0051(4) -0.0023(3)
    V5 0.0453(5) 0.0181(4) 0.0342(5) -0.0011(4) 0.0106(4) -0.0014(3)
    V6 0.0525(6) 0.0202(4) 0.0278(4) -0.0028(4) 0.0063(4) -0.0010(3)
    V7 0.0384(5) 0.0176(4) 0.0320(4) -0.0010(3) 0.0045(4) -0.0013(3)
    O1 0.050(2) 0.0265(18) 0.051(2) 0.0027(16) 0.0064(19) -0.0082(17)
    O2 0.051(2) 0.0229(17) 0.0314(18) 0.0007(15) 0.0071(16) 0.0010(14)
    O3 0.046(2) 0.0170(16) 0.0309(18) 0.0007(14) 0.0100(15) -0.0004(13)
    O4 0.052(2) 0.0165(16) 0.0301(18) -0.0028(15) 0.0074(16) 0.0017(14)
    O5 0.058(3) 0.0305(19) 0.038(2) -0.0041(17) 0.0156(18) 0.0035(16)
    O6 0.052(2) 0.0200(16) 0.0302(18) 0.0016(15) 0.0080(16) -0.0036(14)
    O7 0.050(2) 0.0271(18) 0.0283(18) -0.0083(16) 0.0064(16) 0.0025(14)
    O8 0.052(2) 0.0240(18) 0.048(2) 0.0048(16) 0.0019(18) -0.0043(16)
    O9 0.039(2) 0.0199(16) 0.0356(18) -0.0011(14) 0.0034(15) -0.0073(14)
    O10 0.039(2) 0.0163(15) 0.0338(18) -0.0017(14) 0.0080(15) -0.0005(13)
    O11 0.046(2) 0.0186(16) 0.043(2) -0.0003(15) 0.0042(17) -0.0020(15)
    O12 0.040(2) 0.0180(16) 0.0391(19) -0.0022(14) 0.0106(16) 0.0000(14)
    O13 0.043(2) 0.0163(15) 0.0296(17) -0.0013(14) 0.0064(15) -0.0036(13)
    O14 0.050(2) 0.0242(18) 0.048(2) 0.0020(16) 0.0129(18) -0.0005(16)
    O15 0.049(2) 0.0196(16) 0.0343(19) 0.0002(15) 0.0060(16) -0.0024(14)
    O16 0.056(3) 0.034(2) 0.039(2) 0.0003(18) 0.0073(18) -0.0029(17)
    O17 0.064(3) 0.0278(18) 0.038(2) -0.0145(18) 0.0131(19) -0.0077(16)
    O18 0.043(2) 0.031(2) 0.087(3) -0.0017(17) -0.005(2) 0.005(2)
    N1 0.053(3) 0.024(2) 0.029(2) -0.005(2) 0.009(2) -0.0007(18)
    N2 0.057(3) 0.025(2) 0.030(2) 0.000(2) 0.006(2) -0.0010(18)
    N3 0.036(2) 0.0137(18) 0.039(2) 0.0044(16) 0.0042(19) -0.0056(17)
    N4 0.043(3) 0.0144(18) 0.033(2) -0.0004(17) 0.0078(19) 0.0004(16)
    N5 0.054(3) 0.0144(18) 0.030(2) -0.0052(18) 0.009(2) -0.0013(16)
    N6 0.055(3) 0.025(2) 0.023(2) -0.0098(19) 0.0014(19) -0.0020(17)
    N7 0.047(4) 0.118(6) 0.070(4) -0.009(4) 0.009(3) 0.003(4)
    C1 0.048(4) 0.037(3) 0.080(5) 0.009(3) 0.006(3) -0.006(3)
    C2 0.064(4) 0.041(3) 0.052(4) 0.006(3) 0.006(3) 0.005(3)
    C3 0.076(5) 0.062(4) 0.061(4) 0.011(4) 0.015(4) -0.009(4)
    C4 0.062(4) 0.048(4) 0.062(4) 0.006(3) 0.007(3) -0.010(3)
    C5 0.078(5) 0.047(4) 0.081(5) 0.021(4) -0.012(4) -0.007(4)
    C6 0.076(5) 0.049(4) 0.064(4) 0.015(3) -0.005(4) 0.008(3)
    C7 0.070(5) 0.049(4) 0.098(6) 0.013(4) 0.002(4) -0.021(4)
    C8 0.063(6) 0.080(6) 0.230(14) 0.013(5) 0.032(7) -0.053(8)
    C9 0.089(6) 0.050(4) 0.099(6) 0.017(4) -0.007(5) -0.017(4)
    C10 0.103(7) 0.074(6) 0.086(6) 0.016(5) 0.030(5) -0.026(5)
    C11 0.058(4) 0.033(3) 0.037(3) -0.011(3) 0.009(3) -0.003(2)
    C12 0.066(4) 0.029(3) 0.039(3) -0.014(3) 0.009(3) 0.000(2)
    C13 0.074(4) 0.020(2) 0.034(3) -0.009(3) 0.017(3) -0.002(2)
    C14 0.061(4) 0.024(3) 0.044(3) -0.002(2) 0.013(3) -0.005(2)
    C15 0.050(3) 0.031(3) 0.033(3) -0.001(2) 0.011(2) -0.006(2)
    C16 0.052(3) 0.017(2) 0.042(3) 0.001(2) 0.010(3) -0.003(2)
    C17 0.055(4) 0.028(3) 0.052(3) 0.004(3) 0.004(3) -0.007(3)
    C18 0.053(4) 0.040(3) 0.042(3) 0.004(3) 0.005(3) -0.007(3)
    C19 0.062(4) 0.035(3) 0.042(3) -0.004(3) 0.003(3) -0.009(3)
    C20 0.068(4) 0.023(3) 0.037(3) 0.000(3) 0.010(3) -0.008(2)
    C21 0.078(4) 0.024(3) 0.040(3) -0.006(3) 0.019(3) -0.004(2)
    C22 0.103(6) 0.026(3) 0.078(5) -0.008(3) 0.011(4) -0.014(3)
    C23 0.078(5) 0.040(3) 0.046(3) 0.006(3) 0.019(3) -0.004(3)
    C24 0.120(7) 0.024(3) 0.055(4) 0.007(3) 0.021(4) 0.003(3)
    C25 0.052(4) 0.052(4) 0.064(4) 0.003(3) -0.011(3) -0.001(3)
    C26 0.072(6) 0.197(12) 0.085(6) 0.050(7) -0.028(5) -0.019(7)
    C27 0.117(8) 0.070(5) 0.080(6) -0.024(5) -0.044(5) 0.018(4)
    C28 0.104(7) 0.066(5) 0.063(5) 0.002(4) -0.037(4) 0.001(4)
    C29 0.044(3) 0.025(2) 0.032(3) 0.003(2) 0.002(2) -0.002(2)
    C30 0.057(4) 0.028(3) 0.035(3) 0.004(2) 0.012(3) -0.009(2)
    C31 0.046(3) 0.034(3) 0.038(3) 0.001(2) 0.007(2) 0.003(2)
    C32 0.033(3) 0.032(3) 0.050(3) 0.002(2) 0.004(2) -0.001(2)
    C33 0.037(3) 0.014(2) 0.035(3) 0.0004(19) 0.009(2) 0.0013(19)
    C34 0.038(3) 0.016(2) 0.044(3) 0.001(2) 0.001(2) 0.000(2)
    C35 0.041(3) 0.029(3) 0.041(3) 0.000(2) 0.001(2) 0.003(2)
    C36 0.047(3) 0.032(3) 0.050(3) -0.004(2) -0.001(3) 0.004(3)
    C37 0.055(4) 0.032(3) 0.036(3) -0.002(2) 0.005(3) 0.000(2)
    C38 0.044(3) 0.023(2) 0.041(3) -0.002(2) 0.004(2) 0.001(2)
    C39 0.050(4) 0.068(4) 0.044(3) 0.008(3) 0.015(3) 0.004(3)
    C40 0.050(4) 0.089(5) 0.051(4) -0.001(4) 0.018(3) -0.001(4)
    C41 0.091(6) 0.090(6) 0.089(6) 0.047(5) 0.047(5) 0.021(5)
    C42 0.036(4) 0.153(8) 0.048(4) -0.011(4) 0.002(3) 0.014(5)
    C43 0.048(4) 0.069(4) 0.048(4) -0.003(3) -0.009(3) 0.010(3)
    C44 0.053(4) 0.089(5) 0.048(4) -0.002(4) -0.006(3) -0.007(4)
    C45 0.067(5) 0.068(5) 0.090(6) 0.018(4) -0.028(4) 0.014(4)
    C46 0.061(5) 0.103(6) 0.056(4) -0.014(4) -0.013(4) 0.029(4)
    C47 0.058(4) 0.021(2) 0.034(3) 0.003(2) 0.011(3) 0.007(2)
    C48 0.053(4) 0.032(3) 0.031(3) 0.001(2) 0.003(2) 0.003(2)
    C49 0.040(3) 0.031(3) 0.038(3) 0.002(2) 0.001(2) 0.003(2)
    C50 0.042(3) 0.024(2) 0.043(3) 0.004(2) 0.002(2) -0.005(2)
    C51 0.048(3) 0.021(2) 0.023(2) -0.001(2) -0.002(2) -0.0010(19)
    C52 0.048(3) 0.021(2) 0.031(3) -0.004(2) -0.005(2) -0.001(2)
    C53 0.052(3) 0.022(2) 0.032(3) -0.001(2) -0.001(2) 0.003(2)
    C54 0.052(4) 0.025(3) 0.035(3) -0.005(2) -0.009(2) 0.000(2)
    C55 0.071(4) 0.024(3) 0.033(3) -0.011(3) 0.003(3) 0.002(2)
    C56 0.065(4) 0.027(3) 0.030(3) -0.012(3) 0.006(3) 0.004(2)
    C57 0.045(3) 0.042(3) 0.056(4) 0.007(3) 0.017(3) 0.005(3)
    C58 0.070(5) 0.053(4) 0.095(6) 0.005(4) 0.042(4) 0.014(4)
    C59 0.080(5) 0.070(5) 0.050(4) -0.002(4) 0.028(4) -0.008(3)
    C60 0.050(4) 0.080(5) 0.074(5) 0.022(4) 0.013(4) 0.009(4)
    C61 0.066(4) 0.021(3) 0.045(3) 0.000(3) -0.006(3) -0.003(2)
    C62 0.101(6) 0.021(3) 0.051(4) -0.005(3) 0.007(4) -0.009(3)
    C63 0.072(4) 0.023(3) 0.057(4) -0.009(3) -0.009(3) -0.002(3)
    C64 0.067(4) 0.031(3) 0.059(4) -0.001(3) -0.008(3) -0.002(3)
    C65 0.042(4) 0.108(6) 0.049(4) 0.002(4) 0.002(3) 0.003(4)
    C66 0.068(6) 0.115(8) 0.128(9) -0.027(5) 0.002(6) -0.009(7)
_geom_special_details
;
 All esds (except the esd in the dihedral angle between two l.s. planes)
 are estimated using the full covariance matrix.  The cell esds are taken
 into account individually in the estimation of esds in distances, angles
 and torsion angles; correlations between esds in cell parameters are only
 used when they are defined by crystal symmetry.  An approximate (isotropic)
 treatment of cell esds is used for estimating esds involving l.s. planes.
;
loop_
    _geom_bond_atom_site_label_1
    _geom_bond_atom_site_label_2
    _geom_bond_distance
    V1 O2 1.603(3)
    V1 O3 1.775(3)
    V1 O4 1.777(3)
    V1 O1 1.780(4)
    V2 O5 1.599(4)
    V2 O6 1.731(3)
    V2 O7 1.831(4)
    V2 N2 2.152(5)
    V2 N1 2.162(4)
    V2 O3 2.332(3)
    V2 V3 3.0894(12)
    V3 O8 1.592(4)
    V3 O10 1.836(3)
    V3 O9 1.838(3)
    V3 O6 1.954(4)
    V3 O3 1.967(3)
    V4 O11 1.603(3)
    V4 O12 1.800(3)
    V4 O9 1.806(4)
    V4 N4 2.139(4)
    V4 N3 2.140(4)
    V4 O13 2.250(3)
    V5 O14 1.586(4)
    V5 O12 1.831(3)
    V5 O10 1.831(3)
    V5 O15 1.955(4)
    V5 O4 1.977(3)
    V5 V6 3.0362(12)
    V6 O16 1.614(4)
    V6 O15 1.747(3)
    V6 O17 1.834(4)
    V6 N5 2.164(4)
    V6 N6 2.179(4)
    V6 O4 2.190(4)
    V7 O18 1.611(4)
    V7 O13 1.720(3)
    V7 O17 1.770(4)
    V7 O7 1.770(3)
loop_
    _geom_angle_atom_site_label_1
    _geom_angle_atom_site_label_2
    _geom_angle_atom_site_label_3
    _geom_angle_site_symmetry_1
    _geom_angle_site_symmetry_3
    _geom_angle
    _geom_angle_publ_flag
    O2 V1 O3 . . 106.21(16) ?
    O2 V1 O4 . . 105.91(17) ?
    O3 V1 O4 . . 113.62(16) ?
    O2 V1 O1 . . 106.06(18) ?
    O3 V1 O1 . . 112.90(17) ?
    O4 V1 O1 . . 111.45(18) ?
    O5 V2 O6 . . 105.34(17) ?
    O5 V2 O7 . . 100.55(19) ?
    O6 V2 O7 . . 104.80(16) ?
    O5 V2 N2 . . 90.13(19) ?
    O6 V2 N2 . . 88.73(17) ?
    O7 V2 N2 . . 159.66(16) ?
    O5 V2 N1 . . 100.05(17) ?
    O6 V2 N1 . . 148.79(18) ?
    O7 V2 N1 . . 87.80(16) ?
    N2 V2 N1 . . 73.22(17) ?
    O5 V2 O3 . . 171.45(18) ?
    O6 V2 O3 . . 74.80(14) ?
    O7 V2 O3 . . 87.57(14) ?
    N2 V2 O3 . . 81.32(15) ?
    N1 V2 O3 . . 77.40(14) ?
    O5 V2 V3 . . 140.43(14) ?
    O6 V2 V3 . . 35.35(11) ?
    O7 V2 V3 . . 96.50(11) ?
    N2 V2 V3 . . 85.73(12) ?
    N1 V2 V3 . . 116.12(12) ?
    O3 V2 V3 . . 39.52(8) ?
    O8 V3 O10 . . 102.23(18) ?
    O8 V3 O9 . . 102.70(17) ?
    O10 V3 O9 . . 91.69(14) ?
    O8 V3 O6 . . 99.59(18) ?
    O10 V3 O6 . . 156.55(16) ?
    O9 V3 O6 . . 91.84(14) ?
    O8 V3 O3 . . 101.20(16) ?
    O10 V3 O3 . . 87.64(13) ?
    O9 V3 O3 . . 155.67(16) ?
    O6 V3 O3 . . 79.73(13) ?
    O8 V3 V2 . . 105.03(14) ?
    O10 V3 V2 . . 132.11(10) ?
    O9 V3 V2 . . 119.07(11) ?
    O6 V3 V2 . . 30.83(9) ?
    O3 V3 V2 . . 48.98(10) ?
    O11 V4 O12 . . 102.46(17) ?
    O11 V4 O9 . . 103.13(17) ?
    O12 V4 O9 . . 100.16(16) ?
    O11 V4 N4 . . 92.97(17) ?
    O12 V4 N4 . . 91.68(16) ?
    O9 V4 N4 . . 157.31(15) ?
    O11 V4 N3 . . 94.14(16) ?
    O12 V4 N3 . . 158.44(16) ?
    O9 V4 N3 . . 89.20(16) ?
    N4 V4 N3 . . 73.61(16) ?
    O11 V4 O13 . . 174.98(17) ?
    O12 V4 O13 . . 79.69(13) ?
    O9 V4 O13 . . 80.81(13) ?
    N4 V4 O13 . . 82.39(13) ?
    N3 V4 O13 . . 82.74(13) ?
    O14 V5 O12 . . 101.91(16) ?
    O14 V5 O10 . . 103.27(18) ?
    O12 V5 O10 . . 93.35(15) ?
    O14 V5 O15 . . 100.93(18) ?
    O12 V5 O15 . . 92.85(15) ?
    O10 V5 O15 . . 153.17(15) ?
    O14 V5 O4 . . 101.27(16) ?
    O12 V5 O4 . . 156.45(15) ?
    O10 V5 O4 . . 85.33(14) ?
    O15 V5 O4 . . 78.71(14) ?
    O14 V5 V6 . . 105.74(14) ?
    O12 V5 V6 . . 122.11(12) ?
    O10 V5 V6 . . 126.91(10) ?
    O15 V5 V6 . . 32.71(9) ?
    O4 V5 V6 . . 46.05(11) ?
    O16 V6 O15 . . 104.53(18) ?
    O16 V6 O17 . . 101.61(19) ?
    O15 V6 O17 . . 105.18(16) ?
    O16 V6 N5 . . 90.95(18) ?
    O15 V6 N5 . . 87.92(15) ?
    O17 V6 N5 . . 158.69(18) ?
    O16 V6 N6 . . 93.69(17) ?
    O15 V6 N6 . . 153.46(18) ?
    O17 V6 N6 . . 89.49(16) ?
    N5 V6 N6 . . 72.41(15) ?
    O16 V6 O4 . . 172.24(17) ?
    O15 V6 O4 . . 77.70(15) ?
    O17 V6 O4 . . 84.77(16) ?
    N5 V6 O4 . . 81.66(15) ?
    N6 V6 O4 . . 81.87(14) ?
    O16 V6 V5 . . 141.52(14) ?
    O15 V6 V5 . . 37.21(12) ?
    O17 V6 V5 . . 95.34(12) ?
    N5 V6 V5 . . 84.93(11) ?
    N6 V6 V5 . . 120.97(12) ?
    O4 V6 V5 . . 40.53(8) ?
    O18 V7 O13 . . 109.11(18) ?
    O18 V7 O17 . . 108.9(2) ?
    O13 V7 O17 . . 111.70(17) ?
    O18 V7 O7 . . 108.6(2) ?
    O13 V7 O7 . . 109.22(16) ?
    O17 V7 O7 . . 109.25(17) ?
    C1 O1 V1 . . 129.3(4) ?
    V1 O3 V3 . . 113.55(17) ?
    V1 O3 V2 . . 148.84(19) ?
    V3 O3 V2 . . 91.50(12) ?
    V1 O4 V5 . . 115.67(17) ?
    V1 O4 V6 . . 140.14(18) ?
    V5 O4 V6 . . 93.42(14) ?
    V2 O6 V3 . . 113.82(17) ?
    V7 O7 V2 . . 129.2(2) ?
    V4 O9 V3 . . 119.51(18) ?
    V5 O10 V3 . . 124.88(19) ?
    V4 O12 V5 . . 121.91(18) ?
    V7 O13 V4 . . 144.53(19) ?
    V6 O15 V5 . . 110.08(18) ?
    V7 O17 V6 . . 126.7(2) ?
    C15 N1 C11 . . 117.6(5) ?
    C15 N1 V2 . . 119.5(3) ?
    C11 N1 V2 . . 122.6(4) ?
    C20 N2 C16 . . 118.8(5) ?
    C20 N2 V2 . . 121.5(4) ?
    C16 N2 V2 . . 119.5(4) ?
    C33 N3 C29 . . 117.8(4) ?
    C33 N3 V4 . . 119.5(3) ?
    C29 N3 V4 . . 122.6(4) ?
    C38 N4 C34 . . 117.0(5) ?
    C38 N4 V4 . . 123.8(4) ?
    C34 N4 V4 . . 118.7(3) ?
    C47 N5 C51 . . 118.4(4) ?
    C47 N5 V6 . . 121.2(3) ?
    C51 N5 V6 . . 120.1(3) ?
    C56 N6 C52 . . 117.3(4) ?
    C56 N6 V6 . . 123.2(4) ?
    C52 N6 V6 . . 119.0(3) ?
    O1 C1 C6 . . 110.9(5) ?
    O1 C1 C2 . . 111.6(5) ?
    C6 C1 C2 . . 110.9(5) ?
    O1 C1 H1 . . 107.7 ?
    C6 C1 H1 . . 107.7 ?
    C2 C1 H1 . . 107.7 ?
    C1 C2 C3 . . 112.1(6) ?
    C1 C2 H2A . . 109.2 ?
    C3 C2 H2A . . 109.2 ?
    C1 C2 H2B . . 109.2 ?
    C3 C2 H2B . . 109.2 ?
    H2A C2 H2B . . 107.9 ?
    C2 C3 C4 . . 112.5(6) ?
    C2 C3 H3A . . 109.1 ?
    C4 C3 H3A . . 109.1 ?
    C2 C3 H3B . . 109.1 ?
    C4 C3 H3B . . 109.1 ?
    H3A C3 H3B . . 107.8 ?
    C3 C4 C7 . . 115.2(6) ?
    C3 C4 C5 . . 108.1(5) ?
    C7 C4 C5 . . 114.2(6) ?
    C3 C4 H4 . . 106.2 ?
    C7 C4 H4 . . 106.2 ?
    C5 C4 H4 . . 106.2 ?
    C6 C5 C4 . . 112.1(6) ?
    C6 C5 H5A . . 109.2 ?
    C4 C5 H5A . . 109.2 ?
    C6 C5 H5B . . 109.2 ?
    C4 C5 H5B . . 109.2 ?
    H5A C5 H5B . . 107.9 ?
    C1 C6 C5 . . 111.3(6) ?
    C1 C6 H6A . . 109.4 ?
    C5 C6 H6A . . 109.4 ?
    C1 C6 H6B . . 109.4 ?
    C5 C6 H6B . . 109.4 ?
    H6A C6 H6B . . 108.0 ?
    C8 C7 C9 . . 108.9(7) ?
    C8 C7 C4 . . 111.5(6) ?
    C9 C7 C4 . . 109.8(7) ?
    C8 C7 C10 . . 110.6(8) ?
    C9 C7 C10 . . 108.5(6) ?
    C4 C7 C10 . . 107.4(6) ?
    C7 C8 H8A . . 109.5 ?
    C7 C8 H8B . . 109.5 ?
    H8A C8 H8B . . 109.5 ?
    C7 C8 H8C . . 109.5 ?
    H8A C8 H8C . . 109.5 ?
    H8B C8 H8C . . 109.5 ?
    C7 C9 H9A . . 109.5 ?
    C7 C9 H9B . . 109.5 ?
    H9A C9 H9B . . 109.5 ?
    C7 C9 H9C . . 109.5 ?
    H9A C9 H9C . . 109.5 ?
    H9B C9 H9C . . 109.5 ?
    C7 C10 H10A . . 109.5 ?
    C7 C10 H10B . . 109.5 ?
    H10A C10 H10B . . 109.5 ?
    C7 C10 H10C . . 109.5 ?
    H10A C10 H10C . . 109.5 ?
    H10B C10 H10C . . 109.5 ?
    N1 C11 C12 . . 122.7(6) ?
    N1 C11 H11 . . 118.6 ?
    C12 C11 H11 . . 118.6 ?
    C11 C12 C13 . . 120.1(5) ?
    C11 C12 H12 . . 120.0 ?
    C13 C12 H12 . . 120.0 ?
    C12 C13 C14 . . 117.1(5) ?
    C12 C13 C21 . . 123.0(5) ?
    C14 C13 C21 . . 119.8(6) ?
    C15 C14 C13 . . 120.0(6) ?
    C15 C14 H14 . . 120.0 ?
    C13 C14 H14 . . 120.0 ?
    N1 C15 C14 . . 122.5(5) ?
    N1 C15 C16 . . 113.3(4) ?
    C14 C15 C16 . . 124.2(5) ?
    N2 C16 C17 . . 121.4(5) ?
    N2 C16 C15 . . 113.8(5) ?
    C17 C16 C15 . . 124.7(5) ?
    C16 C17 C18 . . 120.5(5) ?
    C16 C17 H17 . . 119.8 ?
    C18 C17 H17 . . 119.8 ?
    C19 C18 C17 . . 116.7(6) ?
    C19 C18 C25 . . 122.6(5) ?
    C17 C18 C25 . . 120.7(5) ?
    C20 C19 C18 . . 119.9(5) ?
    C20 C19 H19 . . 120.1 ?
    C18 C19 H19 . . 120.1 ?
    N2 C20 C19 . . 122.8(5) ?
    N2 C20 H20 . . 118.6 ?
    C19 C20 H20 . . 118.6 ?
    C24 C21 C13 . . 111.1(5) ?
    C24 C21 C22 . . 108.2(5) ?
    C13 C21 C22 . . 112.1(6) ?
    C24 C21 C23 . . 110.4(6) ?
    C13 C21 C23 . . 106.4(4) ?
    C22 C21 C23 . . 108.6(5) ?
    C21 C22 H22A . . 109.5 ?
    C21 C22 H22B . . 109.5 ?
    H22A C22 H22B . . 109.5 ?
    C21 C22 H22C . . 109.5 ?
    H22A C22 H22C . . 109.5 ?
    H22B C22 H22C . . 109.5 ?
    C21 C23 H23A . . 109.5 ?
    C21 C23 H23B . . 109.5 ?
    H23A C23 H23B . . 109.5 ?
    C21 C23 H23C . . 109.5 ?
    H23A C23 H23C . . 109.5 ?
    H23B C23 H23C . . 109.5 ?
    C21 C24 H24A . . 109.5 ?
    C21 C24 H24B . . 109.5 ?
    H24A C24 H24B . . 109.5 ?
    C21 C24 H24C . . 109.5 ?
    H24A C24 H24C . . 109.5 ?
    H24B C24 H24C . . 109.5 ?
    C28 C25 C18 . . 112.7(6) ?
    C28 C25 C27 . . 108.1(6) ?
    C18 C25 C27 . . 110.4(6) ?
    C28 C25 C26 . . 109.1(7) ?
    C18 C25 C26 . . 109.1(6) ?
    C27 C25 C26 . . 107.3(8) ?
    C25 C26 H26A . . 109.5 ?
    C25 C26 H26B . . 109.5 ?
    H26A C26 H26B . . 109.5 ?
    C25 C26 H26C . . 109.5 ?
    H26A C26 H26C . . 109.5 ?
    H26B C26 H26C . . 109.5 ?
    C25 C27 H27A . . 109.5 ?
    C25 C27 H27B . . 109.5 ?
    H27A C27 H27B . . 109.5 ?
    C25 C27 H27C . . 109.5 ?
    H27A C27 H27C . . 109.5 ?
    H27B C27 H27C . . 109.5 ?
    C25 C28 H28A . . 109.5 ?
    C25 C28 H28B . . 109.5 ?
    H28A C28 H28B . . 109.5 ?
    C25 C28 H28C . . 109.5 ?
    H28A C28 H28C . . 109.5 ?
    H28B C28 H28C . . 109.5 ?
    C30 C29 N3 . . 122.6(5) ?
    C30 C29 H29 . . 118.7 ?
    N3 C29 H29 . . 118.7 ?
    C29 C30 C31 . . 121.2(5) ?
    C29 C30 H30 . . 119.4 ?
    C31 C30 H30 . . 119.4 ?
    C32 C31 C30 . . 116.1(5) ?
    C32 C31 C39 . . 121.5(5) ?
    C30 C31 C39 . . 122.3(5) ?
    C31 C32 C33 . . 120.4(5) ?
    C31 C32 H32 . . 119.8 ?
    C33 C32 H32 . . 119.8 ?
    N3 C33 C32 . . 121.9(5) ?
    N3 C33 C34 . . 113.9(4) ?
    C32 C33 C34 . . 124.2(5) ?
    N4 C34 C35 . . 122.2(5) ?
    N4 C34 C33 . . 113.4(4) ?
    C35 C34 C33 . . 124.3(5) ?
    C34 C35 C36 . . 120.4(5) ?
    C34 C35 H35 . . 119.8 ?
    C36 C35 H35 . . 119.8 ?
    C37 C36 C35 . . 116.6(5) ?
    C37 C36 C43 . . 123.6(5) ?
    C35 C36 C43 . . 119.7(5) ?
    C38 C37 C36 . . 120.3(5) ?
    C38 C37 H37 . . 119.8 ?
    C36 C37 H37 . . 119.8 ?
    N4 C38 C37 . . 123.3(5) ?
    N4 C38 H38 . . 118.4 ?
    C37 C38 H38 . . 118.4 ?
    C42 C39 C31 . . 110.7(5) ?
    C42 C39 C40 . . 108.5(6) ?
    C31 C39 C40 . . 112.9(5) ?
    C42 C39 C41 . . 110.3(7) ?
    C31 C39 C41 . . 106.9(5) ?
    C40 C39 C41 . . 107.5(6) ?
    C39 C40 H40A . . 109.5 ?
    C39 C40 H40B . . 109.5 ?
    H40A C40 H40B . . 109.5 ?
    C39 C40 H40C . . 109.5 ?
    H40A C40 H40C . . 109.5 ?
    H40B C40 H40C . . 109.5 ?
    C39 C41 H41A . . 109.5 ?
    C39 C41 H41B . . 109.5 ?
    H41A C41 H41B . . 109.5 ?
    C39 C41 H41C . . 109.5 ?
    H41A C41 H41C . . 109.5 ?
    H41B C41 H41C . . 109.5 ?
    C39 C42 H42A . . 109.5 ?
    C39 C42 H42B . . 109.5 ?
    H42A C42 H42B . . 109.5 ?
    C39 C42 H42C . . 109.5 ?
    H42A C42 H42C . . 109.5 ?
    H42B C42 H42C . . 109.5 ?
    C45 C43 C44 . . 110.6(6) ?
    C45 C43 C36 . . 109.7(5) ?
    C44 C43 C36 . . 109.3(5) ?
    C45 C43 C46 . . 108.5(6) ?
    C44 C43 C46 . . 108.4(6) ?
    C36 C43 C46 . . 110.4(6) ?
    C43 C44 H44A . . 109.5 ?
    C43 C44 H44B . . 109.5 ?
    H44A C44 H44B . . 109.5 ?
    C43 C44 H44C . . 109.5 ?
    H44A C44 H44C . . 109.5 ?
    H44B C44 H44C . . 109.5 ?
    C43 C45 H45A . . 109.5 ?
    C43 C45 H45B . . 109.5 ?
    H45A C45 H45B . . 109.5 ?
    C43 C45 H45C . . 109.5 ?
    H45A C45 H45C . . 109.5 ?
    H45B C45 H45C . . 109.5 ?
    C43 C46 H46A . . 109.5 ?
    C43 C46 H46B . . 109.5 ?
    H46A C46 H46B . . 109.5 ?
    C43 C46 H46C . . 109.5 ?
    H46A C46 H46C . . 109.5 ?
    H46B C46 H46C . . 109.5 ?
    N5 C47 C48 . . 122.6(5) ?
    N5 C47 H47 . . 118.7 ?
    C48 C47 H47 . . 118.7 ?
    C47 C48 C49 . . 120.0(5) ?
    C47 C48 H48 . . 120.0 ?
    C49 C48 H48 . . 120.0 ?
    C50 C49 C48 . . 116.7(5) ?
    C50 C49 C57 . . 120.8(5) ?
    C48 C49 C57 . . 122.4(5) ?
    C49 C50 C51 . . 121.0(5) ?
    C49 C50 H50 . . 119.5 ?
    C51 C50 H50 . . 119.5 ?
    N5 C51 C50 . . 121.1(4) ?
    N5 C51 C52 . . 113.9(4) ?
    C50 C51 C52 . . 124.8(4) ?
    N6 C52 C53 . . 121.6(5) ?
    N6 C52 C51 . . 114.1(4) ?
    C53 C52 C51 . . 124.2(5) ?
    C54 C53 C52 . . 121.6(5) ?
    C54 C53 H53 . . 119.2 ?
    C52 C53 H53 . . 119.2 ?
    C53 C54 C55 . . 115.7(5) ?
    C53 C54 C61 . . 122.1(5) ?
    C55 C54 C61 . . 122.2(5) ?
    C56 C55 C54 . . 120.2(5) ?
    C56 C55 H55 . . 119.9 ?
    C54 C55 H55 . . 119.9 ?
    N6 C56 C55 . . 123.2(5) ?
    N6 C56 H56 . . 118.4 ?
    C55 C56 H56 . . 118.4 ?
    C58 C57 C60 . . 110.7(6) ?
    C58 C57 C59 . . 108.9(6) ?
    C60 C57 C59 . . 109.1(6) ?
    C58 C57 C49 . . 112.2(5) ?
    C60 C57 C49 . . 108.0(5) ?
    C59 C57 C49 . . 107.9(5) ?
    C57 C58 H58A . . 109.5 ?
    C57 C58 H58B . . 109.5 ?
    H58A C58 H58B . . 109.5 ?
    C57 C58 H58C . . 109.5 ?
    H58A C58 H58C . . 109.5 ?
    H58B C58 H58C . . 109.5 ?
    C57 C59 H59A . . 109.5 ?
    C57 C59 H59B . . 109.5 ?
    H59A C59 H59B . . 109.5 ?
    C57 C59 H59C . . 109.5 ?
    H59A C59 H59C . . 109.5 ?
    H59B C59 H59C . . 109.5 ?
    C57 C60 H60A . . 109.5 ?
    C57 C60 H60B . . 109.5 ?
    H60A C60 H60B . . 109.5 ?
    C57 C60 H60C . . 109.5 ?
    H60A C60 H60C . . 109.5 ?
    H60B C60 H60C . . 109.5 ?
    C62 C61 C63 . . 108.2(5) ?
    C62 C61 C54 . . 112.0(5) ?
    C63 C61 C54 . . 109.0(5) ?
    C62 C61 C64 . . 110.3(5) ?
    C63 C61 C64 . . 109.1(5) ?
    C54 C61 C64 . . 108.2(4) ?
    C61 C62 H62A . . 109.5 ?
    C61 C62 H62B . . 109.5 ?
    H62A C62 H62B . . 109.5 ?
    C61 C62 H62C . . 109.5 ?
    H62A C62 H62C . . 109.5 ?
    H62B C62 H62C . . 109.5 ?
    C61 C63 H63A . . 109.5 ?
    C61 C63 H63B . . 109.5 ?
    H63A C63 H63B . . 109.5 ?
    C61 C63 H63C . . 109.5 ?
    H63A C63 H63C . . 109.5 ?
    H63B C63 H63C . . 109.5 ?
    C61 C64 H64A . . 109.5 ?
    C61 C64 H64B . . 109.5 ?
    H64A C64 H64B . . 109.5 ?
    C61 C64 H64C . . 109.5 ?
    H64A C64 H64C . . 109.5 ?
    H64B C64 H64C . . 109.5 ?
    N7 C65 C66 . . 178.0(9) ?
    C65 C66 H66A . . 109.5 ?
    C65 C66 H66B . . 109.5 ?
    H66A C66 H66B . . 109.5 ?
    C65 C66 H66C . . 109.5 ?
    H66A C66 H66C . . 109.5 ?
    H66B C66 H66C . . 109.5 ?
loop_
    _geom_torsion_atom_site_label_1
    _geom_torsion_atom_site_label_2
    _geom_torsion_atom_site_label_3
    _geom_torsion_atom_site_label_4
    _geom_torsion_site_symmetry_1
    _geom_torsion_site_symmetry_2
    _geom_torsion_site_symmetry_3
    _geom_torsion_site_symmetry_4
    _geom_torsion
    _geom_torsion_publ_flag
    O2 V1 O1 C1 . . . . 35.9(5) ?
    O3 V1 O1 C1 . . . . 151.8(5) ?
    O4 V1 O1 C1 . . . . -78.9(5) ?
    O2 V1 O3 V3 . . . . -174.21(19) ?
    O4 V1 O3 V3 . . . . -58.2(2) ?
    O1 V1 O3 V3 . . . . 70.0(2) ?
    O2 V1 O3 V2 . . . . -33.3(4) ?
    O4 V1 O3 V2 . . . . 82.7(4) ?
    O1 V1 O3 V2 . . . . -149.1(3) ?
    O2 V1 O4 V5 . . . . 169.68(19) ?
    O3 V1 O4 V5 . . . . 53.5(2) ?
    O1 V1 O4 V5 . . . . -75.4(2) ?
    O2 V1 O4 V6 . . . . 36.9(3) ?
    O3 V1 O4 V6 . . . . -79.3(3) ?
    O1 V1 O4 V6 . . . . 151.8(3) ?
    O5 V2 O6 V3 . . . . 174.2(2) ?
    O7 V2 O6 V3 . . . . -80.2(2) ?
    N2 V2 O6 V3 . . . . 84.4(2) ?
    N1 V2 O6 V3 . . . . 30.9(4) ?
    O3 V2 O6 V3 . . . . 3.06(17) ?
    O18 V7 O7 V2 . . . . -125.5(3) ?
    O13 V7 O7 V2 . . . . -6.6(3) ?
    O17 V7 O7 V2 . . . . 115.8(3) ?
    O5 V2 O7 V7 . . . . 137.4(3) ?
    O6 V2 O7 V7 . . . . 28.3(3) ?
    N2 V2 O7 V7 . . . . -102.0(5) ?
    N1 V2 O7 V7 . . . . -122.7(3) ?
    O3 V2 O7 V7 . . . . -45.3(3) ?
    V3 V2 O7 V7 . . . . -6.7(3) ?
    O11 V4 O9 V3 . . . . -169.1(2) ?
    O12 V4 O9 V3 . . . . -63.7(2) ?
    N4 V4 O9 V3 . . . . 56.7(5) ?
    N3 V4 O9 V3 . . . . 96.8(2) ?
    O13 V4 O9 V3 . . . . 14.02(19) ?
    O8 V3 O9 V4 . . . . 166.5(2) ?
    O10 V3 O9 V4 . . . . 63.6(2) ?
    O6 V3 O9 V4 . . . . -93.2(2) ?
    O3 V3 O9 V4 . . . . -24.5(5) ?
    V2 V3 O9 V4 . . . . -78.1(2) ?
    O14 V5 O10 V3 . . . . 169.8(2) ?
    O12 V5 O10 V3 . . . . 66.7(2) ?
    O15 V5 O10 V3 . . . . -36.4(4) ?
    O4 V5 O10 V3 . . . . -89.7(2) ?
    V6 V5 O10 V3 . . . . -68.5(2) ?
    O8 V3 O10 V5 . . . . -173.0(2) ?
    O9 V3 O10 V5 . . . . -69.7(2) ?
    O6 V3 O10 V5 . . . . 28.9(5) ?
    O3 V3 O10 V5 . . . . 86.0(2) ?
    V2 V3 O10 V5 . . . . 63.3(2) ?
    O11 V4 O12 V5 . . . . 166.0(2) ?
    O9 V4 O12 V5 . . . . 60.0(2) ?
    N4 V4 O12 V5 . . . . -100.5(2) ?
    N3 V4 O12 V5 . . . . -54.5(5) ?
    O13 V4 O12 V5 . . . . -18.6(2) ?
    O14 V5 O12 V4 . . . . -161.7(2) ?
    O10 V5 O12 V4 . . . . -57.3(2) ?
    O15 V5 O12 V4 . . . . 96.5(2) ?
    O4 V5 O12 V4 . . . . 28.7(5) ?
    V6 V5 O12 V4 . . . . 81.0(2) ?
    O18 V7 O13 V4 . . . . 6.1(4) ?
    O17 V7 O13 V4 . . . . 126.6(3) ?
    O7 V7 O13 V4 . . . . -112.4(3) ?
    O16 V6 O15 V5 . . . . -174.80(18) ?
    O17 V6 O15 V5 . . . . 78.6(2) ?
    N5 V6 O15 V5 . . . . -84.36(19) ?
    N6 V6 O15 V5 . . . . -42.9(4) ?
    O4 V6 O15 V5 . . . . -2.44(16) ?
    O18 V7 O17 V6 . . . . 95.8(3) ?
    O13 V7 O17 V6 . . . . -24.8(3) ?
    O7 V7 O17 V6 . . . . -145.7(3) ?
    O16 V6 O17 V7 . . . . -116.2(3) ?
    O15 V6 O17 V7 . . . . -7.5(3) ?
    N5 V6 O17 V7 . . . . 118.8(4) ?
    N6 V6 O17 V7 . . . . 150.1(3) ?
    O4 V6 O17 V7 . . . . 68.2(3) ?
    V5 V6 O17 V7 . . . . 29.0(3) ?
    V1 O1 C1 C6 . . . . -74.3(7) ?
    V1 O1 C1 C2 . . . . 50.0(7) ?
    O1 C1 C2 C3 . . . . -179.8(5) ?
    C6 C1 C2 C3 . . . . -55.5(8) ?
    C1 C2 C3 C4 . . . . 56.5(8) ?
    C2 C3 C4 C7 . . . . 176.1(6) ?
    C2 C3 C4 C5 . . . . -54.8(8) ?
    C3 C4 C5 C6 . . . . 54.8(8) ?
    C7 C4 C5 C6 . . . . -175.6(6) ?
    O1 C1 C6 C5 . . . . -180.0(6) ?
    C2 C1 C6 C5 . . . . 55.4(8) ?
    C4 C5 C6 C1 . . . . -56.5(9) ?
    C3 C4 C7 C8 . . . . 61.6(10) ?
    C5 C4 C7 C8 . . . . -64.4(10) ?
    C3 C4 C7 C9 . . . . -177.6(7) ?
    C5 C4 C7 C9 . . . . 56.4(9) ?
    C3 C4 C7 C10 . . . . -59.7(9) ?
    C5 C4 C7 C10 . . . . 174.3(7) ?
    C15 N1 C11 C12 . . . . -0.4(8) ?
    V2 N1 C11 C12 . . . . 173.0(4) ?
    N1 C11 C12 C13 . . . . -2.0(8) ?
    C11 C12 C13 C14 . . . . 2.0(8) ?
    C11 C12 C13 C21 . . . . -173.7(5) ?
    C12 C13 C14 C15 . . . . 0.4(8) ?
    C21 C13 C14 C15 . . . . 176.2(5) ?
    C11 N1 C15 C14 . . . . 2.8(8) ?
    V2 N1 C15 C14 . . . . -170.8(4) ?
    C11 N1 C15 C16 . . . . -176.5(4) ?
    V2 N1 C15 C16 . . . . 9.9(6) ?
    C13 C14 C15 N1 . . . . -2.8(8) ?
    C13 C14 C15 C16 . . . . 176.4(5) ?
    C20 N2 C16 C17 . . . . -0.2(8) ?
    V2 N2 C16 C17 . . . . -174.3(4) ?
    C20 N2 C16 C15 . . . . 177.2(5) ?
    V2 N2 C16 C15 . . . . 3.2(6) ?
    N1 C15 C16 N2 . . . . -8.3(7) ?
    C14 C15 C16 N2 . . . . 172.4(5) ?
    N1 C15 C16 C17 . . . . 169.0(5) ?
    C14 C15 C16 C17 . . . . -10.3(9) ?
    N2 C16 C17 C18 . . . . 0.6(9) ?
    C15 C16 C17 C18 . . . . -176.5(5) ?
    C16 C17 C18 C19 . . . . -0.1(9) ?
    C16 C17 C18 C25 . . . . 178.3(6) ?
    C17 C18 C19 C20 . . . . -0.7(9) ?
    C25 C18 C19 C20 . . . . -179.1(6) ?
    C16 N2 C20 C19 . . . . -0.6(8) ?
    V2 N2 C20 C19 . . . . 173.3(4) ?
    C18 C19 C20 N2 . . . . 1.1(9) ?
    C12 C13 C21 C24 . . . . -139.4(6) ?
    C14 C13 C21 C24 . . . . 45.0(8) ?
    C12 C13 C21 C22 . . . . -18.3(8) ?
    C14 C13 C21 C22 . . . . 166.2(5) ?
    C12 C13 C21 C23 . . . . 100.3(7) ?
    C14 C13 C21 C23 . . . . -75.2(6) ?
    C19 C18 C25 C28 . . . . -2.7(10) ?
    C17 C18 C25 C28 . . . . 179.0(7) ?
    C19 C18 C25 C27 . . . . 118.3(7) ?
    C17 C18 C25 C27 . . . . -60.0(8) ?
    C19 C18 C25 C26 . . . . -124.0(8) ?
    C17 C18 C25 C26 . . . . 57.7(9) ?
    C33 N3 C29 C30 . . . . 0.7(7) ?
    V4 N3 C29 C30 . . . . 176.5(4) ?
    N3 C29 C30 C31 . . . . -1.7(8) ?
    C29 C30 C31 C32 . . . . 2.2(8) ?
    C29 C30 C31 C39 . . . . -175.0(5) ?
    C30 C31 C32 C33 . . . . -1.7(7) ?
    C39 C31 C32 C33 . . . . 175.5(5) ?
    C29 N3 C33 C32 . . . . -0.2(6) ?
    V4 N3 C33 C32 . . . . -176.2(3) ?
    C29 N3 C33 C34 . . . . 178.4(4) ?
    V4 N3 C33 C34 . . . . 2.4(5) ?
    C31 C32 C33 N3 . . . . 0.7(7) ?
    C31 C32 C33 C34 . . . . -177.7(5) ?
    C38 N4 C34 C35 . . . . -4.0(7) ?
    V4 N4 C34 C35 . . . . 168.7(4) ?
    C38 N4 C34 C33 . . . . 177.4(4) ?
    V4 N4 C34 C33 . . . . -9.9(5) ?
    N3 C33 C34 N4 . . . . 4.8(5) ?
    C32 C33 C34 N4 . . . . -176.7(4) ?
    N3 C33 C34 C35 . . . . -173.8(4) ?
    C32 C33 C34 C35 . . . . 4.8(7) ?
    N4 C34 C35 C36 . . . . 0.6(7) ?
    C33 C34 C35 C36 . . . . 179.0(5) ?
    C34 C35 C36 C37 . . . . 3.4(8) ?
    C34 C35 C36 C43 . . . . -175.1(5) ?
    C35 C36 C37 C38 . . . . -3.9(8) ?
    C43 C36 C37 C38 . . . . 174.6(5) ?
    C34 N4 C38 C37 . . . . 3.5(7) ?
    V4 N4 C38 C37 . . . . -168.8(4) ?
    C36 C37 C38 N4 . . . . 0.5(8) ?
    C32 C31 C39 C42 . . . . 52.8(8) ?
    C30 C31 C39 C42 . . . . -130.1(6) ?
    C32 C31 C39 C40 . . . . 174.7(6) ?
    C30 C31 C39 C40 . . . . -8.3(8) ?
    C32 C31 C39 C41 . . . . -67.3(8) ?
    C30 C31 C39 C41 . . . . 109.7(7) ?
    C37 C36 C43 C45 . . . . -120.7(7) ?
    C35 C36 C43 C45 . . . . 57.7(8) ?
    C37 C36 C43 C44 . . . . 117.9(6) ?
    C35 C36 C43 C44 . . . . -63.6(7) ?
    C37 C36 C43 C46 . . . . -1.3(9) ?
    C35 C36 C43 C46 . . . . 177.2(6) ?
    C51 N5 C47 C48 . . . . -1.9(8) ?
    V6 N5 C47 C48 . . . . -175.8(4) ?
    N5 C47 C48 C49 . . . . 0.0(9) ?
    C47 C48 C49 C50 . . . . 1.2(8) ?
    C47 C48 C49 C57 . . . . 178.0(5) ?
    C48 C49 C50 C51 . . . . -0.5(8) ?
    C57 C49 C50 C51 . . . . -177.3(5) ?
    C47 N5 C51 C50 . . . . 2.7(7) ?
    V6 N5 C51 C50 . . . . 176.6(4) ?
    C47 N5 C51 C52 . . . . -174.0(5) ?
    V6 N5 C51 C52 . . . . -0.1(6) ?
    C49 C50 C51 N5 . . . . -1.5(8) ?
    C49 C50 C51 C52 . . . . 174.8(5) ?
    C56 N6 C52 C53 . . . . 2.6(7) ?
    V6 N6 C52 C53 . . . . -169.8(4) ?
    C56 N6 C52 C51 . . . . 179.9(5) ?
    V6 N6 C52 C51 . . . . 7.5(6) ?
    N5 C51 C52 N6 . . . . -4.7(6) ?
    C50 C51 C52 N6 . . . . 178.7(5) ?
    N5 C51 C52 C53 . . . . 172.4(5) ?
    C50 C51 C52 C53 . . . . -4.1(8) ?
    N6 C52 C53 C54 . . . . 2.1(8) ?
    C51 C52 C53 C54 . . . . -174.8(5) ?
    C52 C53 C54 C55 . . . . -5.7(8) ?
    C52 C53 C54 C61 . . . . 175.2(5) ?
    C53 C54 C55 C56 . . . . 4.7(8) ?
    C61 C54 C55 C56 . . . . -176.2(5) ?
    C52 N6 C56 C55 . . . . -3.6(8) ?
    V6 N6 C56 C55 . . . . 168.4(4) ?
    C54 C55 C56 N6 . . . . -0.1(9) ?
    C50 C49 C57 C58 . . . . -176.3(6) ?
    C48 C49 C57 C58 . . . . 7.1(8) ?
    C50 C49 C57 C60 . . . . -54.0(7) ?
    C48 C49 C57 C60 . . . . 129.3(6) ?
    C50 C49 C57 C59 . . . . 63.8(7) ?
    C48 C49 C57 C59 . . . . -112.8(6) ?
    C53 C54 C61 C62 . . . . -20.5(8) ?
    C55 C54 C61 C62 . . . . 160.4(6) ?
    C53 C54 C61 C63 . . . . -140.2(5) ?
    C55 C54 C61 C63 . . . . 40.7(7) ?
    C53 C54 C61 C64 . . . . 101.3(6) ?
    C55 C54 C61 C64 . . . . -77.8(7) ?
loop_
    _geom_hbond_atom_site_label_d
    _geom_hbond_atom_site_label_h
    _geom_hbond_atom_site_label_a
    _geom_hbond_site_symmetry_d
    _geom_hbond_site_symmetry_h
    _geom_hbond_site_symmetry_a
    _geom_hbond_distance_dh
    _geom_hbond_distance_ha
    _geom_hbond_distance_da
    _geom_hbond_angle_dha
    _geom_hbond_publ_flag
    C19 H19 O14 1_555 1_555 4_555 0.95 2.55 3.417(7) 152 y
    C30 H30 O16 1_555 1_555 4_555 0.95 2.38 3.122(6) 135 y
    C37 H37 O5 1_555 1_555 4_555 0.95 2.43 3.264(7) 146 y
    C40 H40B O16 1_555 1_555 4_555 0.98 2.58 3.466(8) 150 y
    C48 H48 O8 1_555 1_555 4_555 0.95 2.32 3.216(6) 157 y
_shelx_hkl_file
;
   0   0   2   -1.35    0.74
   0   0  -2    0.70    1.06
   0   0  -2   -1.16    0.74
   0   0   3    1.21    1.87
   0   0   3    0.44    1.44
   0   0  -3   -3.23    1.93
   0   0  -3   -1.15    1.44
   0   0   4  567.55   22.97
   0   0   4  483.44   18.53
   0   0  -4  556.73   22.46
   0   0  -4  531.40   19.53
   0   0   5    2.35    2.81
   0   0   5    0.10    2.22
   0   0  -5    4.73    2.75
   0   0  -5    1.73    2.23
   0   0  -5    2.76    2.21
   0   0   6  916.70   47.15
   0   0  -6  840.84   44.15
   0   0  -6  845.32   40.64
   0   0  -6  803.86   39.44
   0   0   7    1.97    1.99
   0   0  -7    4.91    3.02
   0   0  -7   -4.26    2.46
   0   0  -7    2.35    2.45
   0   0   8   75.75    6.14
   0   0  -8   96.88    6.39
   0   0  -8  103.15    5.55
   0   0   9   -0.60    3.49
   0   0  -9    0.70    2.17
   0   0  -9    1.80    2.63
   0   0  -9    0.61    2.90
   0   0  -9    4.78    2.62
   0   0 -10  170.48    9.98
   0   0 -10  136.82    8.98
   0   0 -10  153.60    8.31
   0   0  11   -4.35    3.72
   0   0 -11    4.96    3.60
   0   0 -11    0.45    2.84
   0   0 -11    4.44    2.94
   0   0 -11   -1.65    2.96
   0   0  12  218.83   14.30
   0   0 -12  205.52    9.55
   0   0 -12  228.98   10.54
   0   0 -12  186.48   11.58
   0   0 -12  181.56   11.40
   0   0  13    0.97    2.86
   0   0 -13   -9.21    4.09
   0   0 -13   -1.93    3.16
   0   0 -13    0.50    3.28
   0   0 -13    5.04    3.40
   0   0 -14 2186.28  216.35
   0   0 -14 1862.13  174.17
   0   0 -14 1534.62  188.01
   0   0 -14 1938.79  187.64
   0   0 -15   -3.54    4.78
   0   0 -15   -5.00    3.57
   0   0 -15   -0.41    3.86
   0   0 -15    0.74    3.88
   0   0 -16  724.92   59.99
   0   0 -16  887.47   57.56
   0   0 -16  587.04   51.87
   0   0 -16  577.41   49.45
   0   0 -17   -3.06    5.14
   0   0 -17    0.63    3.90
   0   0 -17   -4.36    4.03
   0   0 -17    2.70    4.05
   0   0 -18   40.85    5.52
   0   0 -18   53.84    6.01
   0   0 -18   54.11    6.21
   0   0 -18   38.35    6.43
   0   0 -18   40.17    6.46
   0   0 -19   -2.09    5.74
   0   0 -19   -1.29    4.11
   0   0 -19    3.83    4.14
   0   0 -19    0.47    4.47
   0   0 -19   -0.19    5.82
   0   0 -20    9.55    7.72
   0   0 -20   29.69    5.45
   0   0 -20   21.01    5.76
   0   0 -20   10.23    5.66
   0   0 -20   11.19    5.72
   0   0 -21    1.40    4.29
   0   0 -21    3.12    4.60
   0   0 -21    2.16    4.57
   0   0 -21   -9.43    4.94
   0   0 -21   -1.60    4.99
   0   0 -22   64.38   11.58
   0   0 -22   75.79    8.51
   0   0 -22   75.51    8.82
   0   0 -22   39.36   11.37
   0   0 -22   34.31    8.80
   0   0 -23   -7.74    7.45
   0   0 -23    2.77    5.15
   0   0 -23    6.26    5.48
   0   0 -23    2.11    7.25
   0   0 -23    1.81    5.48
   0   0 -24   21.78    8.08
   0   0 -24    4.21    5.67
   0   0 -24    6.77    8.12
   0   0 -24    6.52    6.13
   0   0 -24    5.73    6.07
   0   1  -2   -2.39    1.20
   0   1  -2    0.02    0.72
   0  -1  -2    1.62    1.36
   0  -1   2    0.54    1.18
   0  -1   2    0.51    0.71
   0   1  -3   20.65    2.45
   0   1   3   25.38    1.71
   0   1  -3   26.43    1.77
   0   1   3   26.53    2.25
   0   1  -3   24.77    2.05
   0  -1   3   21.93    2.40
   0  -1  -3   20.26    1.45
   0  -1   3   22.90    1.29
   0  -1  -3   18.08    3.00
   0  -1  -3   21.84    2.51
   0   1  -4  158.67    5.93
   0   1   4  151.86    7.25
   0   1  -4  146.36    6.30
   0  -1   4  160.82    6.52
   0  -1  -4  159.36    7.40
   0  -1  -4  140.53    4.52
   0  -1   4  140.01    4.14
   0  -1  -4  158.64    6.29
   0   1  -5   10.37    2.29
   0   1   5    7.70    2.12
   0   1  -5    5.14    2.59
   0   1  -5    8.18    2.77
   0  -1   5   10.51    2.87
   0  -1  -5   11.95    2.06
   0  -1  -5    5.66    2.62
   0  -1   5    9.85    2.80
   0  -1  -5   13.10    2.80
   0   1  -6  625.69   28.38
   0   1   6  642.71   32.27
   0   1  -6  579.79   27.19
   0   1  -6  671.30   28.30
   0  -1  -6  529.77   22.97
   0  -1   6  624.43   28.61
   0  -1   6  625.87   29.85
   0  -1  -6  618.48   28.78
   0   1   7  104.41    7.21
   0   1  -7  122.61    5.91
   0   1  -7  110.13    6.06
   0  -1   7  103.22    6.54
   0  -1  -7  123.35    7.41
   0  -1   7  108.36    6.15
   0  -1  -7  119.50    6.26
   0   1  -8  614.50   26.79
   0   1   8  486.48   23.13
   0   1  -8  581.59   27.85
   0   1  -8  563.82   26.32
   0  -1   8  601.90   28.86
   0  -1  -8  494.42   22.13
   0  -1  -8  601.49   30.92
   0  -1  -8  528.23   25.78
   0   1  -9  168.89   10.40
   0   1   9  181.62   10.73
   0   1  -9  200.37    9.73
   0   1  -9  175.38    8.77
   0   1  -9  186.22    8.38
   0  -1   9  182.76    9.88
   0  -1  -9  169.54    7.49
   0  -1  -9  185.78   10.67
   0  -1  -9  179.28    9.42
   0   1 -10  165.11    8.70
   0   1  10  156.83    7.59
   0   1 -10  181.88    9.45
   0   1 -10  168.13    8.12
   0   1 -10  144.12    7.86
   0  -1  10  143.03    6.71
   0  -1 -10  157.12    7.41
   0  -1 -10  176.51   10.38
   0  -1 -10  166.35    9.15
   0   1 -11   46.37    4.55
   0   1  11   61.72    6.12
   0   1 -11   61.12    5.43
   0   1 -11   60.03    4.69
   0   1 -11   48.33    4.32
   0  -1  11   53.49    5.61
   0  -1 -11   55.66    4.16
   0  -1 -11   50.27    3.83
   0  -1 -11   48.19    4.96
   0   1 -12  771.73   62.06
   0   1  12  893.40   57.75
   0   1 -12 1048.13   69.17
   0   1 -12  853.77   56.56
   0   1 -12  969.26   60.32
   0  -1 -12  891.89   53.80
   0  -1 -12  955.13   70.45
   0  -1  12 1007.35   67.44
   0  -1 -12  981.05   63.45
   0  -1 -12  891.85   68.09
   0   1 -13   97.49    6.76
   0   1 -13   82.33    7.77
   0   1 -13   78.78    6.42
   0   1 -13   69.88    6.59
   0  -1 -13   95.73    5.93
   0  -1 -13  100.13    8.92
   0  -1  13   86.27    8.25
   0  -1 -13   88.57    7.08
   0  -1 -13   79.11    7.08
   0   1 -14 1427.24  108.45
   0   1 -14 1338.86  127.55
   0   1 -14 1332.24  107.93
   0   1 -14 1038.02  110.47
   0  -1 -14 1347.25   99.88
   0  -1 -14 1374.21  109.44
   0  -1  14 1290.33  103.48
   0  -1 -14 1185.64  118.08
   0  -1 -14 1171.62  121.12
   0   1 -15    6.93    5.20
   0   1 -15   11.59    4.28
   0   1 -15   10.58    4.22
   0   1 -15   23.54    4.21
   0  -1 -15    7.01    5.56
   0  -1 -15   16.78    3.83
   0  -1 -15   13.70    4.54
   0  -1 -15   10.90    4.46
   0   1 -16   61.01    8.27
   0   1 -16   55.83    6.66
   0   1 -16   60.16    6.81
   0  -1 -16   77.38    5.93
   0  -1 -16   63.98    8.87
   0  -1 -16   51.39    7.23
   0  -1 -16   59.95    7.19
   0   1 -17    2.82    5.15
   0   1 -17    3.19    4.16
   0   1 -17    8.69    4.18
   0   1 -17    2.49    3.93
   0  -1 -17    6.17    3.71
   0  -1 -17    4.40    4.39
   0  -1 -17    6.74    3.75
   0  -1 -17    2.71    4.39
   0  -1 -17   -2.27    5.57
   0   1 -18   10.36    3.89
   0   1 -18    7.83    4.72
   0   1 -18   17.19    4.82
   0   1 -18   15.03    4.65
   0  -1 -18   15.75    5.58
   0  -1 -18   15.39    4.44
   0  -1 -18   11.45    5.11
   0  -1 -18    0.28    5.09
   0  -1 -18   19.18    4.31
   0   1 -19   15.18    6.08
   0   1 -19    7.35    6.10
   0   1 -19    6.47    4.91
   0   1 -19   12.12    4.70
   0   1 -19   11.06    5.09
   0  -1 -19    5.69    6.59
   0  -1 -19    6.01    5.25
   0  -1 -19   11.96    4.39
   0  -1 -19    3.01    5.13
   0  -1 -19    9.76    5.71
   0   1 -20   10.02    6.35
   0   1 -20    4.23    5.11
   0   1 -20    5.28    5.10
   0   1 -20    6.31    5.01
   0   1 -20    9.48    5.19
   0  -1 -20   12.77    6.95
   0  -1 -20   11.46    5.82
   0  -1 -20    9.49    4.43
   0  -1 -20    7.57    5.22
   0  -1 -20    0.35    5.30
   0   1 -21   -0.15    4.09
   0   1 -21    3.09    4.81
   0   1 -21    1.54    4.91
   0   1 -21   -3.83    4.83
   0   1 -21   -0.59    4.99
   0  -1 -21    0.04    6.71
   0  -1 -21    2.91    4.43
   0  -1 -21   -5.56    4.53
   0  -1 -21    4.40    5.06
   0  -1 -21    5.88    5.09
   0   1 -22    5.00    6.82
   0   1 -22    1.64    5.23
   0   1 -22    6.74    5.31
   0   1 -22    5.56    5.29
   0   1 -22    1.95    5.30
   0  -1 -22   10.46    7.35
   0  -1 -22    4.26    4.78
   0  -1 -22    0.38    4.91
   0  -1 -22    5.52    5.43
   0  -1 -22   -4.43    5.53
   0   1 -23    7.83    7.27
   0   1 -23    3.22    5.48
   0   1 -23    2.85    5.39
   0   1 -23    6.41    5.36
   0   1 -23   -1.97    5.86
   0  -1 -23   -9.21    7.88
   0  -1 -23    3.91    4.87
   0  -1 -23    3.42    5.41
   0  -1 -23   10.01    5.81
   0  -1 -23    2.91    5.77
   0   1 -24   23.14    9.01
   0   1 -24   16.26    7.03
   0   1 -24   37.43    6.93
   0   1 -24    9.03    6.86
   0   1 -24   21.50    7.39
   0  -1 -24   14.73    9.75
   0  -1 -24   20.74    6.03
   0  -1 -24   27.03    6.56
   0  -1 -24   13.42    7.37
   0  -1 -24   13.55    7.37
   0   2  -2 1916.46  130.51
   0   2  -2 2106.04  155.35
   0   2   2 2220.73  162.33
   0  -2   2 2114.71  156.48
   0  -2  -2 1965.28  143.23
   0  -2   2 2642.25  175.85
   0  -2  -2 2527.48  152.61
   0  -2   2 2364.50  154.66
   0  -2  -2 2004.58  143.45
   0   2   3  358.45   13.69
   0   2   3  351.71   14.79
   0   2  -3  398.70   12.78
   0   2  -3  354.60   13.84
   0   2  -3  376.39   11.16
   0  -2   3  384.19   10.84
   0  -2   3  352.69   10.16
   0  -2  -3  377.93   10.24
   0  -2  -3  364.98   14.96
   0  -2  -3  357.80   13.99
   0   2   4  817.72   41.82
   0   2  -4 1033.54   45.61
   0   2   4  951.22   48.52
   0   2  -4  958.94   43.75
   0   2  -4  925.58   48.84
   0  -2   4  948.02   43.37
   0  -2   4 1015.24   44.26
   0  -2  -4  920.43   50.50
   0  -2  -4  876.00   37.43
   0  -2   4  930.40   48.66
   0  -2  -4  972.70   50.26
   0   2  -5   51.01    4.18
   0   2   5   55.53    4.96
   0   2  -5   46.79    3.18
   0   2   5   45.40    4.08
   0   2  -5   46.63    3.80
   0  -2   5   48.52    3.10
   0  -2  -5   43.15    2.87
   0  -2   5   37.58    3.36
   0  -2   5   44.12    4.34
   0  -2  -5   40.77    2.72
   0   2  -6  669.97   27.31
   0   2   6  615.65   33.41
   0   2  -6  638.69   27.61
   0   2  -6  569.04   29.06
   0  -2   6  593.67   29.59
   0  -2  -6  579.89   25.98
   0  -2  -6  583.21   24.35
   0  -2   6  639.95   28.43
   0  -2  -6  647.80   30.63
   0   2   7   31.73    3.29
   0   2  -7   42.60    4.14
   0  -2   7   37.73    3.65
   0  -2  -7   36.30    4.91
   0  -2  -7   31.30    2.58
   0  -2   7   34.30    4.09
   0  -2  -7   48.60    4.34
   0   2  -8  132.56    6.29
   0   2   8  143.17    9.26
   0   2  -8  136.43    6.79
   0   2  -8  121.79    7.26
   0  -2   8  122.07    7.21
   0  -2  -8  129.65    5.93
   0  -2  -8  124.17    5.09
   0  -2   8  126.14    7.16
   0  -2  -8  129.34    7.45
   0   2  -9    4.32    2.99
   0   2   9    6.92    4.02
   0   2  -9    4.46    3.18
   0   2  -9    6.72    2.58
   0  -2  -9   -1.14    2.51
   0  -2   9    6.43    3.23
   0  -2   9    1.78    3.17
   0  -2  -9    1.33    3.27
   0   2 -10   12.58    3.01
   0   2  10   15.16    2.88
   0   2 -10   10.42    3.34
   0   2 -10   20.15    3.67
   0  -2  10   13.29    3.63
   0  -2 -10   20.14    3.38
   0  -2 -10   14.50    4.38
   0  -2 -10   14.22    3.73
   0   2 -11   24.02    4.61
   0   2 -11   31.40    4.38
   0   2 -11   21.59    3.69
   0   2 -11   38.13    4.36
   0  -2 -11   32.19    3.12
   0  -2 -11   41.11    5.32
   0  -2 -11   25.19    4.57
   0  -2  11   32.56    4.51
   0   2 -12   84.11    6.16
   0   2 -12   98.93    7.42
   0   2 -12   83.46    6.40
   0   2 -12  121.20    7.24
   0  -2 -12  101.65    5.39
   0  -2 -12  108.44    9.03
   0  -2 -12   91.33    7.27
   0  -2  12   98.74    7.65
   0   2 -13  210.28   11.71
   0   2 -13  212.90   13.71
   0   2 -13  176.54   14.18
   0   2 -13  230.89   12.62
   0  -2 -13  217.12   10.02
   0  -2 -13  232.49   15.88
   0  -2 -13  193.49   13.69
   0  -2  13  225.35   14.48
   0   2 -14  539.27   41.37
   0   2 -14  628.20   48.55
   0   2 -14  653.92   41.11
   0   2 -14  706.95   44.01
   0  -2 -14  660.39   36.96
   0  -2 -14  732.33   39.37
   0  -2 -14  604.11   46.83
   0  -2  14  732.72   48.43
   0  -2 -14  605.38   44.60
   0  -2 -14  739.44   43.91
   0   2 -15  191.99   15.13
   0   2 -15  172.07   12.16
   0   2 -15  228.13   13.13
   0   2 -15  161.28   11.87
   0  -2 -15  223.75   11.45
   0  -2 -15  172.15   13.71
   0  -2 -15  217.34   11.01
   0  -2 -15  173.32   13.96
   0  -2 -15  210.67   16.26
   0   2 -16  144.67    8.44
   0   2 -16  106.79    9.39
   0   2 -16   96.95    9.15
   0  -2 -16  136.95    8.78
   0  -2 -16  149.11   13.06
   0  -2 -16  154.33    8.42
   0  -2 -16  117.88   10.67
   0  -2 -16  113.06   10.74
   0   2 -17  111.75   11.33
   0   2 -17   90.44   11.13
   0   2 -17  144.91   10.21
   0   2 -17   83.63    8.99
   0  -2 -17  132.60    8.08
   0  -2 -17  119.18   10.19
   0  -2 -17   96.77   10.11
   0  -2 -17  102.38   10.23
   0  -2 -17  131.67   12.75
   0   2 -18   68.65    9.68
   0   2 -18   70.04    7.75
   0   2 -18   94.52    8.52
   0   2 -18   64.21    7.70
   0  -2 -18   84.26    6.72
   0  -2 -18   80.18    8.84
   0  -2 -18   74.90    8.55
   0  -2 -18   71.38    8.64
   0  -2 -18   87.83    7.62
   0   2 -19    8.97    5.63
   0   2 -19   -2.08    4.40
   0   2 -19    8.95    4.91
   0   2 -19    1.85    4.35
   0  -2 -19    0.93    5.22
   0  -2 -19    0.25    5.02
   0  -2 -19    6.72    3.85
   0  -2 -19    0.45    4.98
   0  -2 -19    5.36    6.42
   0   2 -20    4.72    6.02
   0   2 -20    1.93    4.55
   0   2 -20   -0.84    5.14
   0   2 -20    0.98    4.65
   0   2 -20    5.43    5.15
   0  -2 -20    7.95    6.91
   0  -2 -20    4.16    4.06
   0  -2 -20    1.88    4.37
   0  -2 -20    5.08    5.26
   0  -2 -20   10.49    5.28
   0   2 -21   36.66    5.60
   0   2 -21   23.86    6.47
   0   2 -21   41.93    7.21
   0   2 -21   17.77    6.65
   0   2 -21   39.54    7.43
   0  -2 -21   57.60    9.76
   0  -2 -21   32.81    5.73
   0  -2 -21   39.25    6.11
   0  -2 -21   27.66    7.46
   0  -2 -21   28.38    7.34
   0   2 -22   25.11    7.74
   0   2 -22    3.99    6.07
   0   2 -22   36.14    6.54
   0   2 -22   12.11    5.93
   0   2 -22   29.81    6.72
   0  -2 -22   28.51    5.93
   0  -2 -22   22.20    5.19
   0  -2 -22   17.13    5.59
   0  -2 -22    7.20    6.81
   0  -2 -22   10.93    6.82
   0   2 -23   12.61    7.02
   0   2 -23    2.53    5.43
   0   2 -23    2.77    5.86
   0   2 -23    3.80    5.34
   0   2 -23    3.39    6.03
   0  -2 -23   10.01    8.23
   0  -2 -23    4.50    5.85
   0  -2 -23    4.17    5.00
   0  -2 -23    0.11    6.06
   0  -2 -23   -0.43    7.77
   0   2 -24    3.86    4.70
   0   2 -24    4.34    5.61
   0   2 -24   11.55    6.09
   0   2 -24    0.84    5.43
   0   2 -24    0.54    6.43
   0  -2 -24    3.55    8.57
   0  -2 -24    3.09    6.03
   0  -2 -24    0.04    6.84
   0  -2 -24   -5.35    8.10
   0  -2 -24    8.25    6.25
   0   3   0    0.41    0.76
   0   3   0   -0.89    1.10
   0  -3   0    0.85    1.23
   0  -3   0   -1.12    0.72
   0   3  -1   50.64    2.59
   0   3   1   44.39    1.32
   0   3   1   44.53    1.71
   0  -3   1   39.99    1.75
   0  -3  -1   45.93    1.93
   0  -3  -1   42.89    1.75
   0   3  -2  461.39   18.03
   0   3   2  480.34   18.05
   0   3  -2  491.09   14.60
   0  -3   2  479.27   14.18
   0  -3   2  454.97   17.99
   0  -3  -2  430.63   11.56
   0  -3  -2  477.45   18.35
   0   3  -3  351.01   10.44
   0   3  -3  304.31   10.82
   0   3   3  352.17   14.53
   0  -3   3  327.95   11.15
   0  -3  -3  343.63   15.29
   0  -3   3  363.86   10.81
   0  -3  -3  357.54    7.64
   0  -3   3  347.42   10.68
   0  -3  -3  344.79   14.40
   0   3   4   53.43    4.72
   0   3  -4   48.09    2.76
   0   3  -4   57.03    4.78
   0   3  -4   50.28    3.53
   0  -3   4   53.45    3.72
   0  -3  -4   53.27    5.09
   0  -3   4   49.63    2.67
   0  -3  -4   50.62    1.93
   0  -3   4   57.44    4.78
   0   3  -5   69.77    4.45
   0   3  -5   66.09    5.40
   0   3  -5   69.44    3.48
   0  -3   5   70.59    5.51
   0  -3  -5   61.86    5.72
   0  -3   5   69.41    3.48
   0  -3  -5   66.63    2.78
   0  -3   5   63.89    3.56
   0   3  -6  314.21   12.81
   0   3  -6  370.14   14.07
   0   3  -6  389.30   14.11
   0   3   6  352.56   16.98
   0  -3   6  371.81   17.99
   0  -3  -6  387.33   19.44
   0  -3  -6  348.25   11.71
   0  -3   6  338.10   13.61
   0  -3  -6  374.54   12.03
   0  -3   6  395.99   14.03
   0  -3  -6  348.05   16.86
   0   3  -7  202.44    8.84
   0   3  -7  213.28    9.91
   0   3   7  216.58   10.85
   0   3  -7  191.97   10.72
   0  -3  -7  209.94   12.26
   0  -3  -7  194.81    7.19
   0  -3   7  196.17    8.68
   0  -3  -7  222.03    7.64
   0  -3   7  194.00   10.76
   0  -3  -7  230.89   11.28
   0   3  -8   44.84    4.55
   0   3  -8   45.89    3.83
   0   3  -8   52.43    4.94
   0  -3   8   41.24    4.91
   0  -3  -8   50.37    5.70
   0  -3  -8   42.72    3.27
   0  -3  -8   50.02    3.36
   0  -3   8   49.49    4.15
   0  -3  -8   39.05    4.91
   0   3  -9  363.86   15.89
   0   3  -9  321.08   17.99
   0   3  -9  347.30   16.50
   0  -3   9  354.37   17.18
   0  -3   9  338.62   18.33
   0  -3  -9  375.64   15.21
   0  -3  -9  385.38   21.06
   0  -3  -9  369.97   19.80
   0   3 -10   58.14    4.57
   0   3 -10   71.91    5.35
   0   3 -10   89.69    6.18
   0  -3  10   76.52    6.13
   0  -3 -10   81.23    7.23
   0  -3 -10   78.26    4.66
   0  -3 -10   81.80    4.78
   0  -3  10   72.54    5.36
   0  -3 -10   67.48    6.24
   0   3 -11  262.49   14.35
   0   3 -11  330.31   16.27
   0   3 -11  331.79   17.02
   0  -3 -11  327.86   19.75
   0  -3  11  307.07   15.42
   0  -3 -11  319.14   12.37
   0  -3 -11  331.32   14.12
   0  -3 -11  277.57   16.66
   0   3 -12  179.96    9.63
   0   3 -12  216.21   11.70
   0   3 -12  189.88    9.85
   0   3 -12  189.27   11.50
   0  -3 -12  217.08   14.17
   0  -3 -12  202.83    8.40
   0  -3 -12  178.32    7.87
   0  -3  12  188.72   11.39
   0   3 -13  261.93   15.61
   0   3 -13  282.33   13.68
   0   3 -13  337.75   18.08
   0  -3 -13  381.08   22.88
   0  -3 -13  280.24   12.76
   0  -3 -13  313.82   13.64
   0  -3 -13  297.18   19.19
   0  -3  13  317.78   18.81
   0   3 -14   69.73    6.60
   0   3 -14   54.38    6.59
   0   3 -14   54.77    6.79
   0   3 -14   52.41    6.93
   0  -3 -14   60.68    4.42
   0  -3 -14   69.12    5.44
   0  -3  14   57.68    6.80
   0  -3 -14   58.82    6.76
   0  -3 -14   59.19    5.85
   0   3 -15  252.94   18.06
   0   3 -15  250.13   21.50
   0   3 -15  295.18   17.31
   0   3 -15  341.09   20.34
   0  -3 -15  320.13   15.43
   0  -3 -15  351.82   16.19
   0  -3 -15  259.19   21.32
   0  -3  15  329.04   21.76
   0  -3 -15  262.76   21.39
   0  -3 -15  383.09   25.53
   0   3 -16   13.42    5.32
   0   3 -16   16.04    4.21
   0   3 -16   23.61    5.28
   0   3 -16   15.76    5.48
   0  -3 -16   18.09    3.65
   0  -3 -16   24.02    5.26
   0  -3 -16   20.37    3.54
   0  -3 -16   13.66    5.39
   0  -3 -16   22.06    6.41
   0   3 -17   41.14    6.39
   0   3 -17   21.56    5.14
   0   3 -17   44.37    6.28
   0   3 -17   28.47    5.05
   0  -3 -17   38.04    5.83
   0  -3 -17   32.32    6.13
   0  -3 -17   34.64    4.30
   0  -3 -17   20.90    6.41
   0  -3 -17   43.55    7.81
   0   3 -18   87.47    9.87
   0   3 -18   61.79   10.10
   0   3 -18  104.70    9.67
   0   3 -18   64.14    7.88
   0  -3 -18   97.75    8.95
   0  -3 -18   80.87    9.55
   0  -3 -18   98.22    8.50
   0  -3 -18   76.93    9.40
   0  -3 -18  101.08   11.50
   0   3 -19    4.48    5.43
   0   3 -19    0.22    4.44
   0   3 -19    2.11    5.17
   0   3 -19    5.98    5.68
   0  -3 -19    3.66    3.88
   0  -3 -19    1.93    5.07
   0  -3 -19    3.06    4.69
   0  -3 -19    5.98    5.34
   0  -3 -19    9.72    4.40
   0   3 -20   34.71    7.90
   0   3 -20   52.67    7.25
   0   3 -20   18.93    6.13
   0  -3 -20   48.91    9.64
   0  -3 -20   41.37    5.52
   0  -3 -20   30.25    7.25
   0  -3 -20   37.78    6.79
   0  -3 -20   22.73    7.34
   0   3 -21    5.64    6.37
   0   3 -21    0.84    5.00
   0   3 -21   11.45    5.88
   0   3 -21    5.18    4.98
   0   3 -21   17.40    5.93
   0  -3 -21    8.63    7.69
   0  -3 -21    9.55    4.15
   0  -3 -21    4.45    4.49
   0  -3 -21   10.88    5.91
   0  -3 -21    3.37    5.98
   0   3 -22    7.76    6.42
   0   3 -22    4.74    4.97
   0   3 -22   10.67    6.04
   0   3 -22    1.01    5.03
   0   3 -22    5.89    6.00
   0  -3 -22    6.94    7.95
   0  -3 -22    1.88    4.19
   0  -3 -22    7.34    4.61
   0  -3 -22    0.18    6.13
   0  -3 -22   -0.28    5.96
   0   3 -23   -5.99    6.39
   0   3 -23   -0.41    5.01
   0   3 -23    4.43    5.88
   0   3 -23   -3.81    6.52
   0   3 -23   -2.14    5.87
   0  -3 -23    0.61    5.08
   0  -3 -23    3.22    4.05
   0  -3 -23   -0.19    4.44
   0  -3 -23    0.88    6.03
   0  -3 -23   -1.31    5.95
   0   3 -24    9.19    4.70
   0   3 -24   -4.32    7.41
   0   3 -24    9.17    6.54
   0   3 -24    4.39    5.52
   0   3 -24   18.25    6.65
   0  -3 -24   15.98    9.07
   0  -3 -24    0.02    5.88
   0  -3 -24    8.77    4.82
   0  -3 -24    4.27    6.69
   0  -3 -24    5.61    6.73
   0   4   0 1299.36   70.07
   0   4   0 1229.30   60.34
   0  -4   0 1254.58   68.35
   0  -4   0 1235.63   65.38
   0   4   1   18.87    1.76
   0   4   1   16.44    1.54
   0   4  -1   19.15    2.32
   0   4  -1   18.94    2.74
   0  -4   1   21.56    1.45
   0  -4  -1   17.86    1.77
   0  -4   1   16.76    2.83
   0  -4  -1   18.55    1.84
   0   4   2 1283.15   74.68
   0   4   2 1219.87   55.96
   0   4  -2 1284.66   66.75
   0   4  -2 1242.93   73.80
   0  -4   2 1242.65   74.26
   0  -4   2 1308.38   66.96
   0  -4  -2 1178.10   64.49
   0   4  -3   28.61    2.61
   0   4   3   24.31    2.64
   0   4  -3   31.40    2.47
   0  -4   3   28.65    4.09
   0  -4  -3   31.55    2.71
   0  -4   3   30.78    2.35
   0  -4  -3   30.69    4.02
   0   4  -4   31.50    2.50
   0   4  -4   30.65    4.46
   0   4   4   35.79    2.89
   0  -4   4   29.14    4.49
   0  -4  -4   35.87    4.68
   0  -4   4   34.67    2.56
   0  -4  -4   30.43    1.55
   0  -4   4   30.02    2.15
   0  -4  -4   33.95    4.44
   0   4   5   86.10    6.17
   0   4  -5   76.56    3.64
   0   4  -5   75.71    6.39
   0   4  -5   78.55    3.46
   0  -4   5   80.21    3.89
   0  -4  -5   69.22    4.23
   0  -4   5   74.18    3.46
   0  -4  -5   80.59    2.35
   0  -4   5   75.36    6.25
   0  -4  -5   75.36    4.01
   0   4  -6    6.89    3.78
   0   4  -6    6.62    2.15
   0   4  -6    9.36    2.12
   0   4   6    8.16    3.53
   0  -4   6   11.43    2.45
   0  -4  -6    7.60    4.11
   0  -4  -6    6.17    1.49
   0  -4   6    3.69    2.17
   0  -4  -6    7.08    1.89
   0  -4   6    9.24    2.25
   0  -4  -6    5.30    3.69
   0   4  -7    0.45    3.52
   0   4  -7    0.92    2.22
   0   4  -7   -1.11    2.78
   0   4   7    0.73    3.31
   0  -4   7    2.97    2.30
   0  -4  -7    1.75    3.84
   0  -4  -7    2.14    1.58
   0  -4   7   -2.84    2.26
   0  -4  -7   -0.06    1.69
   0  -4   7    0.49    2.07
   0  -4  -7    4.91    3.47
   0   4  -8   10.38    3.82
   0   4  -8    7.66    2.62
   0   4  -8    7.35    2.40
   0   4   8   10.18    3.74
   0  -4   8    4.82    2.48
   0  -4  -8   13.75    4.35
   0  -4  -8    5.96    2.04
   0  -4   8    6.80    2.68
   0  -4  -8    9.59    2.12
   0  -4   8    2.34    2.45
   0  -4  -8   11.90    3.78
   0   4  -9  158.19    7.19
   0   4  -9  165.13    7.84
   0   4  -9  168.90   10.05
   0  -4   9  144.67    6.91
   0  -4  -9  160.14   11.24
   0  -4  -9  146.84    5.98
   0  -4  -9  163.92    6.46
   0  -4   9  157.59    7.95
   0  -4  -9  157.15    9.69
   0   4 -10   63.70    5.77
   0   4 -10   75.80    5.27
   0   4 -10   86.92    6.58
   0  -4  10   72.62    4.56
   0  -4 -10   88.16    7.77
   0  -4 -10   74.42    3.28
   0  -4 -10   87.06    4.43
   0  -4  10   76.78    5.46
   0  -4 -10   76.92    6.64
   0   4 -11   13.09    3.00
   0   4 -11   16.67    3.56
   0   4 -11   15.73    4.40
   0  -4  11   17.95    2.85
   0  -4 -11   22.41    5.10
   0  -4 -11   20.14    2.84
   0  -4 -11   18.91    2.26
   0  -4  11   15.27    3.53
   0  -4 -11   16.97    4.40
   0   4 -12   10.03    2.90
   0   4 -12    3.98    3.39
   0   4 -12    8.76    4.10
   0  -4 -12   11.31    4.90
   0  -4  12   11.17    3.46
   0  -4 -12    6.78    2.95
   0  -4 -12    6.82    2.14
   0  -4 -12    8.75    4.20
   0   4 -13   28.53    3.76
   0   4 -13   27.60    4.39
   0   4 -13   23.78    3.40
   0  -4 -13   38.03    6.16
   0  -4  13   31.58    4.50
   0  -4 -13   27.44    3.81
   0  -4 -13   29.12    2.86
   0  -4 -13   26.09    5.26
   0   4 -14   22.58    3.74
   0   4 -14   20.16    4.65
   0   4 -14   22.83    3.91
   0   4 -14   32.81    5.32
   0  -4 -14   29.21    3.90
   0  -4 -14   35.80    6.34
   0  -4 -14   18.15    5.31
   0  -4  14   24.28    4.72
   0   4 -15    6.68    4.53
   0   4 -15   -0.09    4.09
   0   4 -15    0.82    3.19
   0   4 -15    0.80    4.26
   0  -4 -15    7.93    3.39
   0  -4 -15    2.06    3.59
   0  -4  15   -4.03    4.28
   0  -4 -15    5.79    2.98
   0  -4 -15    1.36    3.55
   0   4 -16   -3.57    2.98
   0   4 -16    1.40    3.94
   0   4 -16    4.49    3.27
   0   4 -16   -2.86    3.40
   0  -4 -16   -1.59    3.46
   0  -4 -16   11.30    5.57
   0  -4  16   -0.86    4.29
   0  -4 -16    2.48    4.62
   0  -4 -16    1.53    2.78
   0   4 -17  117.88   11.11
   0   4 -17  100.13    9.28
   0   4 -17  161.59   12.36
   0   4 -17   94.90    9.31
   0  -4 -17  143.67    8.21
   0  -4 -17  128.02   12.33
   0  -4 -17  135.11    7.56
   0  -4 -17  123.42   11.63
   0  -4 -17  131.01   14.57
   0   4 -18    2.72    4.89
   0   4 -18   -0.70    5.19
   0   4 -18    2.23    5.28
   0   4 -18    2.73    3.90
   0  -4 -18    6.20    4.20
   0  -4 -18    0.11    5.13
   0  -4 -18    2.47    3.06
   0  -4 -18   -1.14    5.22
   0  -4 -18    0.62    6.40
   0   4 -19   48.94    7.71
   0   4 -19   31.46    6.32
   0   4 -19   66.57    8.32
   0   4 -19   34.79    8.03
   0  -4 -19   53.50    7.00
   0  -4 -19   47.01    7.99
   0  -4 -19   52.76    5.22
   0  -4 -19   41.50    8.16
   0  -4 -19   64.65   10.33
   0   4 -20   26.33    6.93
   0   4 -20   12.32    5.71
   0   4 -20   46.21    7.29
   0  -4 -20   26.88    4.39
   0  -4 -20   38.90    6.08
   0  -4 -20   20.85    7.04
   0  -4 -20   26.79    7.05
   0  -4 -20   26.38    4.82
   0   4 -21   34.18    7.04
   0   4 -21   13.09    5.71
   0   4 -21   28.36    7.19
   0   4 -21   10.84    5.59
   0  -4 -21   22.87    4.79
   0  -4 -21   28.08    6.95
   0  -4 -21   19.64    5.58
   0  -4 -21   25.96    7.01
   0  -4 -21   25.18    9.33
   0   4 -22    9.69    6.20
   0   4 -22   -4.37    4.94
   0   4 -22   15.05    6.39
   0   4 -22    1.80    6.43
   0   4 -22    5.74    6.38
   0  -4 -22   13.16    8.40
   0  -4 -22    2.35    3.79
   0  -4 -22    6.99    4.16
   0  -4 -22    4.84    6.26
   0  -4 -22    9.43    6.37
   0   4 -23   22.43    7.78
   0   4 -23   11.17    7.67
   0   4 -23   33.34    7.81
   0   4 -23    8.46    6.05
   0   4 -23   36.26    7.76
   0  -4 -23   38.19   10.26
   0  -4 -23   20.23    4.67
   0  -4 -23   23.20    5.06
   0  -4 -23   18.86    7.81
   0  -4 -23   17.47    7.80
   0   4 -24    6.13    7.22
   0   4 -24   -1.13    5.36
   0   4 -24   15.33    6.90
   0   4 -24   19.32    6.90
   0   4 -24    4.52    5.29
   0  -4 -24    1.05    9.20
   0  -4 -24    0.74    6.99
   0  -4 -24    7.59    7.06
   0   5   0    2.27    2.65
   0   5   0    1.46    2.27
   0  -5   0    4.08    1.70
   0  -5   0    2.49    1.48
   0   5   1   49.19    4.26
   0   5   1   48.17    2.70
   0   5  -1   47.38    3.57
   0   5  -1   46.01    2.58
   0  -5   1   56.66    3.70
   0  -5  -1   40.98    2.76
   0  -5   1   49.61    4.15
   0  -5  -1   50.01    4.49
   0   5   2   22.15    2.52
   0   5   2   28.41    2.24
   0   5  -2   29.85    2.92
   0   5  -2   29.85    3.94
   0  -5   2   25.82    2.78
   0  -5  -2   25.26    2.32
   0  -5   2   27.07    4.02
   0  -5  -2   25.86    2.58
   0   5   3  213.67   11.16
   0   5   3  196.08    4.90
   0   5  -3  204.21    7.55
   0   5  -3  207.33   11.06
   0  -5   3  201.51   11.30
   0  -5   3  214.57    7.89
   0  -5  -3  212.49   11.34
   0   5   4  280.44   14.10
   0   5  -4  257.38   14.03
   0   5  -4  266.55    9.48
   0  -5   4  241.15    9.93
   0  -5  -4  238.01   10.19
   0  -5   4  282.74    9.89
   0  -5   4  251.20    8.83
   0  -5  -4  268.81   13.40
   0   5  -5  348.79   12.52
   0   5  -5  337.64   18.17
   0   5   5  350.74   18.09
   0  -5   5  357.25   18.26
   0  -5  -5  293.83   13.57
   0  -5   5  357.45   12.94
   0  -5  -5  343.34    8.61
   0  -5   5  331.77   10.96
   0  -5  -5  322.12   12.93
   0   5  -6  548.08   21.93
   0   5  -6  519.85   28.77
   0   5   6  554.96   29.55
   0  -5   6  538.69   29.29
   0  -5  -6  505.94   29.82
   0  -5   6  561.06   22.76
   0  -5  -6  525.67   16.61
   0  -5   6  523.93   20.41
   0  -5  -6  502.03   22.69
   0   5  -7  142.29    9.11
   0   5  -7  134.09    5.50
   0   5  -7  131.82    5.63
   0   5   7  126.84    8.60
   0  -5   7  143.66    9.33
   0  -5  -7  144.40    9.86
   0  -5  -7  137.33    4.49
   0  -5   7  135.99    5.57
   0  -5  -7  134.41    3.93
   0  -5   7  136.59    5.74
   0  -5  -7  133.33    8.76
   0   5   8   17.49    4.01
   0   5  -8    9.44    3.24
   0   5  -8   13.53    4.35
   0   5  -8    8.84    2.49
   0  -5   8    7.21    3.26
   0  -5  -8   22.53    4.89
   0  -5   8    7.03    2.51
   0  -5  -8   14.39    1.84
   0  -5   8   19.20    4.47
   0  -5  -8    8.31    2.66
   0   5   9   36.81    4.93
   0   5  -9   28.96    3.12
   0   5  -9   34.44    3.31
   0   5  -9   28.63    3.31
   0  -5   9   33.03    4.19
   0  -5  -9   37.30    5.77
   0  -5   9   37.21    3.44
   0  -5  -9   35.75    2.49
   0  -5   9   36.75    5.17
   0  -5  -9   39.93    5.14
   0   5 -10   44.48    3.81
   0   5 -10   61.06    5.82
   0   5 -10   45.83    3.97
   0  -5  10   48.54    4.24
   0  -5  10   56.17    6.07
   0  -5 -10   55.97    2.60
   0  -5 -10   63.77    6.81
   0  -5 -10   42.35    5.74
   0   5 -11    1.00    3.35
   0   5 -11    0.67    2.85
   0   5 -11    1.93    2.66
   0  -5  11   12.93    4.03
   0  -5 -11   15.81    4.56
   0  -5 -11    5.27    2.10
   0  -5 -11    0.45    2.31
   0  -5  11    4.22    2.99
   0  -5 -11    7.17    3.98
   0   5 -12   16.44    3.18
   0   5 -12   15.65    3.63
   0   5 -12   28.48    4.92
   0  -5 -12   31.30    5.67
   0  -5  12   17.16    3.74
   0  -5 -12   21.35    2.28
   0  -5 -12   17.29    2.75
   0  -5 -12   23.73    3.14
   0   5 -13   43.93    5.52
   0   5 -13   24.77    4.19
   0   5 -13   20.54    3.68
   0  -5 -13   32.30    6.38
   0  -5 -13   31.07    3.22
   0  -5 -13   26.22    2.72
   0  -5  13   22.88    4.18
   0  -5 -13   24.31    5.43
   0   5 -14  152.41   10.50
   0   5 -14  178.80   11.55
   0   5 -14  228.98   14.34
   0  -5 -14  213.37   17.00
   0  -5  14  194.82   11.89
   0  -5 -14  213.32    8.72
   0  -5 -14  181.18    7.71
   0  -5 -14  177.03   14.41
   0   5 -15    1.41    4.81
   0   5 -15    5.31    3.71
   0   5 -15   -0.06    3.10
   0   5 -15   -0.80    3.23
   0  -5 -15    2.62    2.31
   0  -5 -15    9.29    5.65
   0  -5  15    4.66    3.92
   0  -5 -15    4.83    3.05
   0  -5 -15    2.68    3.26
   0   5 -16   22.02    6.00
   0   5 -16   17.25    4.69
   0   5 -16   12.54    4.01
   0   5 -16   20.79    5.10
   0  -5 -16   22.08    3.89
   0  -5 -16   27.62    6.99
   0  -5  16   15.83    5.04
   0  -5 -16   18.99    5.87
   0  -5 -16   19.58    3.16
   0   5 -17    3.54    4.50
   0   5 -17    9.51    3.70
   0   5 -17   -3.48    5.45
   0   5 -17    2.36    3.68
   0  -5 -17   -2.65    3.56
   0  -5 -17    5.22    4.18
   0  -5 -17   10.89    5.18
   0  -5 -17    7.37    3.70
   0   5 -18   14.70    5.22
   0   5 -18   11.01    4.47
   0   5 -18   12.75    4.42
   0  -5 -18   14.77    3.61
   0  -5 -18   18.58    7.75
   0  -5 -18   23.10    4.32
   0  -5 -18   12.86    6.18
   0  -5 -18   17.90    6.17
   0   5 -19  119.51   10.98
   0   5 -19   76.92    9.48
   0   5 -19   81.73    9.29
   0  -5 -19  121.17    7.63
   0  -5 -19  141.69   15.75
   0  -5 -19  123.12    7.38
   0  -5 -19  101.30   12.29
   0  -5 -19  107.24   12.23
   0   5 -20   55.84    5.37
   0   5 -20   32.91    6.59
   0   5 -20   30.16    6.34
   0  -5 -20   50.68    6.58
   0  -5 -20   52.40   11.05
   0  -5 -20   46.15    4.77
   0  -5 -20   43.22    8.72
   0  -5 -20   46.39    8.58
   0   5 -21   17.82    6.43
   0   5 -21    3.09    6.49
   0   5 -21   26.57    6.95
   0   5 -21    2.35    4.92
   0  -5 -21   16.00    5.26
   0  -5 -21   18.60    6.76
   0  -5 -21   14.41    4.78
   0  -5 -21   18.58    6.84
   0  -5 -21   24.71    8.72
   0   5 -22   16.83    6.39
   0   5 -22    4.96    5.13
   0   5 -22   19.49    6.98
   0   5 -22    7.99    6.41
   0  -5 -22   12.75    5.07
   0  -5 -22    3.15    4.37
   0  -5 -22    8.15    3.53
   0  -5 -22    9.54    6.95
   0  -5 -22   11.71    5.57
   0   5 -23    6.36    6.24
   0   5 -23    1.86    4.91
   0   5 -23   13.23    6.87
   0   5 -23    3.70    4.87
   0   5 -23    5.03    6.69
   0  -5 -23    5.00    8.71
   0  -5 -23    1.83    4.35
   0  -5 -23    3.79    4.96
   0  -5 -23    0.54    6.69
   0  -5 -23    3.00    6.78
   0   5 -24    1.19    6.83
   0   5 -24   10.76    7.26
   0   5 -24   11.12    7.43
   0   5 -24    1.79    5.22
   0  -5 -24   14.61    9.49
   0  -5 -24    6.23    7.30
   0  -5 -24   11.70    7.34
   0   6   0 4083.36  494.43
   0   6   0 4003.95  490.21
   0  -6   0 4024.39  504.28
   0  -6   0 3853.33  473.60
   0   6   1  281.52   10.48
   0   6   1  300.32   10.54
   0   6  -1  290.56   13.50
   0   6  -1  281.99   12.73
   0  -6  -1  290.54   10.72
   0  -6   1  281.33    9.63
   0  -6   1  274.84    9.98
   0  -6  -1  342.13   15.20
   0   6   2  169.28    9.81
   0   6   2  165.65    6.53
   0   6  -2  165.09    7.77
   0   6  -2  167.24    9.82
   0  -6   2  163.49    9.72
   0  -6   2  164.56    7.58
   0  -6  -2  154.90    9.94
   0   6  -3   38.73    5.35
   0   6  -3   38.74    3.50
   0   6   3   38.69    5.22
   0  -6   3   42.41    5.26
   0  -6   3   36.12    3.43
   0  -6  -3   37.04    3.39
   0   6   4  145.29    6.79
   0   6   4  151.63    3.66
   0   6  -4  140.58    6.65
   0   6  -4  152.65    6.28
   0  -6  -4  145.54    9.70
   0  -6   4  152.76    6.17
   0  -6   4  144.86    9.67
   0  -6  -4  144.76    6.52
   0   6  -5   -1.49    2.53
   0   6  -5    3.60    2.23
   0   6   5    4.73    0.98
   0   6   5    5.61    3.97
   0  -6   5    1.93    1.63
   0  -6  -5    2.38    2.51
   0  -6   5    2.49    2.18
   0  -6  -5    2.42    0.99
   0  -6   5    0.33    3.98
   0  -6  -5    4.07    3.93
   0   6  -6  257.51   11.63
   0   6  -6  210.19   10.07
   0   6   6  277.07   14.52
   0  -6   6  240.37   14.22
   0  -6  -6  253.73   15.04
   0  -6   6  261.98    9.84
   0  -6  -6  227.86    5.73
   0  -6   6  243.48    9.68
   0  -6  -6  259.30   14.18
   0   6  -7   44.75    3.17
   0   6  -7   39.84    3.66
   0   6   7   48.13    5.66
   0  -6   7   44.82    5.81
   0  -6  -7   43.16    6.08
   0  -6   7   41.93    3.27
   0  -6  -7   41.59    1.85
   0  -6   7   44.93    3.75
   0  -6  -7   45.00    3.53
   0   6   8    6.86    2.60
   0   6  -8    3.36    2.23
   0   6  -8   10.30    4.18
   0  -6   8    4.38    2.29
   0  -6  -8    4.48    2.98
   0  -6  -8    4.16    1.49
   0  -6   8    8.71    2.92
   0  -6  -8    3.37    1.29
   0  -6   8    5.54    4.22
   0  -6  -8    9.32    4.14
   0   6  -9  107.41    5.57
   0   6   9  114.26    8.42
   0   6  -9  111.41    8.77
   0  -6   9  123.92    8.77
   0  -6   9  113.82    5.72
   0  -6  -9  110.90    6.67
   0  -6  -9  110.64    3.64
   0  -6  -9  108.20    8.56
   0   6 -10   22.94    3.20
   0   6 -10   17.90    2.95
   0   6 -10   16.99    2.89
   0   6  10   27.32    4.88
   0  -6  10   32.00    4.91
   0  -6 -10   16.91    3.62
   0  -6 -10   18.79    1.94
   0  -6  10   19.18    3.09
   0  -6 -10   22.31    2.04
   0  -6  10   21.89    3.01
   0  -6 -10   24.07    4.80
   0   6 -11   49.20    4.39
   0   6 -11   70.38    6.90
   0  -6  11   56.44    4.63
   0  -6  11   76.03    6.66
   0  -6 -11   65.85    5.11
   0  -6 -11   55.69    2.97
   0  -6 -11   60.54    3.18
   0  -6 -11   50.93    6.71
   0   6 -12   19.63    3.34
   0   6 -12   23.53    4.65
   0   6 -12   36.49    5.45
   0  -6  12   33.27    5.44
   0  -6 -12   33.40    4.30
   0  -6 -12   27.32    2.61
   0  -6 -12   25.64    2.63
   0  -6  12   25.87    3.85
   0  -6 -12   21.53    5.32
   0   6 -13   35.45    5.68
   0   6 -13   20.29    3.88
   0   6 -13   23.24    3.49
   0  -6 -13   31.99    4.27
   0  -6 -13   28.49    2.74
   0  -6 -13   26.39    2.91
   0  -6  13   24.30    4.07
   0  -6 -13   31.35    5.59
   0   6 -14   31.11    4.05
   0   6 -14   21.62    4.28
   0   6 -14   27.28    3.78
   0  -6 -14   39.51    7.16
   0  -6 -14   26.71    3.14
   0  -6 -14   26.38    2.52
   0  -6  14   27.13    4.53
   0  -6 -14   20.44    5.91
   0   6 -15   61.78    7.31
   0   6 -15   37.18    5.16
   0   6 -15   41.98    4.57
   0  -6 -15   51.46    8.38
   0  -6 -15   40.48    3.00
   0  -6 -15   40.28    3.19
   0  -6  15   40.59    5.44
   0  -6 -15   40.07    4.57
   0   6 -16   53.85    7.42
   0   6 -16   37.15    5.48
   0   6 -16   33.74    4.63
   0   6 -16   30.47    4.83
   0  -6 -16   39.84    4.14
   0  -6 -16   48.92    8.57
   0  -6  16   46.65    7.72
   0  -6 -16   39.84    7.21
   0  -6 -16   43.49    4.38
   0   6 -17  106.32    9.68
   0   6 -17  100.28   10.20
   0   6 -17  145.85   12.92
   0   6 -17   96.28    8.35
   0  -6 -17  111.36    7.25
   0  -6 -17  124.93   14.49
   0  -6 -17  121.03   11.92
   0  -6 -17  116.39    7.61
   0   6 -18    6.73    4.66
   0   6 -18    1.50    4.01
   0   6 -18   17.96    6.07
   0   6 -18   -1.65    5.03
   0  -6 -18    8.39    3.46
   0  -6 -18   12.34    4.91
   0  -6 -18   -0.19    6.00
   0  -6 -18    9.28    2.83
   0   6 -19   74.05    8.56
   0   6 -19   59.13    7.41
   0   6 -19   44.26    9.75
   0  -6 -19   78.97    5.55
   0  -6 -19   75.88    5.24
   0  -6 -19   81.08   10.77
   0  -6 -19   75.66   10.68
   0   6 -20   57.14    8.74
   0  -6 -20   80.52   13.13
   0  -6 -20   58.68    6.17
   0  -6 -20   63.76    6.88
   0  -6 -20   61.69   10.15
   0  -6 -20   61.61   10.44
   0   6 -21    7.17    5.39
   0   6 -21   -0.70    5.87
   0   6 -21   10.33    6.54
   0   6 -21    3.44    4.35
   0  -6 -21    1.79    3.96
   0  -6 -21    6.41    6.30
   0  -6 -21    1.47    2.89
   0  -6 -21    5.28    4.29
   0  -6 -21   13.51    8.08
   0   6 -22   -2.73    4.64
   0   6 -22    4.40    6.67
   0   6 -22    0.80    5.65
   0  -6 -22   -0.35    4.01
   0  -6 -22    0.32    6.26
   0  -6 -22    3.39    3.63
   0  -6 -22    3.84    6.59
   0  -6 -22    8.90    8.21
   0   6 -23   -3.80    6.17
   0   6 -23    5.74    6.83
   0   6 -23   10.29    6.83
   0   6 -23    3.44    4.65
   0  -6 -23  -13.95    8.64
   0  -6 -23    0.19    6.88
   0  -6 -23   -1.70    6.38
   0   6 -24    0.18    4.93
   0   6 -24    6.00    7.17
   0   6 -24    7.43    7.24
   0   6 -24    0.94    4.74
   0  -6 -24   -4.26    6.13
   0  -6 -24    5.08    7.20
   0  -6 -24    2.27    6.99
   0   7   0   20.96    4.18
   0   7   0   15.44    3.53
   0  -7   0   11.87    4.18
   0  -7   0   13.35    3.44
   0   7   1  211.46    8.72
   0   7  -1  216.52   11.30
   0   7   1  230.40   12.30
   0  -7  -1  203.37    8.74
   0  -7   1  233.02   11.04
   0  -7  -1  224.98   12.39
   0   7   2   25.82    4.88
   0   7   2   30.84    3.31
   0   7  -2   28.79    3.74
   0   7  -2   23.84    2.88
   0  -7   2   32.17    3.67
   0  -7  -2   22.59    2.56
   0  -7   2   33.14    4.62
   0  -7  -2   27.95    5.05
   0   7   3   17.82    4.65
   0   7   3   17.52    1.86
   0   7  -3   21.15    3.24
   0   7  -3   19.85    4.57
   0  -7   3   20.06    3.14
   0  -7  -3   16.52    1.84
   0  -7   3   21.58    4.48
   0  -7  -3   20.03    4.58
   0   7   4    2.71    2.60
   0   7   4    1.00    1.45
   0   7  -4    3.90    2.61
   0   7  -4    3.18    2.52
   0  -7   4    2.37    2.52
   0  -7  -4    0.64    1.43
   0  -7   4    9.12    4.16
   0  -7  -4    0.69    4.11
   0   7   5  305.14   14.03
   0   7   5  344.53    8.68
   0   7  -5  339.41   19.43
   0   7  -5  339.86   16.38
   0  -7  -5  332.61   19.59
   0  -7   5  346.71   13.88
   0  -7   5  345.74   19.27
   0  -7  -5  325.95   18.83
   0   7  -6   95.08    4.73
   0   7   6   77.92    5.01
   0   7   6   83.98    2.18
   0   7  -6   88.86    7.72
   0  -7   6   88.14    7.71
   0  -7  -6   91.14    8.05
   0  -7   6   95.35    4.68
   0  -7   6   86.21    4.49
   0  -7  -6   91.37    7.43
   0   7   7    1.47    2.70
   0   7  -7    5.69    2.30
   0  -7   7    2.98    1.88
   0  -7   7    1.82    2.42
   0  -7  -7    4.57    2.87
   0  -7  -7    2.88    1.02
   0  -7  -7   10.33    4.19
   0   7  -8   24.23    4.73
   0   7   8   17.90    4.64
   0   7  -8    7.81    3.35
   0  -7   8   23.47    4.96
   0  -7  -8   23.25    5.04
   0  -7   8   12.32    3.29
   0  -7  -8    9.34    2.98
   0   7  -9   19.51    2.72
   0   7  -9   19.40    3.27
   0   7   9   20.85    4.68
   0  -7   9   31.68    5.13
   0  -7  -9   16.71    5.54
   0  -7   9   14.28    2.79
   0  -7  -9   15.49    1.32
   0  -7   9   19.14    2.65
   0  -7  -9   20.89    4.70
   0   7  10   91.60    5.39
   0   7 -10   84.63    4.91
   0   7 -10  110.15    8.36
   0  -7  10   86.03    6.07
   0  -7 -10  105.41    9.23
   0  -7 -10   85.05    3.21
   0  -7  10   88.22    4.88
   0  -7 -10   87.77    3.34
   0  -7  10  106.74    8.33
   0  -7 -10   85.32    8.00
   0   7  11  194.79   13.79
   0   7 -11  213.05   13.41
   0  -7  11  211.80   13.53
   0  -7  11  176.49    8.68
   0  -7 -11  202.83   15.00
   0  -7  11  158.47   10.34
   0  -7 -11  179.29    5.90
   0  -7 -11  175.98   13.25
   0   7 -12   -2.45    3.25
   0   7 -12   -4.39    4.56
   0  -7 -12    5.81    5.09
   0  -7  12   -0.26    2.76
   0  -7  12    0.25    2.84
   0  -7 -12    1.83    1.66
   0  -7 -12    1.45    1.59
   0  -7 -12    2.27    4.27
   0   7 -13    6.21    4.73
   0   7 -13    1.03    2.67
   0  -7  13    3.96    3.13
   0  -7 -13    6.75    5.30
   0  -7 -13    0.24    1.83
   0  -7 -13    2.68    1.89
   0  -7  13    1.02    3.06
   0  -7 -13    2.77    4.62
   0   7 -14  128.15   11.10
   0   7 -14   99.35    7.45
   0   7 -14  105.77    8.36
   0  -7 -14  138.10   12.57
   0  -7 -14  107.72    5.24
   0  -7 -14  119.26    5.17
   0  -7  14  100.56    7.65
   0  -7 -14  119.69   10.64
   0   7 -15  158.84   12.88
   0   7 -15  111.57    8.58
   0   7 -15   94.00    9.67
   0  -7 -15  164.18    9.97
   0  -7 -15  123.69    6.00
   0  -7 -15  134.15    6.52
   0  -7  15  128.83    9.13
   0  -7 -15  131.10   12.43
   0   7 -16   39.99    7.60
   0   7 -16   25.81    4.93
   0   7 -16   21.54    5.67
   0  -7 -16   38.97    5.65
   0  -7 -16   34.95    3.36
   0  -7 -16   32.50    3.38
   0  -7  16   29.32    5.35
   0  -7 -16   38.90    6.92
   0   7 -17   49.85    5.95
   0   7 -17   81.24    6.43
   0   7 -17   41.50    7.31
   0  -7 -17   83.29   11.12
   0  -7 -17   61.06    4.66
   0  -7 -17   60.02    4.74
   0  -7 -17   55.12    9.29
   0  -7  17   68.45    7.34
   0   7 -18    9.37    3.70
   0   7 -18    5.01    6.24
   0   7 -18    2.46    3.63
   0  -7 -18   -0.41    2.75
   0  -7 -18   -0.80    7.23
   0  -7 -18    5.72    3.91
   0  -7 -18    3.01    3.04
   0  -7 -19  102.93   15.05
   0  -7 -19   86.12   12.57
   0   7 -20    2.80    4.18
   0   7 -20    5.70    4.30
   0   7 -20    3.17    5.17
   0  -7 -20    0.67    2.43
   0  -7 -20    0.32    6.13
   0  -7 -20    4.02    2.27
   0  -7 -20    0.11    6.33
   0  -7 -20    5.74    7.98
   0   7 -21    3.14    4.61
   0   7 -21    8.61    7.02
   0   7 -21    4.99    4.44
   0  -7 -21    4.57    2.65
   0  -7 -21   14.72    6.68
   0  -7 -21    5.16    3.14
   0  -7 -21    5.82    6.91
   0  -7 -21    8.41    5.49
   0   7 -22   11.71    5.56
   0   7 -22   26.66    8.64
   0   7 -22    5.75    6.71
   0  -7 -22   20.67    3.06
   0  -7 -22   35.14   10.50
   0  -7 -22   18.69    8.41
   0  -7 -22   19.98    7.97
   0   7 -23   -2.24    4.41
   0   7 -23    0.76    7.47
   0   7 -23   -0.66    4.61
   0  -7 -23   18.18    8.80
   0  -7 -23    4.94    7.21
   0  -7 -23    1.41    6.79
   0   7 -24   15.84    8.30
   0   7 -24    7.42    8.21
   0  -7 -24   15.45   10.29
   0  -7 -24   10.78    7.75
   0  -7 -24    4.31    7.90
   0   8   0 5040.13  763.36
   0   8   0 4768.84  706.05
   0  -8   0 4936.73  724.06
   0  -8   0 4796.17  708.74
   0   8   1  652.88   33.72
   0   8   1  604.01   26.42
   0   8  -1  537.44   23.53
   0   8  -1  567.93   29.28
   0  -8  -1  499.56   19.83
   0  -8   1  657.53   31.46
   0  -8   1  555.10   29.12
   0  -8  -1  563.41   25.05
   0   8   2  141.98    9.53
   0   8   2  128.14    5.49
   0   8  -2  131.66    8.70
   0   8  -2  135.25    7.50
   0  -8  -2  125.24    5.49
   0  -8   2  136.83    7.81
   0  -8   2  127.97    8.62
   0  -8  -2  149.36    9.59
   0   8   3  291.87   12.48
   0   8   3  282.41    9.35
   0   8  -3  311.80   13.55
   0   8  -3  298.93   12.58
   0  -8   3  302.31   16.88
   0  -8   3  296.85   13.05
   0  -8  -3  303.16   17.26
   0   8   4    9.69    2.84
   0   8   4    6.80    1.84
   0   8  -4    5.87    2.91
   0   8  -4    5.60    4.50
   0  -8   4   11.80    2.84
   0  -8  -4    6.49    1.43
   0  -8   4   15.66    4.51
   0  -8  -4    9.12    4.50
   0   8   5  106.47    8.50
   0   8   5   95.77    2.96
   0   8  -5   99.70    8.40
   0   8  -5   96.84    5.41
   0  -8  -5  102.34    8.32
   0  -8   5   97.93    5.20
   0  -8   5   97.83    8.53
   0  -8  -5  100.28    8.33
   0   8  -6  131.78    6.23
   0   8   6  115.80    6.55
   0   8   6  129.03    3.02
   0   8  -6  127.04    6.97
   0  -8   6  143.33    9.74
   0  -8  -6  132.00    9.92
   0  -8   6  129.71    6.21
   0  -8   6  129.42    4.44
   0  -8  -6  136.90    9.89
   0   8   7   34.30    3.87
   0   8  -7   43.18    4.03
   0   8  -7   33.97    3.44
   0  -8   7   42.11    5.86
   0  -8  -7   33.93    6.33
   0  -8   7   37.40    3.36
   0  -8   7   39.21    3.30
   0  -8  -7   40.92    5.76
   0   8   8   48.76    6.20
   0   8  -8   47.11    6.46
   0   8  -8   45.53    3.54
   0  -8   8   47.56    4.33
   0  -8  -8   57.13    6.65
   0  -8   8   41.19    4.61
   0  -8   8   47.48    3.67
   0  -8  -8   44.92    4.03
   0   8  -9    7.19    2.55
   0   8  -9   13.93    4.70
   0   8   9    3.11    4.49
   0  -8   9    8.31    3.12
   0  -8  -9    8.89    5.03
   0  -8   9    3.72    3.17
   0  -8  -9    4.39    0.97
   0  -8   9    3.17    2.82
   0  -8  -9    9.95    4.58
   0   8  10   91.80    8.32
   0   8 -10  104.62    9.03
   0   8 -10   81.96    6.34
   0  -8  10  104.50    6.22
   0  -8 -10  107.35    9.60
   0  -8  10   90.66    5.25
   0  -8  10   92.70    4.79
   0  -8 -10   94.47    8.37
   0   8 -11  133.51    8.96
   0   8 -11  169.68    8.77
   0   8  11  181.49   12.79
   0  -8  11  189.77   12.49
   0  -8 -11  199.58   14.18
   0  -8  11  154.37    7.46
   0  -8 -11  145.22    4.39
   0  -8  11  164.03    7.69
   0  -8 -11  161.35   12.15
   0   8 -12   36.61    4.78
   0   8 -12   54.62    6.84
   0   8  12   54.73    6.72
   0  -8  12   58.75    6.95
   0  -8 -12   48.11    7.83
   0  -8  12   43.58    3.92
   0  -8 -12   40.25    2.31
   0  -8  12   41.17    4.08
   0  -8 -12   49.49    6.60
   0   8 -13   46.78    4.78
   0   8 -13   34.70    3.90
   0  -8  13   56.08    7.30
   0  -8 -13   50.81    7.82
   0  -8 -13   42.15    2.26
   0  -8 -13   43.79    2.71
   0  -8  13   38.64    5.73
   0  -8 -13   38.37    6.83
   0   8 -14   79.87    8.99
   0   8 -14   59.58    5.00
   0  -8  14   58.01    5.70
   0  -8 -14   79.16    9.95
   0  -8 -14   64.58    2.99
   0  -8 -14   66.32    3.10
   0  -8 -14   71.85    8.63
   0   8 -15   94.63    6.65
   0   8 -15   59.75    5.66
   0  -8  15   70.55    6.53
   0  -8 -15   71.99    3.58
   0  -8 -15   77.09    3.80
   0  -8 -15   64.97    9.83
   0   8 -16   25.87    4.35
   0   8 -16   54.89    8.10
   0  -8 -16   34.40    9.05
   0  -8  16   33.45    5.10
   0  -8 -16   42.28    5.09
   0   8 -17   14.25    4.09
   0   8 -17   30.49    7.34
   0   8 -17   20.17    4.05
   0  -8 -17   21.98    8.16
   0  -8 -17   12.79    2.43
   0  -8 -17   18.85    2.64
   0  -8 -17   11.48    6.91
   0  -8  17   18.85    4.92
   0   8 -18    2.95    4.86
   0   8 -18   12.71    6.61
   0   8 -18    3.60    3.53
   0  -8 -18    5.61    2.18
   0  -8 -18    6.55    4.91
   0  -8 -18    4.52    6.25
   0  -8 -18    4.05    2.37
   0   8 -19   21.70    7.87
   0   8 -19   12.89    4.23
   0  -8 -19   36.59    8.99
   0  -8 -19   14.22    2.86
   0  -8 -19   14.63    7.23
   0  -8 -19   13.04    2.66
   0   8 -20    3.07    4.31
   0   8 -20   22.88    7.33
   0   8 -20    3.43    4.01
   0  -8 -20    1.93    2.44
   0  -8 -20   14.22    8.46
   0  -8 -20   13.29    6.93
   0  -8 -20    3.78    2.58
   0   8 -21    3.44    4.48
   0   8 -21   11.58    7.51
   0   8 -21   -0.24    4.25
   0  -8 -21    4.14    2.54
   0  -8 -21   15.66    6.88
   0  -8 -21    2.91    1.86
   0  -8 -21   11.88    7.21
   0  -8 -21   17.32    8.78
   0   8 -22   39.62   10.44
   0  -8 -22   50.70   11.81
   0  -8 -22   27.81    9.26
   0  -8 -22   35.03    9.74
   0   8 -23    1.79    5.91
   0   8 -23   21.65    8.36
   0   8 -23    0.31    4.91
   0  -8 -23   18.38    6.55
   0  -8 -23    8.55    8.17
   0  -8 -23   10.98    7.72
   0   8 -24    9.95    8.21
   0  -8 -24    5.96   10.10
   0  -8 -24   -1.56    7.52
   0   9   0   -0.20    3.81
   0   9   0    1.73    1.95
   0  -9   0   -0.54    3.94
   0  -9   0    6.48    3.20
   0   9  -1  215.00   11.42
   0   9   1  182.35    9.05
   0   9  -1  220.31   11.32
   0   9   1  212.62   12.49
   0  -9  -1  195.55    9.27
   0  -9   1  221.55   12.10
   0  -9  -1  208.59   12.32
   0  -9   1  210.32   11.49
   0   9   2    5.61    2.92
   0   9   2   11.94    2.57
   0   9  -2   14.37    4.33
   0   9  -2   12.68    3.58
   0  -9  -2   10.95    2.52
   0  -9   2    7.62    3.73
   0  -9   2   14.46    4.15
   0  -9  -2   11.03    4.62
   0   9   3    9.62    4.39
   0   9   3    2.25    2.03
   0   9  -3    5.70    4.26
   0   9  -3   11.27    3.27
   0  -9  -3    4.01    2.01
   0  -9   3    6.37    3.07
   0  -9   3   10.31    4.24
   0  -9  -3    3.38    4.53
   0   9   4  109.98    8.98
   0   9   4  109.05    3.66
   0   9  -4  113.64    6.43
   0   9  -4  109.00    5.99
   0  -9   4  127.44    8.85
   0  -9   4  117.22    6.26
   0  -9  -4  104.57    5.96
   0   9   5  131.40   10.33
   0   9   5  134.81    4.47
   0   9  -5  143.35   10.32
   0   9  -5  138.33    7.02
   0  -9  -5  144.50   10.46
   0  -9   5  125.48    6.94
   0  -9   5  132.17   10.41
   0  -9  -5  137.01   10.09
   0   9  -6   11.53    2.90
   0   9   6    8.39    1.28
   0   9  -6    5.72    4.68
   0   9   6   10.87    4.65
   0  -9  -6    9.07    4.91
   0  -9   6    3.10    2.71
   0  -9  -6    6.40    1.23
   0  -9   6    7.41    3.02
   0  -9  -6    8.04    4.79
   0   9  -7   32.73    3.39
   0   9   7   27.09    3.71
   0   9   7   27.79    1.45
   0   9  -7   27.20    5.74
   0  -9   7   33.20    3.78
   0  -9  -7   25.63    3.93
   0  -9   7   29.06    3.25
   0  -9   7   31.16    3.02
   0  -9  -7   35.05    5.76
   0   9  -8  149.96   11.22
   0   9   8  149.09   10.59
   0   9  -8  125.62    6.76
   0  -9   8  142.39    7.87
   0  -9  -8  132.47   11.05
   0  -9   8  131.56    6.62
   0  -9  -8  145.70   10.94
   0   9   9  451.66   27.90
   0   9  -9  362.53   19.83
   0   9  -9  418.40   19.15
   0  -9   9  465.35   27.91
   0  -9  -9  426.38   27.70
   0  -9   9  409.07   18.41
   0  -9   9  387.86   15.53
   0  -9  -9  462.94   27.44
   0   9  10   53.97    6.44
   0   9 -10   48.15    4.44
   0   9 -10   39.06    4.78
   0  -9  10   55.83    6.98
   0  -9 -10   49.83    7.45
   0  -9  10   41.13    3.71
   0  -9  10   38.22    4.09
   0  -9 -10   50.29    6.76
   0   9 -11   95.14    8.94
   0   9  11   77.54    8.32
   0  -9 -11   87.13    9.62
   0  -9  11   87.52    9.17
   0  -9 -11   71.20    8.56
   0   9  12   47.31    6.83
   0   9 -12   52.61    7.04
   0   9 -12   33.27    4.78
   0  -9  12   53.99    7.16
   0  -9 -12   44.11    7.79
   0  -9  12   29.98    4.84
   0  -9  12   36.31    3.80
   0  -9 -12   45.74    6.78
   0   9  13   -2.27    3.24
   0   9 -13    1.34    3.52
   0   9 -13    1.86    5.18
   0  -9  13    2.94    2.88
   0  -9 -13    9.12    5.83
   0  -9  13    1.81    2.75
   0  -9 -13    1.31    0.93
   0  -9 -13    1.96    1.10
   0  -9  13    6.96    5.31
   0  -9 -13    1.37    5.19
   0   9 -14   29.48    6.79
   0  -9  14   23.89    4.45
   0  -9 -14   19.55    5.04
   0  -9  14   19.25    3.72
   0  -9 -14   22.01    6.34
   0   9 -15   16.29    4.67
   0   9 -15   25.20    7.14
   0  -9 -15   27.05    5.32
   0  -9  15   19.06    3.99
   0  -9 -15   26.91    6.84
   0   9 -16   20.09    4.82
   0   9 -16   30.46    7.51
   0  -9 -16   28.72    8.25
   0  -9  16   24.66    4.43
   0  -9 -16   22.51    7.22
   0   9 -17    3.36    6.43
   0   9 -17    6.52    4.17
   0  -9  17    1.07    5.30
   0  -9 -17    8.74    7.30
   0  -9 -17    2.90    1.66
   0  -9 -17    1.76    1.45
   0  -9 -17   -0.86    6.06
   0   9 -18   12.57    5.13
   0   9 -18   32.88    7.79
   0   9 -18   15.37    4.22
   0  -9 -18   23.28    8.81
   0  -9 -18   18.84    7.46
   0  -9 -18   14.74    1.86
   0   9 -19    5.03    3.68
   0   9 -19    9.55    6.91
   0   9 -19   -0.86    4.68
   0  -9 -19    0.18    1.46
   0  -9 -19   -1.19    7.86
   0  -9 -19    7.84    6.57
   0  -9 -19    0.42    1.84
   0   9 -20   28.04    8.08
   0   9 -20    8.68    4.13
   0   9 -20    5.76    4.31
   0  -9 -20   15.68    9.35
   0  -9 -20    8.62    7.64
   0   9 -21   14.27    7.71
   0   9 -21   -0.06    4.03
   0   9 -21    8.25    4.29
   0  -9 -21    6.17    5.82
   0  -9 -21    5.59    7.47
   0   9 -22    0.05    4.22
   0   9 -22   19.13    8.07
   0   9 -22    1.77    5.94
   0  -9 -22    7.53    9.39
   0  -9 -22   13.71    7.86
   0  -9 -22    5.30    7.48
   0   9 -23   14.73    7.03
   0   9 -23   49.96   10.66
   0  -9 -23   31.41    6.44
   0  -9 -23   33.24   12.47
   0  -9 -23   32.28    6.65
   0  10   0  505.62   28.71
   0  10   0  519.78   26.21
   0 -10   0  527.44   29.78
   0 -10   0  513.37   21.19
   0  10  -1 1266.71   83.71
   0  10   1 1158.73   70.88
   0  10  -1 1030.66   64.20
   0  10   1 1083.20   68.88
   0 -10  -1 1167.39   71.20
   0 -10   1 1279.19   84.37
   0 -10  -1 1235.79   85.10
   0 -10   1 1189.44   78.42
   0  10   2   60.40    4.56
   0  10   2   63.95    4.31
   0  10  -2   64.07    4.27
   0  10  -2   59.36    5.61
   0 -10  -2   63.36    4.24
   0 -10   2   68.90    3.79
   0 -10   2   63.87    6.58
   0 -10  -2   64.50    4.52
   0  10   3   72.64    4.88
   0  10   3   80.81    4.00
   0  10  -3   80.49    4.92
   0  10  -3   81.47    6.02
   0 -10  -3   79.41    3.93
   0 -10   3   69.68    5.71
   0 -10   3   89.13    7.47
   0 -10  -3   76.52    7.93
   0  10  -4   70.12    7.27
   0  10   4   65.84    4.78
   0  10  -4   76.61    5.35
   0 -10   4   71.72    7.49
   0 -10  -4   64.28    3.87
   0 -10   4   73.79    5.30
   0 -10  -4   64.35    5.04
   0  10  -5   14.01    3.25
   0  10   5    8.92    1.98
   0  10   5   11.50    3.04
   0  10  -5   10.81    4.83
   0 -10   5    6.62    3.10
   0 -10  -5   11.88    3.14
   0 -10  -5    8.32    1.93
   0 -10   5   13.17    4.91
   0 -10  -5    8.99    4.70
   0  10  -6   19.21    3.33
   0  10   6   21.11    1.67
   0  10  -6   17.57    3.42
   0  10   6   19.55    5.62
   0 -10  -6   26.78    5.51
   0 -10   6   17.61    3.19
   0 -10  -6   15.09    2.01
   0 -10   6   25.81    3.53
   0 -10  -6   21.82    5.24
   0  10  -7  131.51    7.33
   0  10   7  154.55   11.32
   0  10   7  136.06    3.53
   0  10  -7  147.13    7.82
   0 -10   7  142.73    7.90
   0 -10  -7  151.54   11.50
   0 -10   7  148.10    7.14
   0 -10   7  133.47    4.90
   0  10   8  265.47   13.89
   0  10  -8  303.11   14.57
   0  10  -8  258.11   14.87
   0 -10   8  323.28   20.03
   0 -10  -8  312.03   20.29
   0 -10   8  303.69   14.92
   0 -10   8  274.58    9.98
   0 -10  -8  286.48   18.81
   0  10  -9   98.81    9.52
   0  10   9   95.41    9.24
   0  10  -9   90.39    5.52
   0 -10   9  108.18    9.69
   0 -10  -9   85.65    6.47
   0 -10   9   88.43    5.46
   0 -10  -9   98.50    9.31
   0  10  10   82.55    6.12
   0  10 -10  101.35    8.86
   0  10 -10   75.66    5.19
   0 -10  10  100.47    9.37
   0 -10 -10   84.18    6.34
   0 -10  10   83.45    5.11
   0 -10  10   79.56    4.14
   0 -10 -10   89.84    8.87
   0  10  11  115.44   10.51
   0  10 -11  137.54   10.72
   0 -10  11  135.47   11.30
   0 -10  11  110.91    5.48
   0 -10 -11  113.98    7.81
   0 -10  11   95.12    6.08
   0 -10 -11  108.70   10.48
   0  10  12    3.05    5.02
   0  10 -12    0.84    5.26
   0  10 -12    0.29    2.68
   0 -10  12    1.49    3.48
   0 -10 -12   -0.97    5.91
   0 -10  12    2.05    3.47
   0 -10  12    2.14    2.49
   0 -10 -12    2.62    5.16
   0  10 -13  236.11   19.16
   0  10  13  215.75   18.72
   0 -10 -13  240.27   20.79
   0 -10  13  244.44   13.51
   0 -10 -13  215.61   18.11
   0  10 -14   96.80    7.71
   0  10 -14   72.39    5.95
   0 -10 -14  103.18   12.26
   0 -10  14   86.32    6.12
   0 -10  14  115.30   11.03
   0 -10 -14   90.19   10.61
   0  10 -15   59.77    8.98
   0  10 -15   36.62    4.52
   0 -10 -15   54.85    9.72
   0 -10 -15   42.72    8.57
   0  10 -16   11.76    4.91
   0 -10 -16   30.11    8.43
   0 -10 -16   15.43    7.15
   0  10 -17   -0.86    3.16
   0  10 -17    6.69    6.70
   0 -10 -17   -6.79    7.48
   0 -10  17    0.26    3.77
   0 -10 -17    0.40    6.32
   0  10 -18  140.51   11.45
   0 -10 -18  142.11   13.22
   0 -10 -18  111.95   15.74
   0  10 -19   15.17    7.78
   0  10 -19    4.71    3.98
   0  10 -19    5.89    4.03
   0 -10 -19   15.01    5.77
   0 -10 -19   18.96    7.41
   0  10 -20   12.21    8.10
   0  10 -20   10.92    4.02
   0  10 -20    4.35    4.04
   0 -10 -20   10.80    9.29
   0 -10 -20    5.15    4.88
   0  10 -21   35.48    6.60
   0  10 -21   14.57    6.43
   0 -10 -21   39.21   11.26
   0 -10 -21   34.39    9.37
   0  10 -22    3.70    4.39
   0  10 -22   24.39    8.90
   0  10 -22    2.74    4.65
   0 -10 -22   11.91   10.11
   0 -10 -22   11.50    5.38
   0 -10 -22   15.28    5.28
   0  10 -23    7.47    8.68
   0 -10 -23    5.42   10.33
   0 -10 -23    1.80    7.99
   0 -10 -23    0.94    8.22
   0  11   0   -1.17    2.58
   0  11   0   -0.11    3.36
   0 -11   0   -0.30    2.70
   0 -11   0   -0.32    3.32
   0  11  -1   29.68    5.13
   0  11   1   37.76    4.06
   0  11  -1   37.05    4.98
   0  11   1   33.71    3.67
   0 -11  -1   31.98    3.97
   0 -11   1   38.63    5.30
   0 -11  -1   32.67    3.72
   0 -11   1   27.11    5.00
   0  11   2  180.24    8.76
   0  11   2  179.19    8.24
   0  11  -2  188.63   11.56
   0  11  -2  179.77   10.34
   0 -11  -2  174.07    8.25
   0 -11   2  221.70   11.50
   0 -11   2  175.40    8.13
   0 -11  -2  178.20    8.68
   0  11   3   96.42    5.83
   0  11   3   97.16    4.81
   0  11  -3   98.67    8.30
   0  11  -3   93.08    6.77
   0 -11  -3   88.83    4.65
   0 -11   3   98.40    4.71
   0 -11   3  106.88    8.59
   0 -11  -3  120.48    9.06
   0  11   4   92.51    8.68
   0  11   4   83.93    3.96
   0  11  -4   92.62    8.40
   0  11  -4   93.27    6.52
   0 -11  -4   85.40    4.87
   0 -11   4   86.71    6.33
   0 -11   4   97.10    8.37
   0 -11  -4   99.94    9.10
   0  11   5    2.58    4.66
   0  11   5   -1.15    1.98
   0  11  -5    4.02    3.00
   0  11  -5   -1.19    3.08
   0 -11  -5   -0.14    1.56
   0 -11   5    2.53    2.92
   0 -11   5   -0.89    4.58
   0 -11  -5    0.95    4.77
   0  11  -6   38.47    4.23
   0  11   6   36.31    2.32
   0  11   6   45.25    6.73
   0  11  -6   35.67    6.47
   0 -11   6   35.54    3.96
   0 -11  -6   43.70    4.19
   0 -11  -6   33.81    2.25
   0 -11   6   38.02    4.26
   0 -11  -6   34.64    6.33
   0  11   7  110.36    9.89
   0  11   7  108.24    3.31
   0  11  -7  128.57   10.28
   0  11  -7  103.67    6.27
   0 -11  -7  121.05   10.03
   0 -11   7  102.90    6.33
   0 -11   7  108.78    6.58
   0  11  -8   43.21    6.75
   0  11   8   35.82    6.65
   0 -11  -8   34.35    6.80
   0 -11   8   35.92    6.91
   0 -11  -8   36.32    6.61
   0  11  -9   17.95    5.72
   0  11  -9    7.50    2.92
   0  11   9   16.82    3.62
   0 -11   9   14.59    5.72
   0 -11   9   10.74    2.99
   0 -11  -9   18.77    5.26
   0  11 -10   52.59    5.26
   0  11  10   56.39    8.02
   0 -11 -10   58.81    8.57
   0 -11  10   63.26    8.16
   0 -11 -10   53.47    7.78
   0  11 -11   35.72    5.32
   0  11  11   38.86    7.47
   0 -11  11   39.30    4.07
   0 -11 -11   53.87    8.27
   0 -11  11   46.40    5.15
   0 -11 -11   54.19    7.69
   0  11  12  135.06    9.11
   0  11 -12  185.06   14.16
   0  11 -12  120.00    9.60
   0 -11  12  179.95   14.15
   0 -11 -12  170.45   15.16
   0 -11  12  130.08    7.75
   0 -11  12  144.64    6.91
   0 -11 -12  154.51    9.63
   0  11 -13   33.28    7.30
   0  11  13    8.72    6.95
   0 -11 -13   33.71    8.34
   0 -11  13   35.00    7.34
   0 -11 -13   19.81    4.44
   0  11  14   32.71    7.18
   0  11 -14   19.70    7.72
   0  11 -14   17.43    3.88
   0 -11  14   36.39    7.46
   0 -11 -14   32.44    8.56
   0 -11  14   19.11    3.83
   0 -11  14   17.47    3.58
   0 -11 -14   29.87    4.72
   0  11 -15   18.24    5.07
   0  11 -15   46.09    8.13
   0 -11 -15   37.91    5.89
   0 -11  15   19.13    3.98
   0 -11 -15   26.94    7.82
   0  11 -16    0.34    3.30
   0  11 -16   11.31    6.88
   0 -11 -16    0.16    4.84
   0 -11  16    3.30    3.43
   0 -11 -16   16.54    6.62
   0  11 -17   13.70    3.94
   0  11 -17   33.02    8.16
   0 -11 -17   23.63    5.85
   0 -11  17   15.41    4.30
   0 -11 -17   16.32    7.73
   0  11 -18   24.88    4.72
   0  11 -18   50.69    9.49
   0 -11 -18   35.18   10.85
   0 -11  18   31.44    5.51
   0 -11 -18   35.00    9.26
   0  11 -19   20.85    8.05
   0  11 -19    2.79    3.83
   0  11 -19    4.91    4.01
   0 -11 -19   17.01    9.18
   0 -11 -19   17.47    7.66
   0  11 -20   -2.58    7.84
   0  11 -20    2.71    4.83
   0  11 -20    0.25    3.73
   0 -11 -20    2.97    8.88
   0 -11 -20    2.64    7.39
   0  11 -21   17.91    5.69
   0  11 -21    0.64    5.43
   0  11 -21    4.74    4.22
   0 -11 -21    8.59   10.02
   0 -11 -21   11.19    8.06
   0  11 -22    9.87    8.52
   0  11 -22   -1.44    4.07
   0  11 -22    3.70    4.19
   0 -11 -22    7.25    6.32
   0 -11 -22    8.33    8.06
   0  11 -23  107.84   16.50
   0 -11 -23   80.46   18.28
   0 -11 -23   83.75   14.88
   0 -11 -23   60.12   14.86
   0  12   0   18.57    4.94
   0  12   0   19.51    4.10
   0 -12   0   27.40    5.06
   0 -12   0   10.53    4.12
   0  12  -1 3819.73  499.20
   0  12   1 3721.53  461.41
   0  12  -1 3253.40  411.14
   0  12   1 3694.53  490.25
   0 -12  -1 3642.32  452.71
   0 -12   1 3446.74  438.73
   0 -12  -1 3829.00  509.24
   0 -12   1 3720.10  478.95
   0  12  -2  977.51   61.86
   0  12   2  893.75   50.64
   0  12  -2  868.60   50.87
   0  12   2  875.18   53.15
   0 -12  -2  887.13   50.15
   0 -12   2 1058.04   65.40
   0 -12  -2  986.08   65.95
   0 -12   2  897.04   60.42
   0  12   3  147.20    7.94
   0  12   3  164.93    8.68
   0  12  -3  165.73   11.23
   0  12  -3  142.11    9.20
   0 -12  -3  141.12    6.54
   0 -12   3  160.35    9.43
   0 -12   3  163.94    7.88
   0 -12  -3  144.55    8.28
   0  12   4  769.48   52.72
   0  12   4  709.89   33.87
   0  12  -4  757.53   50.90
   0  12  -4  783.36   45.70
   0 -12  -4  735.11   37.20
   0 -12   4  768.61   45.16
   0 -12   4  786.80   52.21
   0 -12  -4  788.78   53.67
   0  12   5  511.24   33.78
   0  12   5  505.61   21.24
   0  12  -5  526.65   32.73
   0  12  -5  518.62   27.39
   0 -12  -5  449.49   17.56
   0 -12   5  517.47   27.21
   0 -12   5  539.40   34.10
   0 -12  -5  528.34   34.19
   0  12  -6  113.14    6.91
   0  12   6  105.16    4.31
   0  12   6  109.70   10.00
   0  12  -6  111.62    9.85
   0 -12   6  100.27    6.59
   0 -12  -6   98.96    6.83
   0 -12  -6   92.68    4.06
   0 -12   6   97.76    6.66
   0 -12  -6  118.31   10.05
   0  12  -7    6.10    3.31
   0  12   7    8.69    1.61
   0  12   7   14.34    5.42
   0  12  -7    6.74    3.48
   0 -12   7    9.31    3.10
   0 -12  -7   12.41    3.39
   0 -12  -7    9.33    1.55
   0 -12   7    6.40    5.42
   0 -12  -7   13.79    5.43
   0  12  -8    6.54    3.41
   0  12  -8    8.29    3.07
   0  12   8    6.02    1.14
   0  12   8    1.86    3.48
   0 -12   8    4.18    2.93
   0 -12  -8    7.45    5.47
   0 -12  -8    6.53    1.10
   0 -12   8    7.87    2.29
   0 -12   8   18.16    5.63
   0 -12  -8    6.43    3.34
   0  12  -9  102.96   10.79
   0  12   9  109.60   11.13
   0 -12   9  131.62   11.16
   0 -12  -9  106.18   11.01
   0 -12   9   98.60    6.36
   0 -12  -9  115.23   10.84
   0  12 -10   14.66    6.01
   0  12  10   16.22    5.78
   0  12 -10    3.23    3.05
   0 -12  10    8.14    3.76
   0 -12 -10   10.11    6.01
   0 -12  10    9.59    3.01
   0 -12 -10    8.71    5.61
   0  12  11   77.92    6.65
   0  12 -11   97.86   10.30
   0  12 -11   68.15    5.35
   0 -12  11   93.01    6.92
   0 -12 -11  106.68   10.50
   0 -12  11   73.01    5.52
   0 -12  11   74.47    5.26
   0 -12 -11   95.52    6.70
   0  12  12   44.91    7.74
   0  12 -12   49.21    7.99
   0  12 -12   28.72    4.21
   0 -12  12   42.40    8.28
   0 -12 -12   52.53    5.73
   0 -12  12   34.26    5.21
   0 -12  12   39.03    3.36
   0 -12 -12   36.96    5.09
   0  12 -13  528.34   38.52
   0  12  13  459.28   37.70
   0  12 -13  401.11   23.31
   0 -12  13  381.27   23.75
   0 -12 -13  475.90   30.23
   0 -12  13  543.89   38.62
   0 -12 -13  462.57   37.84
   0  12  14   44.52    5.61
   0  12 -14   54.16    8.95
   0  12 -14   32.84    4.44
   0 -12  14   49.15    8.94
   0 -12 -14   42.76    6.13
   0 -12  14   30.21    5.61
   0 -12  14   30.01    5.23
   0 -12 -14   35.02    8.50
   0  12 -15  323.17   20.24
   0 -12  15  335.20   20.89
   0 -12 -15  374.26   31.50
   0 -12  15  260.05   15.44
   0 -12 -15  277.09   19.82
   0  12 -16   20.65    5.11
   0  12 -16   42.78    8.48
   0 -12 -16   23.23    9.42
   0 -12  16   15.28    3.87
   0 -12 -16   23.43    5.41
   0  12 -17    2.02    3.64
   0  12 -17   16.26    7.74
   0 -12 -17   -1.56    8.64
   0 -12  17    9.35    4.78
   0 -12 -17   13.18    7.34
   0 -12  18   66.14    6.99
   0 -12 -18   99.78   15.21
   0 -12 -18   76.01   12.64
   0  12 -19   39.19    6.77
   0 -12 -19   35.76   11.51
   0 -12 -19   19.51    9.73
   0  12 -20   -7.57    8.03
   0  12 -20   -1.66    4.86
   0  12 -20   -1.10    4.85
   0 -12 -20    0.18    5.88
   0 -12 -20    7.80    7.53
   0  12 -21   -6.51    8.50
   0  12 -21    2.57    3.92
   0  12 -21   -1.93    3.85
   0 -12 -21    9.62    9.58
   0 -12 -21    7.43    7.77
   0  12 -22   -1.75    9.11
   0  12 -22    1.30    4.14
   0  12 -22    3.44    3.99
   0 -12 -22    6.67    9.99
   0 -12 -22    8.12    8.25
   0  12 -23   18.95    9.50
   0 -12 -23   -3.86   10.89
   0 -12 -23   -8.80    8.89
   0  13   0   -2.69    4.14
   0  13   0    0.67    3.66
   0 -13   0    2.32    2.95
   0 -13   0    4.83    3.63
   0  13  -1  293.24   13.58
   0  13   1  306.03   15.48
   0  13  -1  301.68   17.47
   0  13   1  305.30   19.18
   0 -13  -1  300.53   15.33
   0 -13   1  315.84   14.35
   0 -13  -1  305.62   14.80
   0 -13   1  313.08   17.32
   0  13   2  264.59   13.49
   0  13   2  276.66   13.01
   0  13  -2  248.77   11.60
   0 -13   2  298.33   17.22
   0 -13  -2  271.71   12.71
   0 -13  -2  294.52   18.72
   0 -13   2  274.97   16.51
   0  13   3  638.18   41.16
   0  13   3  560.43   27.67
   0  13  -3  605.17   38.63
   0  13  -3  575.98   33.88
   0 -13  -3  613.16   31.80
   0 -13   3  587.74   34.53
   0 -13   3  598.53   30.85
   0 -13  -3  615.14   40.18
   0  13   4   50.25    6.91
   0  13   4   43.01    3.28
   0  13  -4   51.35    6.62
   0  13  -4   39.65    5.06
   0 -13  -4   37.85    3.27
   0 -13   4   44.05    4.90
   0 -13   4   43.06    6.76
   0 -13  -4   53.09    6.97
   0  13   5    7.01    3.28
   0  13   5    2.16    1.90
   0  13  -5   -2.19    3.18
   0  13  -5    1.57    3.51
   0 -13  -5    3.09    1.91
   0 -13   5    7.49    3.49
   0 -13   5    7.74    5.02
   0 -13  -5    4.65    5.15
   0  13  -6  166.20    9.34
   0  13   6  162.94    6.43
   0  13   6  163.33   13.47
   0  13  -6  176.85   13.14
   0 -13   6  158.17    9.37
   0 -13  -6  177.94   13.18
   0 -13  -6  150.71    6.20
   0 -13   6  161.46    9.35
   0 -13  -6  161.83   13.45
   0  13  -7   27.74    4.11
   0  13   7   29.65    2.16
   0  13   7   29.69    4.31
   0  13  -7   30.48    6.49
   0 -13   7   21.41    3.98
   0 -13  -7   29.46    4.14
   0 -13  -7   23.40    2.18
   0 -13   7   39.51    4.22
   0 -13  -7   34.82    6.46
   0  13  -8   -2.64    5.13
   0  13  -8    1.80    3.03
   0  13   8    0.93    1.25
   0  13   8    4.99    5.22
   0 -13   8    7.95    2.93
   0 -13  -8   -7.54    3.38
   0 -13  -8    1.07    1.23
   0 -13   8   -1.62    2.18
   0 -13   8   -1.19    5.53
   0 -13  -8    5.61    3.32
   0  13   9   70.21    9.25
   0  13  -9   76.23    9.36
   0  13  -9   56.79    5.34
   0 -13   9   93.63    9.30
   0 -13  -9   77.24    5.95
   0 -13   9   55.26    5.23
   0 -13   9   72.62    4.36
   0 -13  -9   72.67    8.91
   0  13 -10  242.83   17.93
   0  13  10  237.39   18.34
   0  13 -10  173.44   11.48
   0 -13 -10  216.84   12.66
   0 -13  10  220.98   12.62
   0 -13 -10  198.40   12.39
   0  13  11   24.44    7.28
   0  13 -11   23.14    4.91
   0  13 -11   21.47    3.74
   0 -13  11   39.61    7.21
   0 -13 -11   28.78    5.02
   0 -13  11   20.21    4.71
   0 -13  11   21.53    2.57
   0 -13 -11   26.60    6.85
   0  13 -12  112.75   11.77
   0  13  12   67.13   10.85
   0 -13 -12   88.84    8.38
   0 -13  12  108.44   11.52
   0 -13 -12   85.20   11.06
   0  13 -13   47.46    5.17
   0  13  13   67.46    6.75
   0 -13 -13   80.95   11.19
   0 -13  13   52.66    5.14
   0 -13 -13   61.28   10.06
   0  13  14   23.94    8.08
   0  13 -14   29.29    8.80
   0  13 -14   24.16    5.24
   0 -13  14   48.71    8.68
   0 -13 -14   46.43    9.50
   0 -13  14   17.83    3.98
   0 -13  14   20.38    3.53
   0 -13 -14   30.08    8.26
   0  13  15   42.66    9.90
   0  13 -15   38.63    5.08
   0 -13  15   34.47    6.16
   0 -13  15   35.66    4.37
   0 -13  15   60.12    6.65
   0 -13 -15   44.55    9.85
   0  13 -16   81.65   12.62
   0 -13 -16   85.97   13.40
   0 -13 -16   52.86   11.62
   0  13 -17   19.91    6.04
   0  13 -17   48.72    6.55
   0 -13 -17   45.44   10.77
   0 -13  17   24.46    4.51
   0 -13 -17   31.41    6.13
   0  13 -18    6.40    4.00
   0  13 -18   15.80    8.74
   0 -13 -18   15.39    6.17
   0 -13  18   10.09    4.14
   0 -13 -18   17.85    8.31
   0  13 -19   -0.54    8.69
   0  13 -19    2.59    3.86
   0 -13 -19   17.48    9.46
   0 -13 -19   11.11    7.95
   0  13 -20    3.16    8.72
   0  13 -20   -1.42    5.09
   0 -13 -20    4.74    9.57
   0 -13 -20    5.04    7.97
   0  13 -21    6.76    8.93
   0  13 -21    0.36    3.92
   0  13 -21    1.91    3.81
   0 -13 -21    0.05   10.07
   0 -13 -21    2.23    8.34
   0  13 -22   10.20    6.46
   0 -13 -22    3.02   10.97
   0 -13 -22    1.55    9.06
   0  14   0 3069.51  366.23
   0  14   0 3130.97  358.41
   0 -14   0 3269.75  415.38
   0 -14   0 3171.22  381.29
   0  14  -1 5497.20 1007.00
   0  14   1 5499.45  958.87
   0  14  -1 5230.02  911.40
   0  14   1 5679.71 1045.66
   0 -14  -1 5446.40  949.75
   0 -14   1 5763.64 1048.42
   0 -14  -1 5633.52 1034.60
   0 -14   1 5442.69  972.25
   0  14  -2  591.75   38.14
   0  14   2  645.48   34.23
   0  14  -2  599.32   32.61
   0  14   2  639.46   43.84
   0 -14  -2  602.91   32.95
   0 -14   2  697.09   42.78
   0 -14  -2  652.30   44.65
   0 -14   2  721.47   42.98
   0  14  -3  916.21   60.79
   0  14   3  856.82   49.61
   0  14  -3  925.45   64.97
   0  14   3  973.17   70.99
   0 -14  -3  851.38   48.78
   0 -14   3  886.87   59.06
   0 -14  -3  958.74   69.60
   0 -14   3  891.79   63.37
   0  14   4   59.25    7.50
   0  14   4   63.40    5.06
   0  14  -4   58.56    7.47
   0  14  -4   59.64    5.95
   0 -14  -4   53.16    3.92
   0 -14   4   56.60    3.88
   0 -14   4   55.61    5.00
   0 -14  -4   63.06    5.13
   0  14   5   71.47    8.21
   0  14   5   58.73    4.30
   0  14  -5   68.52    8.16
   0  14  -5   60.96    3.92
   0 -14  -5   56.53    3.46
   0 -14   5   61.07    5.89
   0 -14   5   74.41    8.02
   0 -14  -5   69.99    5.67
   0  14  -6   11.38    3.95
   0  14   6    9.58    2.56
   0  14   6   12.21    6.08
   0  14  -6   20.24    5.61
   0 -14   6   11.37    2.40
   0 -14  -6   15.83    5.68
   0 -14  -6   11.44    2.50
   0 -14   6   24.14    5.87
   0 -14  -6   14.36    3.84
   0  14  -7    1.97    3.32
   0  14   7    0.78    1.90
   0  14   7    3.90    5.53
   0  14  -7   -1.66    3.49
   0 -14   7   -0.37    3.22
   0 -14  -7    8.54    5.24
   0 -14  -7    3.39    1.87
   0 -14   7    6.56    3.43
   0 -14  -7    2.38    5.20
   0  14   8   89.90    6.66
   0  14   8   80.16    3.14
   0  14  -8   91.54    6.82
   0  14  -8   75.85    6.23
   0 -14  -8   82.24    6.52
   0 -14   8   69.31    6.07
   0 -14   8   97.64    9.75
   0 -14  -8   80.56    9.84
   0  14   9   15.28    6.14
   0  14   9    7.71    1.34
   0  14  -9    7.00    4.07
   0  14  -9   16.97    3.49
   0 -14  -9    3.74    3.98
   0 -14   9    9.71    3.32
   0 -14   9    4.23    6.05
   0 -14  -9   16.12    5.98
   0  14 -10   54.01    5.54
   0  14  10   45.36    8.26
   0  14 -10   32.22    4.70
   0 -14  10   52.40    5.61
   0 -14 -10   53.57    8.54
   0 -14  10   38.63    4.55
   0 -14 -10   40.85    5.26
   0  14  11    5.62    4.17
   0  14 -11   21.77    6.65
   0  14 -11    5.36    3.50
   0 -14  11   20.64    6.60
   0 -14 -11   18.25    6.81
   0 -14  11    1.56    3.44
   0 -14  11    5.88    2.10
   0 -14 -11    5.48    6.39
   0  14  12  163.30   15.91
   0  14 -12  191.32   16.32
   0  14 -12  136.97    9.07
   0 -14  12  185.64   16.95
   0 -14 -12  192.66   17.01
   0 -14  12  131.96    9.07
   0 -14  12  145.16    6.81
   0 -14 -12  164.59   15.63
   0  14  13  240.63   22.74
   0  14 -13  300.38   23.14
   0  14 -13  196.52   12.84
   0 -14  13  294.24   23.15
   0 -14 -13  271.17   24.07
   0 -14  13  196.68   12.23
   0 -14  13  214.30   10.14
   0 -14 -13  234.35   21.45
   0  14  14  342.53   29.39
   0  14 -14  391.92   30.28
   0  14 -14  236.73   19.87
   0 -14  14  352.20   21.70
   0 -14 -14  383.98   32.77
   0 -14  14  240.37   16.36
   0 -14  14  280.34   14.09
   0 -14 -14  320.81   28.40
   0  14  15  403.91   30.53
   0 -14  15  569.18   43.02
   0 -14  15  339.27   23.06
   0 -14  15  383.35   24.57
   0 -14 -15  527.82   45.46
   0 -14 -15  453.33   41.24
   0  14 -16   51.63    6.99
   0  14 -16   25.86    6.43
   0 -14 -16   57.48    7.49
   0 -14  16   32.58    4.36
   0 -14  16   33.02    5.04
   0 -14 -16   59.61    9.69
   0  14 -17   20.81    4.53
   0 -14  17   21.67    4.12
   0 -14 -17   41.85    7.18
   0 -14 -17   35.81    9.63
   0  14 -18    5.17    3.53
   0  14 -18    6.38    8.34
   0 -14 -18    8.73    9.00
   0 -14  18   -3.39    4.65
   0 -14 -18  -13.26    7.68
   0 -14 -19   61.88   13.91
   0 -14 -19   45.45    7.95
   0  14 -20   -7.64    8.60
   0  14 -20    1.36    4.86
   0 -14 -20    4.98    9.66
   0 -14 -20    1.45    8.17
   0  14 -21    9.00    9.59
   0  14 -21    2.80    5.31
   0  14 -21    3.68    4.00
   0 -14 -21   15.94   10.50
   0 -14 -21   14.41    9.12
   0  14 -22    9.50    6.60
   0 -14 -22    6.94    7.20
   0 -14 -22   -1.12    9.42
   0  15   0    5.71    4.84
   0  15   0    2.89    3.94
   0 -15   0    3.86    4.91
   0 -15   0   -1.22    4.01
   0  15  -1  614.30   32.86
   0  15   1  558.71   27.52
   0  15  -1  600.13   37.14
   0  15   1  589.28   33.11
   0 -15  -1  601.06   33.86
   0 -15   1  645.41   40.81
   0 -15  -1  631.44   34.60
   0 -15   1  631.15   38.73
   0  15  -2  143.68   10.54
   0  15   2  143.98    8.05
   0  15  -2  144.23   10.41
   0  15   2  139.65   11.72
   0 -15  -2  131.88    7.95
   0 -15   2  139.21   10.70
   0 -15  -2  141.15   11.83
   0 -15   2  124.57    7.17
   0  15  -3   31.46    3.58
   0  15   3   42.12    4.99
   0  15  -3   34.62    6.09
   0  15   3   34.17    4.51
   0 -15  -3   37.82    3.97
   0 -15   3   37.92    5.55
   0 -15  -3   31.82    4.44
   0 -15   3   44.25    6.21
   0  15   4  119.29   10.54
   0  15   4  119.51    5.88
   0  15  -4  128.38   10.50
   0  15  -4  113.35    8.32
   0 -15  -4  109.79    5.74
   0 -15   4  108.18    8.31
   0 -15   4  129.07   10.67
   0 -15  -4  111.16   10.93
   0  15   5  269.84   19.90
   0  15   5  263.94   10.84
   0  15  -5  272.74   14.17
   0  15  -5  270.49   11.63
   0 -15  -5  244.32   10.24
   0 -15   5  271.19   15.49
   0 -15   5  286.14   19.22
   0 -15  -5  293.62   20.18
   0  15  -6   59.94    5.87
   0  15   6   63.41    3.38
   0  15   6   57.61    5.91
   0  15  -6   77.14    8.44
   0 -15   6   65.71    5.97
   0 -15  -6   82.92    8.30
   0 -15  -6   63.97    4.28
   0 -15   6   75.33    8.70
   0 -15  -6   65.70    5.90
   0  15   7    9.51    5.91
   0  15   7    2.21    2.14
   0  15  -7    2.04    5.65
   0  15  -7    3.28    3.61
   0 -15  -7   -3.79    5.16
   0 -15   7    0.92    3.49
   0 -15   7    7.28    3.49
   0 -15  -7    2.64    3.63
   0  15  -8   36.55    4.87
   0  15   8   39.96    2.59
   0  15   8   56.81    8.14
   0  15  -8   44.18    7.80
   0 -15   8   31.18    4.76
   0 -15  -8   54.02    7.59
   0 -15  -8   36.26    2.56
   0 -15   8   52.07    7.99
   0 -15  -8   47.57    8.08
   0  15  -9   80.21    7.15
   0  15   9   99.31    7.73
   0  15   9   88.35    3.04
   0  15  -9  116.77   11.40
   0 -15   9  107.76   11.92
   0 -15  -9  103.10   11.32
   0 -15   9   82.31    6.96
   0 -15   9   93.08    5.04
   0 -15  -9   98.50    7.61
   0  15  10   10.07    6.70
   0  15 -10   17.43    6.56
   0  15 -10    6.67    3.62
   0 -15  10    7.70    4.38
   0 -15 -10    9.06    6.58
   0 -15  10    5.35    3.39
   0 -15  10    7.17    2.69
   0 -15 -10   13.26    6.70
   0  15 -11   43.37    8.03
   0  15  11   24.10    8.00
   0  15 -11   21.12    4.43
   0 -15  11   23.62    3.32
   0 -15 -11   37.20    8.49
   0 -15  11   26.79    5.37
   0 -15 -11   21.02    7.73
   0  15  12    5.10    4.37
   0  15 -12   13.53    4.66
   0  15 -12    0.46    4.70
   0 -15  12   11.55    7.01
   0 -15 -12    1.38    7.39
   0 -15  12    0.12    4.41
   0 -15  12    2.36    2.24
   0 -15 -12   -5.10    6.49
   0  15 -13  308.87   26.98
   0  15  13  240.33   18.25
   0 -15 -13  295.50   28.23
   0 -15  13  319.26   27.21
   0 -15 -13  259.52   18.07
   0  15 -14  159.47   16.09
   0  15  14   86.58   15.36
   0  15 -14   88.13    7.96
   0 -15  14  136.48   10.42
   0 -15 -14  126.62   16.69
   0 -15  14   79.57    9.50
   0 -15 -14  110.40    9.90
   0  15 -15  307.91   28.26
   0  15  15  248.29   27.17
   0 -15 -15  272.32   21.19
   0 -15  15  318.48   28.64
   0 -15 -15  232.32   18.94
   0  15 -16   -1.39    8.04
   0  15  16  -10.67    7.51
   0  15 -16   -3.68    4.78
   0 -15  16    1.38    2.92
   0 -15 -16    1.62    5.51
   0 -15  16    0.27    3.40
   0 -15 -16    6.80    4.81
   0  15 -17   43.11    9.73
   0  15 -17   12.53    4.51
   0 -15 -17   22.82   10.69
   0 -15 -17   19.52    9.39
   0  15 -18   47.16    7.60
   0 -15  18   21.71    5.83
   0 -15 -18   39.48   12.46
   0 -15 -18   37.01   10.75
   0  15 -19   34.10   10.20
   0  15 -19    9.28    4.49
   0 -15 -19   24.42   11.37
   0 -15 -19   17.45    9.62
   0  15 -20    9.92    6.21
   0  15 -20    7.74    5.38
   0 -15 -20    4.08    6.91
   0 -15 -20   -5.86    5.98
   0  15 -21   -1.50    9.69
   0  15 -21    1.47    5.35
   0  15 -21    1.25    3.92
   0 -15 -21    6.68    6.87
   0 -15 -21    5.69    9.32
   0  15 -22   18.27   11.11
   0 -15 -22   18.35   12.45
   0 -15 -22    2.56   10.56
   0  16   0  909.89   66.40
   0  16   0  889.21   52.25
   0 -16   0  909.31   57.51
   0 -16   0  907.74   60.81
   0  16  -1  602.83   40.38
   0  16   1  605.28   34.20
   0  16  -1  593.42   36.85
   0  16   1  615.73   42.51
   0 -16  -1  606.48   34.78
   0 -16   1  620.97   41.13
   0 -16  -1  629.52   43.71
   0 -16   1  539.95   29.29
   0  16  -2   26.02    3.58
   0  16   2   21.24    3.97
   0  16  -2   19.64    3.54
   0  16   2   27.59    6.28
   0 -16  -2   25.02    4.15
   0 -16   2   20.78    3.53
   0 -16  -2   26.85    4.09
   0 -16   2   25.87    5.35
   0  16  -3   37.19    6.00
   0  16   3   43.02    4.31
   0  16  -3   48.66    6.76
   0  16   3   43.25    5.04
   0 -16  -3   44.23    4.31
   0 -16   3   43.36    4.01
   0 -16  -3   47.95    7.47
   0 -16   3   43.77    4.48
   0  16   4  569.93   41.45
   0  16   4  567.37   28.30
   0  16  -4  574.25   39.60
   0  16  -4  559.64   35.20
   0 -16  -4  567.10   27.80
   0 -16   4  555.37   35.02
   0 -16   4  608.80   40.68
   0 -16  -4  613.91   44.13
   0  16   5   -2.88    5.18
   0  16   5   -3.76    2.40
   0  16  -5   -1.15    5.18
   0  16  -5    2.58    2.36
   0 -16  -5    1.75    3.17
   0 -16   5    1.33    3.90
   0 -16   5   -3.71    3.36
   0 -16  -5   -4.82    5.56
   0  16   6    0.83    3.87
   0  16   6    7.41    2.92
   0  16  -6    1.21    3.75
   0  16  -6    6.49    3.83
   0 -16  -6    8.67    5.75
   0 -16   6    2.28    3.86
   0 -16   6   16.93    5.67
   0 -16  -6   24.39    6.44
   0  16  -7   15.44    4.13
   0  16  -7    1.82    4.03
   0 -16  -7   15.86    2.62
   0 -16   7    5.19    4.09
   0 -16  -7   25.09    6.12
   0 -16  -7    7.15    4.22
   0  16   8   18.26    2.40
   0  16   8   30.59    7.35
   0  16  -8   14.83    4.74
   0 -16   8   26.12    7.08
   0 -16  -8   15.39    6.86
   0 -16  -8   23.53    7.12
   0  16  -9   23.69    4.57
   0  16  -9   19.46    4.09
   0  16   9   10.97    1.76
   0  16   9   18.71    6.91
   0 -16   9   11.71    4.05
   0 -16  -9   21.40    6.64
   0 -16  -9   12.23    1.69
   0 -16   9    9.17    2.83
   0 -16   9    7.79    7.02
   0 -16  -9   19.18    7.10
   0  16  10   11.45    4.22
   0  16 -10   -0.25    4.47
   0  16 -10    3.61    3.70
   0 -16  10    2.74    4.27
   0 -16 -10   10.39    6.26
   0 -16  10   -0.41    3.38
   0 -16  10    2.20    2.60
   0 -16 -10   -1.56    6.60
   0  16  11   16.12    7.69
   0  16 -11   12.35    5.10
   0  16 -11   14.27    4.08
   0 -16  11   19.66    7.51
   0 -16 -11   30.14    7.38
   0 -16  11   12.34    3.91
   0 -16  11    9.99    2.91
   0 -16 -11   11.58    4.85
   0  16 -12   26.68    8.12
   0  16  12   23.23    7.95
   0  16 -12    8.12    4.17
   0 -16  12    7.30    7.93
   0 -16 -12   11.19    8.21
   0 -16  12   11.08    3.96
   0 -16 -12   13.37    5.02
   0  16  13   10.95    7.32
   0  16 -13    3.40    4.93
   0 -16  13    8.23    7.92
   0 -16  13    3.73    2.98
   0 -16 -13   -3.31    5.24
   0 -16  13   -0.42    3.61
   0 -16 -13    0.93    7.44
   0  16  14  575.64   42.04
   0  16 -14  694.31   56.98
   0  16 -14  430.29   32.06
   0 -16  14  650.53   42.42
   0 -16 -14  621.54   43.98
   0 -16  14  438.53   30.97
   0 -16  14  487.07   26.00
   0 -16 -14  579.44   54.50
   0  16  15   36.23    6.71
   0  16 -15   50.74    6.90
   0  16 -15   25.05    6.62
   0 -16  15   53.41   11.11
   0 -16 -15   38.17    7.46
   0 -16  15   28.91    5.01
   0 -16  15   26.75    4.53
   0 -16 -15   36.72   10.33
   0  16 -16    2.51    8.42
   0  16  16    7.08    7.82
   0  16 -16    3.27    3.83
   0 -16  16    2.66    3.73
   0 -16 -16   21.36    9.03
   0 -16  16    1.84    3.71
   0 -16 -16    8.09    8.07
   0  16 -17    3.68    6.07
   0  16 -17    2.75    4.12
   0 -16 -17   10.25    9.49
   0 -16  17    3.42    3.97
   0 -16  17    7.44    5.17
   0 -16 -17    5.16    8.52
   0  16 -18  437.22   44.12
   0 -16 -18  391.12   46.65
   0 -16 -18  313.10   29.33
   0  16 -19   19.69    9.70
   0  16 -19    3.22    4.17
   0 -16 -19    8.08    7.01
   0 -16 -19    6.48    9.39
   0  16 -20   18.02    9.92
   0  16 -20   -0.43    4.17
   0 -16 -20   10.46    6.90
   0 -16 -20    4.01    9.33
   0  16 -21    0.16   10.55
   0 -16 -21  -12.83   11.30
   0 -16 -21   -8.17    9.59
   0  16 -22   14.01   11.52
   0 -16 -22   16.30   12.71
   0 -16 -22   15.09   10.93
   0  17   0   -6.43    4.81
   0  17   0   -1.10    4.01
   0 -17   0    1.22    5.12
   0 -17   0    1.80    2.63
   0  17  -1   30.76    4.18
   0  17   1   37.51    5.09
   0  17  -1   24.20    5.66
   0  17   1   41.72    6.89
   0 -17  -1   39.91    4.96
   0 -17   1   34.28    4.25
   0 -17  -1   34.63    7.11
   0 -17   1   37.34    5.85
   0  17  -2   35.21    6.02
   0  17   2   37.74    4.67
   0  17  -2   42.51    6.04
   0  17   2   30.42    7.02
   0 -17  -2   31.31    4.65
   0 -17   2   28.67    4.02
   0 -17  -2   43.84    7.00
   0 -17   2   40.10    6.16
   0  17  -3   71.77    7.73
   0  17   3   70.74    5.61
   0  17  -3   69.30    8.24
   0  17   3   67.28    6.08
   0 -17  -3   74.39    5.65
   0 -17   3   77.67    7.46
   0 -17  -3   76.05    6.03
   0 -17   3   69.47    8.28
   0  17  -4  426.14   21.42
   0  17   4  435.87   21.50
   0  17  -4  455.60   30.72
   0  17   4  441.96   32.58
   0 -17  -4  434.77   21.06
   0 -17   4  416.51   26.35
   0 -17  -4  434.09   24.65
   0 -17   4  457.26   30.63
   0  17  -5  118.66    8.86
   0  17   5  109.85    5.99
   0  17  -5  112.21    7.85
   0  17   5  115.48   11.83
   0 -17  -5  101.70    5.65
   0 -17   5  108.96    9.03
   0 -17  -5  123.43    7.99
   0 -17   5  111.83   11.09
   0  17  -6  477.45   30.38
   0  17   6  505.48   22.78
   0  17   6  497.24   31.20
   0  17  -6  553.32   38.82
   0 -17   6  503.78   31.94
   0 -17  -6  565.49   38.68
   0 -17  -6  449.60   21.23
   0 -17   6  528.40   38.36
   0 -17  -6  521.77   41.78
   0  17  -7   -0.04    4.05
   0  17   7   10.84    2.80
   0  17   7    3.45    4.20
   0  17  -7   12.58    6.19
   0 -17   7    0.07    4.03
   0 -17  -7    1.12    5.94
   0 -17  -7    6.74    2.74
   0 -17   7   14.83    6.30
   0 -17  -7   -3.64    6.58
   0  17   8  181.19   16.32
   0  17   8  142.65    5.66
   0  17  -8  178.50   15.74
   0 -17   8  168.48   11.30
   0 -17  -8  160.66   15.52
   0 -17   8  124.25   10.27
   0 -17  -8  140.41   10.77
   0  17  -9   68.90    9.95
   0  17   9   59.85   10.09
   0  17  -9   44.49    6.00
   0 -17  -9   68.56    9.16
   0 -17   9   38.76    5.74
   0 -17  -9   51.71    9.58
   0  17 -10  538.52   42.55
   0  17  10  480.42   43.16
   0  17 -10  439.83   28.78
   0 -17 -10  504.16   40.91
   0 -17  10  471.51   31.48
   0 -17 -10  435.96   30.89
   0  17  11  146.55   11.37
   0 -17  11  116.09    6.79
   0 -17  11   91.04    8.89
   0 -17 -11  158.27   16.25
   0 -17 -11  170.92   16.29
   0  17 -12   55.76   10.58
   0  17  12   61.43   10.83
   0  17 -12   37.37    5.79
   0 -17  12   63.98   11.02
   0 -17 -12   48.45   10.98
   0 -17  12   30.60    5.47
   0 -17 -12   57.05   10.38
   0  17  13   38.61   10.32
   0  17 -13   39.31    6.88
   0  17 -13   31.45    5.36
   0 -17  13   54.62   10.54
   0 -17 -13   48.53    7.09
   0 -17  13   23.23    5.04
   0 -17  13   29.16    3.92
   0 -17 -13   44.05   10.28
   0  17 -14   64.87    8.17
   0  17  14   57.55   12.69
   0  17 -14   48.57    8.28
   0 -17  14   82.48    8.51
   0 -17 -14   70.95    8.63
   0 -17  14   38.84    6.08
   0 -17 -14   63.53   12.87
   0  17  15    6.69    8.10
   0  17 -15    4.47    8.68
   0  17 -15    3.41    4.19
   0 -17  15   10.12    8.48
   0 -17 -15   16.21    8.92
   0 -17  15   12.24    3.83
   0 -17  15    2.97    2.66
   0 -17 -15    1.53    8.55
   0  17 -16   16.43    9.33
   0  17 -16    3.53    4.20
   0  17  16   18.78    8.79
   0 -17  16    5.47    3.62
   0 -17  16   -2.36    5.02
   0 -17 -16    9.46    8.79
   0  17 -17    9.45    9.29
   0  17  17    0.76    5.69
   0  17 -17    3.06    4.14
   0 -17  17    1.86    3.75
   0 -17 -17   15.84    9.73
   0 -17  17   -2.31    5.06
   0 -17 -17   -1.71    8.84
   0  17 -18   36.05   11.81
   0 -17 -18   21.23    8.29
   0 -17 -18   23.20   11.35
   0  17 -19   97.08   11.73
   0 -17 -19   96.49   12.66
   0 -17 -19   60.40   16.69
   0  17 -20   77.83   15.49
   0 -17 -20   71.15   16.13
   0 -17 -20   36.12    9.68
   0  17 -21   15.19    7.43
   0 -17 -21   13.64   12.85
   0 -17 -21   11.46   10.94
   0  18   0   96.75    9.55
   0  18   0   83.36    8.04
   0 -18   0   87.46    9.45
   0 -18   0   99.26    8.12
   0  18  -1   40.80    6.71
   0  18   1   42.66    5.43
   0  18  -1   37.79    6.29
   0  18   1   34.88    7.34
   0 -18  -1   36.51    5.47
   0 -18   1   44.71    6.87
   0 -18  -1   36.18    7.62
   0 -18   1   43.60    6.24
   0  18  -2  267.44   17.87
   0  18   2  267.11   14.06
   0  18  -2  217.38   12.27
   0  18   2  253.97   13.92
   0 -18  -2  249.79   14.08
   0 -18   2  257.51   17.85
   0 -18  -2  247.73   14.19
   0 -18   2  218.79   12.09
   0  18  -3  720.74   45.77
   0  18   3  785.73   47.32
   0  18  -3  901.39   61.12
   0  18   3  777.50   62.24
   0 -18  -3  760.37   46.06
   0 -18   3  744.69   55.15
   0 -18  -3  793.22   62.38
   0 -18   3  782.60   57.43
   0  18  -4  912.11   67.16
   0  18   4  918.04   56.23
   0  18  -4  897.43   71.48
   0  18   4  926.31   76.48
   0 -18  -4  843.87   52.85
   0 -18   4  874.94   65.72
   0 -18  -4  953.54   77.51
   0 -18   4  895.56   59.48
   0  18  -5   16.55    4.99
   0  18   5   16.64    3.14
   0  18  -5   29.76    6.43
   0  18   5    8.59    6.72
   0 -18  -5   10.07    3.14
   0 -18   5   11.03    4.88
   0 -18  -5   10.94    6.76
   0 -18   5   14.53    6.47
   0  18   6  145.90   10.19
   0  18   6  174.96    8.98
   0  18  -6  127.30   10.91
   0  18  -6  140.56    9.85
   0 -18  -6  191.27   14.73
   0 -18   6  142.46    7.95
   0 -18   6  152.93    9.79
   0 -18  -6  127.73   10.46
   0 -18  -6  133.25    8.42
   0  18  -7   16.91    4.39
   0  18   7    6.91    2.96
   0  18   7    3.10    4.40
   0  18  -7   14.66    4.28
   0 -18   7    9.53    4.33
   0 -18  -7   17.12    6.15
   0 -18  -7    3.79    3.02
   0 -18   7   10.49    6.47
   0 -18  -7    2.07    7.19
   0  18   8   23.81    3.23
   0  18   8   35.27    8.79
   0  18  -8   45.85    8.58
   0 -18   8   27.43    5.56
   0 -18  -8   27.47    7.77
   0 -18  -8   32.58    8.65
   0  18  -9    3.18    4.16
   0  18   9    4.22    1.99
   0  18   9    7.43    7.20
   0  18  -9  -10.35    7.14
   0 -18   9    2.10    3.97
   0 -18  -9   16.10    6.41
   0 -18  -9    3.63    2.06
   0 -18   9   -0.58    7.38
   0 -18  -9    9.75    4.44
   0  18 -10   -0.54    4.32
   0  18  10   12.93    7.38
   0  18  10    2.14    1.47
   0  18 -10   13.66    7.37
   0 -18  10   16.75    7.43
   0 -18 -10    7.20    7.08
   0 -18  10    4.87    4.04
   0 -18  10    2.20    2.01
   0 -18 -10    0.94    7.19
   0  18  11    8.41    7.89
   0  18 -11   10.37    5.07
   0  18 -11   -2.87    4.34
   0 -18  11    8.34    5.14
   0 -18 -11    1.84    7.51
   0 -18  11   10.86    4.00
   0 -18  11    3.92    2.84
   0 -18 -11    9.24    7.66
   0  18  12    3.85    4.98
   0  18 -12    4.14    5.13
   0  18 -12    1.11    4.22
   0 -18  12    2.36    7.82
   0 -18 -12   -3.21    5.02
   0 -18  12    2.25    3.86
   0 -18  12    1.49    2.66
   0 -18 -12    5.19    7.59
   0  18 -13   39.25    9.79
   0  18  13   12.59    6.30
   0  18 -13   17.54    6.34
   0 -18  13   27.19    9.72
   0 -18 -13   30.40    6.48
   0 -18  13   16.05    4.72
   0 -18 -13   20.11    6.12
   0  18  14    7.65    8.19
   0  18 -14   11.19    8.34
   0  18 -14    3.40    4.14
   0 -18  14   13.93    5.41
   0 -18 -14   20.98    9.09
   0 -18  14    4.05    3.99
   0 -18  14    3.66    2.41
   0 -18 -14   -1.74    5.43
   0  18  15   -0.24    8.05
   0  18 -15    0.55    8.63
   0  18 -15   -0.32    4.09
   0 -18  15   -3.31    8.65
   0 -18 -15    5.08    8.94
   0 -18  15    3.88    4.94
   0 -18  15    2.13    2.40
   0 -18 -15    0.71    5.35
   0  18 -16   38.75    7.38
   0  18  16   27.21   10.79
   0  18 -16   25.18    6.92
   0 -18 -16   52.98   12.01
   0 -18  16   12.02    6.47
   0 -18 -16   31.92    7.33
   0  18  17  173.56   25.04
   0 -18 -17  203.43   27.47
   0 -18 -17  169.49   16.99
   0  18 -18  150.34   12.33
   0 -18  18  117.83   11.97
   0  18 -19   13.52   10.73
   0  18 -19    2.62    5.82
   0 -18 -19   14.57   11.17
   0 -18 -19    5.30   10.20
   0  18 -20   42.72   13.92
   0 -18 -20   41.28   15.13
   0 -18 -20   19.46   13.13
   0  18 -21    2.65   10.54
   0 -18 -21    2.45   11.79
   0 -18 -21    0.43    6.74
   0  19   0    1.13    3.46
   0  19   0   11.18    4.25
   0 -19   0   -2.55    3.59
   0 -19   0   -0.11    4.37
   0  19  -1    9.59    5.11
   0  19   1   -3.10    3.93
   0  19  -1   -0.12    4.49
   0  19   1    3.39    3.58
   0 -19  -1   -3.68    4.09
   0 -19   1    1.46    5.21
   0 -19  -1    3.81    5.49
   0 -19   1    4.65    4.69
   0  19  -2   14.87    5.60
   0  19   2   15.63    2.85
   0  19  -2   22.54    5.63
   0  19   2   16.09    6.47
   0 -19  -2   18.77    4.48
   0 -19   2   20.39    6.04
   0 -19  -2   25.65    6.97
   0 -19   2   24.23    5.89
   0  19  -3  285.40   21.35
   0  19   3  318.21   17.25
   0  19  -3  293.17   22.04
   0  19   3  324.59   25.44
   0 -19  -3  305.37   16.80
   0 -19   3  291.14   21.65
   0 -19  -3  311.80   25.28
   0 -19   3  353.74   23.44
   0  19  -4  253.83   17.90
   0  19   4  249.29   13.32
   0  19  -4  273.58   20.43
   0  19   4  272.94   22.17
   0 -19  -4  253.92   13.20
   0 -19   4  248.38   17.37
   0 -19  -4  264.97   22.15
   0 -19   4  240.37   20.22
   0  19   5  133.05   15.21
   0  19   5  148.60    8.20
   0  19  -5  129.47   11.68
   0  19  -5  156.51   14.34
   0 -19  -5  156.08    9.44
   0 -19   5  131.35   11.46
   0 -19   5  162.18   14.15
   0 -19  -5  146.47   14.99
   0 -19  -5  151.33    9.98
   0  19   6  607.38   41.06
   0  19   6  587.46   30.83
   0  19  -6  594.60   41.07
   0  19  -6  691.06   50.86
   0 -19  -6  573.94   37.24
   0 -19   6  613.74   42.06
   0 -19   6  693.72   51.70
   0 -19  -6  660.61   54.01
   0 -19  -6  554.99   29.61
   0  19  -7   35.49    6.30
   0  19   7   49.11    3.63
   0  19   7   38.38    6.15
   0  19  -7   63.29    9.40
   0 -19   7   41.24    6.21
   0 -19  -7   58.53    8.78
   0 -19  -7   44.46    3.58
   0 -19   7   53.62    9.29
   0 -19  -7   46.59    6.27
   0  19   8  235.56   23.10
   0  19   8  212.88   11.08
   0  19  -8  257.24   22.51
   0  19  -8  192.25   15.78
   0 -19  -8  232.71   21.78
   0 -19   8  229.16   15.38
   0 -19   8  261.64   23.44
   0 -19  -8  237.71   22.66
   0  19   9  143.64   16.71
   0  19   9  121.48    5.79
   0  19  -9  143.95   15.99
   0 -19   9  156.33   16.24
   0 -19  -9  133.06   15.26
   0 -19   9   88.72    9.97
   0 -19  -9  130.37   16.56
   0  19 -10   10.67    4.94
   0  19  10   30.70    9.01
   0  19  10   12.32    2.03
   0  19 -10   20.25    8.78
   0 -19  10   28.66    8.55
   0 -19 -10   22.22    8.20
   0 -19  10   18.63    4.83
   0 -19  10   15.03    3.16
   0 -19 -10   27.87    8.62
   0  19  11  779.93   72.65
   0  19 -11  862.29   70.34
   0  19 -11  541.29   47.83
   0 -19  11  781.52   54.00
   0 -19 -11  787.63   68.95
   0 -19  11  517.29   43.58
   0 -19  11  579.72   33.39
   0 -19 -11  701.93   53.05
   0  19  12   27.57    8.38
   0  19 -12    3.58    8.42
   0  19 -12    4.97    4.44
   0 -19  12    1.63    8.31
   0 -19 -12   -1.01    5.52
   0 -19  12   -1.36    4.05
   0 -19  12    3.24    2.69
   0 -19 -12    5.37    5.22
   0  19  13    1.22    8.54
   0  19 -13   18.12    8.84
   0  19 -13   -1.51    4.57
   0 -19  13   16.42    8.77
   0 -19 -13   10.39    5.86
   0 -19  13    7.72    4.24
   0 -19  13    3.01    2.88
   0 -19 -13   11.80    8.72
   0  19  14    0.98    5.81
   0  19 -14   11.26    8.82
   0  19 -14    1.49    5.88
   0 -19  14    6.73    5.74
   0 -19 -14   -0.56    9.18
   0 -19  14   13.01    4.18
   0 -19  14    2.66    3.09
   0 -19 -14   14.56    8.59
   0  19 -15   26.58    6.75
   0  19  15   18.38    6.33
   0  19 -15    9.83    4.98
   0 -19  15   27.73   10.29
   0 -19 -15    7.65   10.20
   0 -19  15    9.03    5.80
   0 -19 -15   23.36    9.80
   0  19 -16   45.61   11.68
   0  19  16   30.88   11.19
   0  19 -16   18.35    5.46
   0 -19 -16   36.92   12.12
   0 -19  16   16.21    5.15
   0 -19 -16   36.55   11.26
   0  19  17  101.25   18.44
   0  19 -17  125.15   19.53
   0 -19 -17  110.93   13.53
   0 -19 -17   85.06   18.60
   0  19 -18   35.93   10.55
   0  19 -18   -1.36    4.67
   0 -19 -18   18.99    7.29
   0 -19  18    3.34    2.83
   0 -19  18    1.49    4.44
   0 -19 -18    3.00   10.30
   0  19 -19  -12.95   10.94
   0  19 -19    4.73    4.36
   0 -19 -19    6.42   10.95
   0 -19 -19   -1.08    6.53
   0  19 -20   84.69   12.66
   0 -19 -20   95.03   19.96
   0 -19 -20   67.80   17.47
   0  20   0    3.47    5.87
   0  20   0    5.02    4.68
   0 -20   0    9.59    5.88
   0 -20   0    2.14    4.75
   0  20  -1   -3.37    5.35
   0  20   1    4.36    4.18
   0  20  -1    3.40    4.81
   0  20   1    1.30    5.78
   0 -20  -1    5.00    4.35
   0 -20   1   -1.05    3.72
   0 -20  -1   -0.34    3.83
   0 -20   1    4.82    4.68
   0  20  -2   -0.27    5.34
   0  20   2   10.76    4.02
   0  20  -2   -2.59    3.40
   0  20   2    7.42    6.16
   0 -20  -2   -2.40    4.17
   0 -20   2   10.16    5.61
   0 -20  -2    6.55    4.00
   0 -20   2   15.52    5.32
   0  20  -3  660.74   51.09
   0  20   3  684.89   42.84
   0  20  -3  741.64   53.03
   0  20   3  693.69   57.48
   0 -20  -3  671.82   42.54
   0 -20   3  676.44   51.78
   0 -20  -3  689.24   58.29
   0 -20   3  636.95   50.80
   0  20  -4   66.21    8.20
   0  20   4   61.81    7.54
   0  20  -4   66.61    9.28
   0  20   4   69.65   10.33
   0 -20  -4   65.97    5.69
   0 -20   4   66.25    8.09
   0 -20  -4   69.47   10.50
   0 -20   4   66.62    9.24
   0  20   5  176.46   18.29
   0  20   5  187.61    9.93
   0  20  -5  179.32   13.78
   0  20  -5  195.00   16.65
   0 -20  -5  173.46   15.66
   0 -20   5  174.52   13.96
   0 -20   5  183.58   11.76
   0 -20  -5  162.33   12.32
   0 -20  -5  173.69    9.57
   0  20   6    1.92    4.51
   0  20   6    4.52    2.79
   0  20  -6    5.22    4.61
   0  20  -6   -0.50    4.00
   0 -20  -6   -0.40    3.95
   0 -20   6    0.80    4.87
   0 -20   6    9.82    6.56
   0 -20  -6   -2.81    4.57
   0 -20  -6    1.64    2.84
   0  20  -7    9.69    5.14
   0  20   7   11.47    3.64
   0  20   7   18.05    4.96
   0  20  -7   23.49    7.41
   0 -20   7   11.03    5.03
   0 -20  -7   11.89    4.37
   0 -20  -7   10.37    3.69
   0 -20   7   15.85    5.13
   0 -20  -7   14.46    7.82
   0  20   8   40.60    6.51
   0  20   8   33.98    4.00
   0  20  -8   23.73    5.94
   0  20  -8   35.89    9.18
   0 -20  -8   30.77    8.45
   0 -20   8   28.71    5.95
   0 -20   8   47.13    9.67
   0 -20  -8   29.06    6.08
   0 -20  -8   29.12    4.00
   0  20  -9   19.16    5.26
   0  20   9   18.19    2.46
   0  20   9   28.81    9.34
   0  20  -9   31.93    8.94
   0 -20   9   14.59    5.27
   0 -20  -9   20.66    8.27
   0 -20  -9   17.99    2.91
   0 -20   9   31.15    6.10
   0 -20  -9   20.44    8.88
   0  20 -10   -0.32    4.50
   0  20  10    2.58    7.98
   0  20  10   -1.11    1.54
   0  20 -10   16.07    7.69
   0 -20  10   -3.72    7.89
   0 -20 -10   -1.48    7.21
   0 -20  10    9.89    4.33
   0 -20  10    2.53    2.79
   0 -20 -10    5.44    5.17
   0  20  11   55.02   11.45
   0  20 -11   52.20   11.18
   0  20 -11   31.94    6.14
   0 -20  11   57.93    7.63
   0 -20 -11   53.69   10.51
   0 -20  11   31.03    7.90
   0 -20  11   34.15    4.14
   0 -20 -11   45.46   11.27
   0  20  12   -6.07    8.62
   0  20 -12   13.14    8.73
   0  20 -12    7.08    5.95
   0 -20  12    8.17    8.90
   0 -20 -12   14.60    5.58
   0 -20  12   11.24    4.46
   0 -20  12    1.27    2.88
   0 -20 -12   17.98    8.87
   0  20  13    9.31    8.61
   0  20 -13    4.81    5.64
   0  20 -13   -5.91    4.34
   0 -20  13    6.56    8.87
   0 -20 -13   -6.52    5.72
   0 -20  13    0.06    4.30
   0 -20  13   -1.37    2.72
   0 -20 -13   11.46    8.55
   0  20  14   -3.25    9.24
   0  20 -14   15.00    9.64
   0  20 -14    1.83    4.86
   0 -20  14   13.98    6.07
   0 -20 -14   15.95    9.93
   0 -20  14   12.79    4.51
   0 -20  14    5.06    2.97
   0 -20 -14   17.28    9.41
   0  20  15   -9.10    9.14
   0  20 -15   -4.16    9.78
   0  20 -15    4.14    5.95
   0 -20  15   -2.04    9.19
   0 -20 -15    8.63    9.98
   0 -20  15    2.35    5.40
   0 -20  15    4.58    2.88
   0 -20 -15   -3.39    9.08
   0  20 -16    8.43    9.92
   0  20  16    0.71    5.98
   0  20 -16    1.57    4.47
   0 -20  16   -0.51    2.90
   0 -20 -16    0.06   10.33
   0 -20  16    2.55    4.26
   0 -20 -16   10.09    9.37
   0  20  17  117.39   14.69
   0  20 -17  146.24   15.46
   0 -20 -17  140.92   15.92
   0 -20 -17  114.56   20.98
   0  20  18   53.25   11.41
   0  20 -18   95.37   17.79
   0 -20 -18   84.54   18.62
   0 -20 -18   84.21   16.98
   0  20 -19   44.01   14.67
   0 -20 -19   45.92   15.86
   0 -20 -19   35.56   14.27
   0  20 -20   29.39   14.17
   0 -20 -20   25.18   14.57
   0 -20 -20   27.22   13.00
   0  21   0    7.20    4.94
   0 -21   0   -1.33    4.89
   0 -21   0    4.46    3.98
   0  21  -1  176.88   14.68
   0  21   1  159.79   11.67
   0  21  -1  159.53   12.90
   0  21   1  162.66   15.23
   0 -21  -1  146.79   11.80
   0 -21   1  166.76   15.09
   0 -21  -1  168.22   15.79
   0 -21   1  141.20    9.20
   0  21  -2   12.49    5.98
   0  21   2   16.94    4.63
   0  21  -2    3.62    5.89
   0  21   2   14.95    6.98
   0 -21  -2   11.36    4.51
   0 -21   2    7.97    4.04
   0 -21  -2   16.83    7.16
   0 -21   2    5.48    5.80
   0  21  -3   17.09    6.41
   0  21   3   30.38    4.78
   0  21  -3   23.84    6.84
   0  21   3   10.68    7.67
   0 -21  -3   19.41    4.65
   0 -21   3   22.91    6.76
   0 -21  -3   11.29    7.99
   0 -21   3   24.87    6.69
   0  21  -4   -8.12    5.22
   0  21   4    4.57    3.51
   0  21  -4    2.10    6.08
   0  21   4    4.95    6.63
   0 -21  -4   -0.50    3.54
   0 -21   4    4.05    5.08
   0 -21  -4    6.19    6.37
   0 -21   4    5.59    3.75
   0  21   5   32.97    5.61
   0  21   5   25.87    4.36
   0  21  -5   13.95    6.26
   0  21  -5   39.16    7.70
   0 -21  -5   35.87    7.07
   0 -21   5   26.41    6.35
   0 -21   5   41.57    7.95
   0 -21  -5   23.67    8.52
   0 -21  -5   19.71    4.17
   0  21   6   29.35    5.57
   0  21   6   21.80    3.72
   0  21  -6   18.42    4.07
   0  21  -6   36.87    7.94
   0 -21  -6   24.46    7.53
   0 -21   6   19.56    6.04
   0 -21   6   34.05    8.42
   0 -21  -6   27.29    8.78
   0 -21  -6   26.72    3.81
   0  21   7   26.74    5.79
   0  21   7   18.72    3.26
   0  21  -7    7.67    5.73
   0  21  -7   25.82    8.13
   0 -21  -7   23.86    5.00
   0 -21   7   15.64    5.73
   0 -21   7   15.52    5.46
   0 -21  -7   28.36    5.70
   0 -21  -7   16.03    3.32
   0  21   8    0.63    4.89
   0  21   8    1.42    2.45
   0  21  -8    2.04    4.67
   0  21  -8    1.64    4.83
   0 -21  -8   -5.32    4.40
   0 -21   8    0.98    4.56
   0 -21   8   -2.27    7.57
   0 -21  -8   -1.38    7.80
   0 -21  -8   -1.04    2.45
   0  21   9  187.89   21.80
   0  21   9  147.88    7.19
   0  21  -9  202.31   14.54
   0  21  -9  138.27   13.83
   0 -21  -9  174.99   19.13
   0 -21   9  132.79   13.29
   0 -21   9  184.17   14.18
   0 -21  -9  171.45   14.24
   0  21 -10   67.78    8.03
   0  21  10   45.77   12.68
   0  21 -10   37.03    7.12
   0 -21  10   81.08   12.02
   0 -21 -10   52.16   11.22
   0 -21  10   35.43    7.06
   0 -21 -10   61.55   12.17
   0  21 -11   70.25    9.07
   0  21  11   64.03   13.51
   0 -21  11   75.62   13.66
   0 -21 -11   51.99   12.80
   0 -21  11   42.59    7.25
   0 -21 -11   77.79   13.78
   0  21 -12  265.20   27.18
   0  21  12  220.89   26.76
   0 -21  12  271.68   27.73
   0 -21 -12  205.10   17.95
   0 -21  12  127.80   18.15
   0 -21 -12  200.58   18.35
   0  21  13    9.81    9.05
   0  21 -13   13.88    9.34
   0  21 -13    6.21    4.64
   0 -21  13    0.27    9.18
   0 -21 -13   -6.80    9.29
   0 -21  13    5.83    4.55
   0 -21  13    2.70    2.04
   0 -21 -13   -2.10    5.87
   0  21  14    9.59    9.00
   0  21 -14   13.13    9.49
   0  21 -14   -3.01    4.62
   0 -21  14    1.53    6.10
   0 -21 -14    3.79    9.32
   0 -21  14    2.68    4.49
   0 -21  14    1.45    2.66
   0 -21 -14    5.48    9.18
   0  21  15   -8.08    9.32
   0  21 -15   17.86    9.60
   0  21 -15    4.00    4.53
   0 -21  15    7.05    9.57
   0 -21 -15   -0.93    9.76
   0 -21  15    3.39    5.82
   0 -21  15   -2.14    2.71
   0 -21 -15   -1.90    9.61
   0  21 -16   11.27    7.35
   0  21  16   23.88   10.16
   0  21 -16    3.84    6.31
   0 -21 -16   16.04   10.79
   0 -21  16    2.23    4.74
   0 -21 -16   11.08   10.49
   0  21  17   43.21   14.25
   0  21 -17   66.39   15.05
   0 -21 -17   42.66    9.64
   0 -21 -17   49.88   14.50
   0  21 -18   57.22   13.44
   0  21  18   26.62   12.35
   0  21 -18   15.80    7.28
   0 -21 -18   40.77   13.53
   0 -21  18   12.08    5.56
   0 -21 -18   26.37    8.03
   0  21 -19    2.65    4.47
   0  21 -19    4.20    7.55
   0 -21 -19   13.10   11.61
   0 -21  19   -1.98    6.00
   0 -21 -19    8.94    6.98
   0  21 -20    1.68   11.20
   0 -21 -20    8.18   12.15
   0 -21 -20   -4.70   10.91
   0  22   0   15.25    4.57
   0  22   0   16.56    5.67
   0 -22   0   16.04    7.16
   0 -22   0   11.85    5.59
   0  22  -1   84.64    7.50
   0  22   1   87.31    8.74
   0  22  -1   90.08    9.81
   0  22   1   96.23    7.86
   0 -22  -1   89.11    8.69
   0 -22   1   86.64   11.37
   0 -22  -1   87.65    8.16
   0 -22   1   94.93    9.71
   0  22  -2  274.08   22.67
   0  22   2  252.88   13.11
   0  22  -2  271.85   21.21
   0  22   2  282.99   18.04
   0 -22  -2  279.70   18.08
   0 -22   2  284.92   23.01
   0 -22  -2  271.00   18.89
   0 -22   2  294.04   21.57
   0  22  -3   -1.82    5.43
   0  22   3   -0.11    4.03
   0  22  -3   -3.44    5.77
   0  22   3    6.91    4.33
   0 -22  -3    3.14    3.99
   0 -22   3    1.55    5.65
   0 -22  -3   -7.46    6.95
   0 -22   3   -3.53    5.86
   0  22  -4  245.41   20.19
   0  22   4  253.50   15.09
   0  22  -4  267.05   22.06
   0  22   4  248.95   17.38
   0 -22  -4  252.36   14.72
   0 -22   4  239.35   19.72
   0 -22  -4  250.52   17.36
   0 -22   4  259.34   22.60
   0  22   5   13.30    5.42
   0  22   5    9.23    3.89
   0  22  -5   16.91    5.85
   0  22  -5   25.03    7.29
   0 -22  -5   13.73    6.86
   0 -22   5   20.02    5.85
   0 -22   5   20.28    7.33
   0 -22  -5    5.69    5.23
   0 -22  -5    9.70    3.88
   0  22   6    7.37    5.30
   0  22   6    9.76    3.35
   0  22  -6    1.97    5.55
   0  22  -6   11.32    4.74
   0 -22  -6    6.05    6.86
   0 -22   6   -1.10    5.52
   0 -22   6   10.30    5.09
   0 -22  -6    7.86    8.29
   0 -22  -6   11.32    3.37
   0  22   7   53.67    7.71
   0  22   7   48.75    4.60
   0  22  -7   47.30    5.30
   0  22  -7   65.22   10.88
   0 -22  -7   60.55    9.93
   0 -22   7   42.83    7.79
   0 -22   7   77.22   10.95
   0 -22  -7   63.89   11.56
   0 -22  -7   46.79    4.63
   0  22   8   49.35    7.61
   0  22   8   46.32    5.39
   0  22  -8   43.98    7.68
   0  22  -8   59.81   11.08
   0 -22  -8   48.12    6.66
   0 -22   8   35.40    7.43
   0 -22   8   62.82   11.40
   0 -22  -8   68.17    7.64
   0 -22  -8   40.11    3.92
   0  22   9   20.30    6.13
   0  22   9   15.74    2.72
   0  22  -9   13.36    5.74
   0  22  -9   19.59    9.19
   0 -22  -9   19.95    8.38
   0 -22   9    9.68    5.59
   0 -22   9   26.92    9.42
   0 -22  -9   28.91    9.19
   0 -22  -9   12.89    3.35
   0  22 -10   45.48    7.48
   0  22 -10   55.75   12.52
   0  22  10   55.80   13.18
   0 -22  10   67.48    8.46
   0 -22  10   35.44    7.33
   0 -22 -10   48.62   12.25
   0 -22 -10   56.87   11.63
   0  22 -11    4.63    9.34
   0  22 -11   -0.43    5.09
   0  22  11    3.14    1.69
   0  22  11   25.38    9.30
   0 -22  11    2.74    2.91
   0 -22 -11    1.84    8.72
   0 -22  11    5.83    4.91
   0 -22 -11    8.85    5.84
   0 -22  11    3.12    8.98
   0  22 -12  207.16   23.38
   0  22  12  159.87   24.32
   0 -22  12  187.90   15.87
   0 -22 -12  180.71   15.99
   0 -22  12  105.43   13.21
   0 -22 -12  163.37   23.03
   0  22 -13   24.41   11.71
   0  22  13   21.35   11.51
   0  22 -13   12.41    5.87
   0 -22  13   41.01   11.38
   0 -22 -13   27.74    7.44
   0 -22  13   17.60    5.75
   0 -22 -13   40.22   11.47
   0  22  14    8.89    9.78
   0  22 -14   -1.89    6.29
   0  22 -14    2.55    4.74
   0 -22  14    2.40    6.36
   0 -22 -14    0.34    9.94
   0 -22  14   -0.87    4.74
   0 -22  14    2.78    2.62
   0 -22 -14   -7.68    9.82
   0  22  15   -1.62    9.94
   0  22 -15   14.85    6.91
   0  22 -15   -1.06    4.95
   0 -22  15   11.70   10.52
   0 -22 -15   21.59   10.61
   0 -22  15    9.30    4.85
   0 -22  15    1.88    2.63
   0 -22 -15   -4.18   10.16
   0  22 -16    1.70   10.47
   0  22  16   11.58   10.20
   0  22 -16    5.28    4.82
   0 -22  16   -0.36    2.45
   0 -22 -16    4.19    6.78
   0 -22  16    1.41    5.92
   0 -22 -16   10.16    9.90
   0  22 -17    1.25   11.24
   0  22  17    4.83   10.56
   0  22 -17    0.19    4.83
   0 -22 -17    5.71    7.64
   0 -22  17    4.04    4.61
   0 -22 -17   -1.33   10.53
   0  22 -18   30.60    8.16
   0  22  18   26.15   11.85
   0  22 -18    5.04    5.31
   0 -22 -18   18.91   13.12
   0 -22  18    7.06    5.04
   0 -22 -18   23.36   12.10
   0  22 -19    3.12    4.60
   0  22 -19   13.31   11.89
   0 -22 -19   -6.98   12.23
   0 -22  19    2.49    4.58
   0 -22 -19    1.45   10.97
   0  23   0    1.25    6.95
   0  23   0    3.15    3.48
   0 -23   0   10.69    6.76
   0 -23   0    3.93    5.32
   0  23  -1  179.19   17.16
   0  23   1  172.80   13.30
   0  23  -1  172.22   14.96
   0  23   1  170.37   17.90
   0 -23  -1  169.58   13.62
   0 -23   1  161.72   11.89
   0 -23  -1  173.22   18.42
   0 -23   1  175.17   14.68
   0  23  -2   44.59    8.79
   0  23   2   42.63    6.53
   0  23  -2   48.65    8.25
   0  23   2   44.73    9.50
   0 -23  -2   39.99    6.47
   0 -23   2   43.40    8.87
   0 -23  -2   51.04   10.01
   0 -23   2   39.74    5.44
   0  23  -3  106.46   12.36
   0  23   3  119.98    9.72
   0  23  -3  117.74   12.72
   0  23   3  118.67   15.04
   0 -23  -3  113.03    9.42
   0 -23   3  109.64    8.96
   0 -23  -3  131.43   15.74
   0 -23   3  120.96   12.74
   0  23   4   17.09    8.58
   0  23   4   13.60    4.84
   0  23  -4   16.14    4.34
   0  23  -4   24.36    7.56
   0 -23  -4   16.87    4.52
   0 -23   4   21.11    6.53
   0 -23   4   17.07    7.80
   0 -23  -4   16.05    8.90
   0 -23  -4   18.68    6.03
   0  23   5   24.24    9.10
   0  23   5   15.22    4.46
   0  23  -5   16.36    6.55
   0  23  -5   33.70    8.01
   0 -23  -5   16.78    7.34
   0 -23   5   11.64    6.54
   0 -23   5   17.30    5.27
   0 -23  -5   23.69    9.49
   0 -23  -5   19.97    4.39
   0  23   6   30.02   11.09
   0  23   6   41.35    4.79
   0  23  -6   38.19    7.67
   0  23  -6   45.29   10.07
   0 -23  -6   55.75    9.07
   0 -23   6   34.64    7.82
   0 -23   6   41.93   10.00
   0 -23  -6   31.71    7.17
   0 -23  -6   39.87    6.16
   0  23   7  260.38   28.62
   0  23   7  227.71   13.27
   0  23  -7  222.13   19.92
   0  23  -7  291.50   26.11
   0 -23  -7  251.07   23.90
   0 -23   7  220.84   19.72
   0 -23   7  289.36   26.72
   0 -23  -7  254.62   27.62
   0 -23  -7  226.79   12.91
   0  23   8   21.78    9.78
   0  23   8   12.47    3.53
   0  23  -8   22.71    6.35
   0  23  -8   29.35    6.13
   0 -23  -8   32.26    8.68
   0 -23   8   20.00    6.28
   0 -23   8   15.00    6.12
   0 -23  -8   26.12    9.94
   0 -23  -8   15.56    4.44
   0  23   9   64.03    9.50
   0  23   9   59.03    5.78
   0  23  -9   51.59    9.05
   0  23  -9   85.34    9.01
   0 -23  -9   81.77    8.36
   0 -23   9   64.10    8.70
   0 -23   9   99.93   14.12
   0 -23  -9   95.57   13.87
   0 -23  -9   62.02    4.39
   0  23 -10  253.43   24.90
   0  23 -10  362.68   27.12
   0  23  10  355.93   39.72
   0 -23  10  379.62   27.16
   0 -23  10  236.09   24.02
   0 -23 -10  327.49   26.28
   0 -23 -10  353.19   35.48
   0  23 -11   41.99    8.73
   0  23 -11   70.82    9.86
   0  23  11   65.14   15.09
   0 -23  11   88.65   14.59
   0 -23  11   50.12    8.16
   0 -23 -11   70.73   14.40
   0 -23 -11   80.22   13.83
   0  23 -12   44.75    8.44
   0  23 -12   84.58   10.28
   0  23  12   69.17   15.42
   0 -23  12   82.89   10.50
   0 -23  12   40.29    8.31
   0 -23 -12   71.06   15.36
   0 -23 -12   77.38   15.00
   0  23  13    3.19   10.01
   0  23 -13   -2.97    6.30
   0  23 -13   -1.01    5.17
   0 -23  13   17.15   10.07
   0 -23 -13    7.25    6.39
   0 -23  13   -1.61    4.95
   0 -23  13    2.50    2.02
   0 -23 -13    6.81    6.20
   0  23 -14   16.13   11.13
   0  23  14    2.25   11.21
   0  23 -14    8.29    5.48
   0 -23  14   25.22   11.02
   0 -23 -14    3.72   10.78
   0 -23  14   11.98    5.32
   0 -23 -14    5.10    7.01
   0  23  15   -5.88   10.37
   0  23 -15    6.18   10.14
   0  23 -15   -2.60    4.95
   0 -23  15    6.99    6.91
   0 -23 -15   15.32   10.37
   0 -23  15   -0.24    4.80
   0 -23  15    0.11    2.35
   0 -23 -15    2.13    6.44
   0  23 -16    7.12   11.20
   0  23  16   10.80   10.58
   0  23 -16    5.74    4.88
   0 -23 -16    3.62    7.04
   0 -23  16   -2.21    4.90
   0 -23 -16   -3.92   10.67
   0  23 -17   25.70    8.32
   0  23  17    8.58   12.26
   0  23 -17    8.68    5.66
   0 -23 -17   22.28    8.17
   0 -23  17   11.80    5.41
   0 -23 -17    4.99    8.04
   0  23 -18   48.00   15.00
   0  23  18   28.17   14.07
   0 -23 -18   43.28   15.36
   0 -23  18   17.64    5.99
   0 -23 -18   30.85    9.19
   0  24   0  606.73   54.22
   0  24   0  588.98   45.38
   0 -24   0  622.67   43.54
   0 -24   0  574.83   45.21
   0  24  -1  264.82   18.54
   0  24   1  276.52   20.70
   0  24  -1  282.02   22.58
   0  24   1  279.30   26.01
   0 -24  -1  265.22   14.93
   0 -24   1  284.95   25.65
   0 -24  -1  259.72   19.14
   0 -24   1  293.97   22.31
   0  24  -2  215.87   21.72
   0  24   2  224.17   16.68
   0  24  -2  220.02   19.58
   0  24   2  230.22   22.84
   0 -24  -2  207.53   16.10
   0 -24   2  224.74   21.66
   0 -24  -2  240.10   24.02
   0 -24   2  230.69   19.38
   0  24  -3  468.01   41.93
   0  24   3  492.21   34.89
   0  24  -3  568.51   44.62
   0  24   3  515.82   48.87
   0 -24  -3  507.17   34.41
   0 -24   3  442.19   41.82
   0 -24  -3  494.18   49.51
   0 -24   3  575.33   44.78
   0  24   4  263.54   26.43
   0  24   4  230.43   16.54
   0  24  -4  247.16   21.50
   0  24  -4  263.88   23.58
   0 -24  -4  243.85   21.53
   0 -24   4  232.16   21.22
   0 -24   4  249.04   16.97
   0 -24  -4  243.36   19.03
   0 -24  -4  241.76   16.56
   0  24   5    4.98    8.60
   0  24   5    7.99    4.28
   0  24  -5    9.54    6.31
   0  24  -5   27.03    7.68
   0 -24  -5    3.02    4.45
   0 -24   5    0.65    6.44
   0 -24   5   14.51    7.86
   0 -24  -5   18.14    5.95
   0 -24  -5    3.25    5.54
   0  24   6   51.34    5.62
   0  24  -6   49.24    7.60
   0  24   6   56.69   12.87
   0  24  -6   61.93    8.85
   0 -24   6   49.31    8.94
   0 -24  -6   66.60   12.41
   0 -24  -6   50.94   10.30
   0  24   7   26.43    9.39
   0  24   7    9.00    4.74
   0  24  -7    7.12    6.52
   0  24  -7   14.14    8.58
   0 -24  -7   11.67    7.68
   0 -24   7    3.05    6.18
   0 -24   7   16.74    5.78
   0 -24  -7    3.13    9.32
   0 -24  -7    6.93    3.74
   0  24   8    7.01    9.20
   0  24   8    5.12    3.21
   0  24  -8    4.91    5.71
   0  24  -8    6.53    8.43
   0 -24  -8    6.54    7.58
   0 -24   8    2.06    5.62
   0 -24   8   12.17    8.77
   0 -24  -8   -4.60    9.03
   0 -24  -8   -0.06    3.15
   0  24   9   22.81   10.56
   0  24   9   12.92    3.11
   0  24  -9   17.52    6.52
   0  24  -9    9.19    9.98
   0 -24  -9   23.17    5.96
   0 -24   9   13.18    6.07
   0 -24   9   23.34   10.10
   0 -24  -9   12.47   10.25
   0 -24  -9   13.99    3.89
   0  24 -10    3.52    5.84
   0  24  10    1.04    2.34
   0  24 -10   30.27    9.58
   0  24  10    7.25    9.89
   0 -24 -10   14.16    8.49
   0 -24  10    5.22    5.47
   0 -24 -10   -5.41    9.63
   0 -24  10    8.08    9.37
   0  24 -11   32.94   11.97
   0  24 -11   17.81    6.92
   0  24  11   19.15    2.88
   0  24  11   34.05    8.11
   0 -24  11   18.35    3.87
   0 -24 -11   34.63   11.00
   0 -24  11   17.94    6.64
   0 -24 -11   28.42    7.95
   0 -24  11   45.77   11.58
   0  24 -12   18.80    7.10
   0  24 -12   46.49   13.27
   0  24  12   36.20    8.65
   0 -24  12   42.68   13.04
   0 -24  12   27.76    6.82
   0 -24 -12   33.84    8.49
   0 -24 -12   32.87   12.04
   0  24 -13   21.37    6.64
   0  24 -13   16.96   12.62
   0  24  13   26.68    8.11
   0 -24  13   24.24   12.45
   0 -24  13   12.38    6.12
   0 -24 -13   33.51   12.04
   0 -24 -13   28.63    7.92
   0  24 -14   15.12    6.70
   0  24 -14   23.12   13.33
   0  24  14   26.46    8.33
   0 -24  14   34.20   13.18
   0 -24  14   27.17    6.32
   0 -24 -14   18.53   12.27
   0 -24 -14   33.63   12.37
   0  24 -15   26.86    7.32
   0  24 -15   49.23   10.22
   0  24  15   47.16    9.62
   0 -24  15   61.32    9.89
   0 -24  15   23.91    7.09
   0 -24 -15   58.91   14.59
   0 -24 -15   46.08   14.83
   0  24 -16   -5.62    7.83
   0  24  16   12.40    7.30
   0  24 -16    6.82    5.42
   0 -24 -16   11.02   12.23
   0 -24  16    2.97    5.19
   0 -24 -16   13.49   11.29
   0  24  17  118.73   22.80
   0  24 -17  150.21   23.65
   0 -24 -17  106.10   15.88
   0 -24 -17   89.30   22.47
   0  24 -18   -2.32   12.12
   0  24  18    4.70   11.32
   0  24 -18    3.62    5.04
   0 -24  18   -1.70    4.99
   0 -24 -18   -5.22   11.35
   0 -24 -18   -7.11   12.41
   0  25   0   -4.00    7.25
   0  25   0    2.63    3.76
   0 -25   0   10.54    7.38
   0 -25   0   -5.04    5.98
   0  25  -1    4.44    7.26
   0  25   1    4.44    3.52
   0  25  -1    1.44    4.01
   0  25   1    0.85    4.76
   0 -25  -1    3.14    5.68
   0 -25   1    3.20    7.19
   0 -25  -1   -6.87    7.57
   0 -25   1   -2.84    6.39
   0  25  -2   33.60    8.94
   0  25   2   33.28    6.90
   0  25  -2   38.43    8.32
   0  25   2   36.26    6.35
   0 -25  -2   34.68    6.84
   0 -25   2   29.14    5.92
   0 -25  -2   23.53   10.41
   0 -25   2   31.39    8.46
   0  25   3  211.32   24.37
   0  25   3  237.86   16.62
   0  25  -3  210.11   20.93
   0  25  -3  231.00   21.11
   0 -25  -3  199.07   13.62
   0 -25   3  185.28   21.17
   0 -25   3  201.93   15.06
   0 -25  -3  217.10   24.95
   0 -25  -3  215.20   16.08
   0  25   4   12.25    8.03
   0  25   4   -1.36    4.67
   0  25  -4    0.21    6.44
   0  25  -4    1.74    4.61
   0 -25  -4    2.17    6.44
   0 -25   4   -0.37    4.08
   0 -25   4   11.22    7.35
   0 -25  -4   12.75    8.40
   0 -25  -4    5.42    4.72
   0  25   5   47.27    6.44
   0  25  -5   59.90    9.26
   0  25   5   53.48   12.41
   0  25  -5   47.39   11.12
   0 -25  -5   50.59   10.09
   0 -25   5   53.24    9.29
   0 -25  -5   42.89   13.05
   0 -25  -5   53.08    6.43
   0  25   6   29.88   12.48
   0  25   6   42.58    5.59
   0  25  -6   28.50    8.81
   0  25  -6   57.00   11.07
   0 -25  -6   53.44    6.51
   0 -25   6   39.65    8.93
   0 -25   6   59.99   11.52
   0 -25  -6   40.61    8.25
   0 -25  -6   53.24    7.34
   0  25   7   11.71    9.83
   0  25   7    5.00    5.04
   0  25  -7    5.64    6.55
   0  25  -7   13.68    5.55
   0 -25  -7   13.68    7.93
   0 -25   7    5.15    6.39
   0 -25   7   17.95    8.72
   0 -25  -7    8.54    9.59
   0 -25  -7    9.68    5.07
   0  25   8   61.57   15.78
   0  25   8   70.62    6.10
   0  25  -8   66.27   10.13
   0  25  -8   83.07    9.31
   0 -25  -8   84.04   12.46
   0 -25   8   48.93    9.94
   0 -25   8   99.48   13.78
   0 -25  -8   58.93   10.36
   0 -25  -8   62.51    7.13
   0  25  -9  146.98   17.78
   0  25   9  155.49   11.98
   0  25  -9  250.84   25.17
   0  25   9  242.73   27.24
   0 -25  -9  196.11   22.76
   0 -25   9  141.13   17.25
   0 -25  -9  218.35   26.74
   0 -25   9  225.70   17.75
   0  25 -10   70.71   10.73
   0  25  10   62.82    6.11
   0  25 -10  118.27   16.61
   0  25  10   92.10   17.56
   0 -25 -10   81.35   10.04
   0 -25  10   56.92   10.42
   0 -25 -10   88.47   11.45
   0 -25  10  102.67   16.76
   0  25 -11  256.63   28.55
   0  25  11  203.27   14.56
   0  25 -11  461.50   44.83
   0  25  11  361.64   33.48
   0 -25 -11  417.60   43.54
   0 -25  11  245.88   28.04
   0 -25 -11  383.82   45.36
   0 -25  11  445.15   32.28
   0  25 -12   81.72   14.41
   0  25 -12  126.01   19.89
   0  25  12  111.27   13.68
   0 -25  12  140.07   20.24
   0 -25  12   64.10   11.35
   0 -25 -12  125.53   19.99
   0 -25 -12  110.05   18.86
   0  25 -13   22.37    7.69
   0  25 -13   42.95    9.31
   0  25  13   38.08    9.49
   0 -25  13   43.58    9.30
   0 -25  13   20.94    7.25
   0 -25 -13   52.45   13.79
   0 -25 -13   44.01    9.01
   0  25 -14   10.20    6.48
   0  25 -14   31.24    8.42
   0  25  14   14.77    8.26
   0 -25  14   36.96   12.80
   0 -25  14   13.50    6.36
   0 -25 -14   17.62    8.16
   0 -25 -14   30.41   12.37
   0  25 -15    9.81    6.68
   0  25 -15   38.83   13.40
   0  25  15   32.08    8.43
   0 -25  15   28.97    8.81
   0 -25  15   12.84    6.35
   0 -25 -15   18.70    8.43
   0 -25 -15   20.23   13.00
   0  25 -16   52.52   14.66
   0  25  16   33.16    9.17
   0  25 -16   19.50    6.99
   0 -25  16   15.36    6.65
   0 -25 -16   29.87    9.22
   0 -25 -16   40.83   14.84
   0  25 -17   33.56   13.58
   0  25  17   33.47    8.55
   0  25 -17    9.77    6.24
   0 -25  17    6.66    5.81
   0 -25 -17   12.24    8.58
   0 -25 -17   14.52    8.87
   0  26   0  509.70   46.91
   0  26   0  470.82   38.31
   0 -26   0  476.90   47.04
   0 -26   0  462.46   30.38
   0  26  -1  285.20   29.50
   0  26   1  296.19   23.53
   0  26  -1  298.27   25.45
   0  26   1  299.39   30.98
   0 -26  -1  281.21   17.60
   0 -26   1  290.89   21.14
   0 -26  -1  287.87   30.82
   0 -26   1  299.98   18.90
   0  26  -2   64.47    7.47
   0  26   2   62.55    8.55
   0  26  -2   68.45   10.66
   0  26   2   56.61   12.62
   0 -26  -2   62.03    8.63
   0 -26   2   55.39   11.35
   0 -26  -2   52.81   12.98
   0 -26   2   58.05   10.41
   0  26   3   87.02   10.65
   0  26   3  104.38   10.15
   0  26  -3   94.55   13.65
   0  26  -3  123.65   13.75
   0 -26  -3   92.68   12.30
   0 -26   3   82.77   13.13
   0 -26   3  116.71   14.28
   0 -26  -3   91.71   16.13
   0 -26  -3  105.41   10.50
   0  26   4   80.55    9.97
   0  26   4   75.38    8.99
   0  26  -4   79.51   12.04
   0  26  -4   99.90   13.31
   0 -26  -4   84.32    8.19
   0 -26   4   84.80   11.56
   0 -26   4   99.62   13.53
   0 -26  -4   71.90   10.23
   0 -26  -4   77.40    8.82
   0  26   5  119.30   17.21
   0  26   5   98.70    9.55
   0  26  -5  102.83    8.98
   0  26  -5  118.15   15.52
   0 -26  -5  101.14   13.70
   0 -26   5  106.53   13.39
   0 -26   5  120.35   15.82
   0 -26  -5  115.99   17.78
   0 -26  -5   96.95   11.75
   0  26   6   -8.60    9.20
   0  26   6   -1.07    4.15
   0  26  -6    1.58    6.44
   0  26  -6   21.24    8.30
   0 -26  -6    7.22    7.27
   0 -26   6    8.45    6.56
   0 -26   6    3.52    5.29
   0 -26  -6   12.55    9.66
   0 -26  -6    0.52    4.15
   0  26   7   23.06   11.18
   0  26   7   17.38    4.55
   0  26  -7   20.44    7.37
   0  26  -7   14.87    9.68
   0 -26  -7   18.67    5.84
   0 -26   7   27.42    7.19
   0 -26   7   30.75    9.90
   0 -26  -7   21.41    7.14
   0 -26  -7   14.72    4.48
   0  26   8   16.88   10.76
   0  26   8   11.33    5.00
   0  26  -8   11.19    6.78
   0  26  -8    8.30    9.85
   0 -26  -8    2.21    8.85
   0 -26   8    7.43    6.61
   0 -26   8    2.73    6.20
   0 -26  -8   22.49   10.56
   0 -26  -8   10.86    3.62
   0  26  -9    3.75    6.32
   0  26   9    7.17    3.26
   0  26  -9   17.58    9.68
   0  26   9   14.09   10.52
   0 -26  -9    8.41    8.87
   0 -26   9    2.28    6.21
   0 -26  -9    6.80    6.85
   0 -26   9    1.28    9.83
   0  26 -10   19.15    7.45
   0  26  10   17.67    4.33
   0  26 -10   41.68   11.84
   0  26  10   15.70   12.36
   0 -26 -10   22.10    6.82
   0 -26  10   15.69    6.99
   0 -26 -10    6.27   11.95
   0 -26  10   37.79   11.98
   0  26 -11   24.14   10.98
   0  26 -11    5.56    6.43
   0  26  11    6.50    2.87
   0  26  11   18.25   11.31
   0 -26  11    3.59    3.45
   0 -26 -11    7.01   10.25
   0 -26  11    5.43    6.22
   0 -26 -11    8.91   10.61
   0 -26  11   10.32   10.76
   0  26 -12   -0.38    5.89
   0  26 -12   11.76   10.63
   0  26  12    1.93    6.98
   0 -26  12    2.43   10.73
   0 -26 -12    5.64   10.12
   0 -26  12    2.16    5.67
   0 -26 -12    1.84    6.91
   0 -26  12    0.91    2.23
   0  26 -13   12.41    7.37
   0  26 -13   53.39   13.93
   0  26  13   36.55    8.82
   0 -26  13   37.01   13.77
   0 -26  13   12.74    6.98
   0 -26 -13   29.09   13.27
   0 -26 -13   34.01   13.14
   0  26 -14    9.42    6.46
   0  26 -14   15.69   12.85
   0  26  14   12.51    8.65
   0 -26  14   37.97   13.19
   0 -26  14    9.53    6.30
   0 -26 -14   13.84   12.51
   0 -26 -14   11.08    7.90
   0  26 -15   40.95   12.97
   0  26  15   13.93    8.21
   0  26 -15    6.21    6.47
   0 -26  15    5.72    6.34
   0 -26 -15   14.07   12.59
   0 -26 -15   30.27   12.73
   0  26 -16  -17.06   12.27
   0  26  16    0.75    7.71
   0  26 -16    8.37    5.73
   0 -26  16   -1.91    5.57
   0 -26 -16   -7.90   11.80
   0 -26 -16   20.35   12.13
   0  26 -17   19.01    9.37
   0  26  17   16.29    8.72
   0  26 -17    4.87    6.22
   0 -26  17    5.29    6.00
   0 -26 -17   22.03   13.51
   0 -26 -17   19.55    9.16
   0  27   0   -0.80    5.30
   0  27   0    6.48    6.39
   0 -27   0  -19.81    8.37
   0 -27   0   -1.26    6.43
   0  27  -1    1.80    7.90
   0  27   1    0.30    6.12
   0  27  -1    4.95    4.34
   0  27   1    3.49    8.19
   0 -27  -1   -1.67    6.26
   0 -27   1   -3.25    7.82
   0 -27  -1    4.44    5.43
   0 -27   1    8.45    6.81
   0  27  -2   11.80    8.12
   0  27   2    7.62    3.88
   0  27  -2    9.83    7.45
   0 -27  -2    9.56    4.32
   0 -27  -2   18.54    6.02
   0 -27   2    9.68    8.09
   0 -27  -2   -0.57    5.97
   0 -27   2   11.28    7.53
   0  27   3   56.05   14.17
   0  27   3   66.56    8.90
   0  27  -3   68.03   12.07
   0  27  -3   77.26   12.06
   0 -27  -3   60.86   10.88
   0 -27   3   58.54    7.75
   0 -27   3   91.87   12.41
   0 -27  -3   81.03   14.74
   0 -27  -3   76.20    9.00
   0  27   4   24.23    6.83
   0  27   4   21.55    5.97
   0  27  -4   22.02    8.26
   0  27  -4   19.55    5.77
   0 -27  -4   12.17    7.98
   0 -27   4   12.47    8.14
   0 -27   4   18.38    5.82
   0 -27  -4   26.57   10.64
   0 -27  -4   19.71    5.90
   0  27   5   23.73    6.70
   0  27   5   18.93    5.23
   0  27  -5    8.62    8.00
   0  27  -5   16.81    9.21
   0 -27  -5   13.08    5.22
   0 -27   5   16.39    5.13
   0 -27   5   15.35    9.18
   0 -27  -5   12.42   10.56
   0 -27  -5   12.39    5.22
   0  27   6    3.58    9.56
   0  27   6   -2.19    4.32
   0  27  -6    3.29    4.47
   0  27  -6   -9.88    8.44
   0 -27  -6   13.18    7.54
   0 -27   6    9.23    6.86
   0 -27   6   15.25    8.54
   0 -27  -6    0.37    6.30
   0 -27  -6   -0.58    4.39
   0  27   7   31.89   13.04
   0  27   7   26.74    5.22
   0  27  -7   25.01    8.29
   0  27  -7   42.53    7.23
   0 -27  -7   25.36   10.04
   0 -27   7   23.90    8.27
   0 -27   7   42.28   11.14
   0 -27  -7   32.57   12.58
   0 -27  -7   21.09    6.70
   0  27   8    2.35   10.54
   0  27   8   -1.44    4.96
   0  27  -8   -0.89    6.67
   0  27  -8    4.09    9.36
   0 -27  -8    7.59    5.24
   0 -27   8   11.99    6.44
   0 -27   8   13.31    9.52
   0 -27  -8   -3.07    7.08
   0 -27  -8    5.48    4.87
   0  27  -9   32.18    7.75
   0  27   9   16.86    4.20
   0  27  -9   40.81   11.74
   0  27   9   15.29   12.71
   0 -27  -9   34.62   10.46
   0 -27   9   17.08    5.08
   0 -27  -9   28.37   12.41
   0 -27   9   38.76   11.69
   0  27 -10   41.73    9.98
   0  27  10   40.11    6.03
   0  27 -10   85.18   15.42
   0  27  10   68.21   16.52
   0 -27 -10   62.80   14.15
   0 -27  10   42.14    9.63
   0 -27 -10   61.98   10.39
   0 -27  10   87.41   10.27
   0  27 -11   71.64   12.59
   0  27  11   51.11    6.01
   0  27 -11  123.11   20.35
   0  27  11  108.03   20.99
   0 -27 -11  128.48   12.66
   0 -27  11   75.27   12.26
   0 -27 -11  101.77   20.41
   0 -27  11  117.87   20.20
   0  27 -12   12.90   10.97
   0  27 -12    7.99    6.22
   0  27  12    2.26    1.88
   0  27  12    5.98    7.26
   0 -27  12    2.11    2.91
   0 -27 -12    3.05    9.89
   0 -27  12    3.16    5.96
   0 -27 -12    6.70   11.30
   0 -27  12    9.24    7.03
   0  27 -13   10.57    7.32
   0  27 -13   27.37   13.48
   0  27  13   17.41    8.91
   0 -27  13   43.32   13.16
   0 -27  13   16.13    7.03
   0 -27 -13   25.96   13.28
   0 -27 -13   20.76   12.97
   0  27 -14   45.80    9.97
   0  27 -14  110.78   19.30
   0  27  14   60.71   12.14
   0 -27  14   93.27   12.43
   0 -27  14   38.29    9.41
   0 -27 -14   63.16   18.64
   0 -27 -14   71.12   11.85
   0  27 -15   16.69    8.84
   0  27  15    6.00    8.70
   0  27 -15   15.43    6.53
   0 -27  15    9.10    6.30
   0 -27 -15    9.24    8.54
   0 -27 -15    3.55   13.03
   0  27 -16   35.46   14.83
   0  27  16   31.63    9.19
   0  27 -16   10.41    6.86
   0 -27  16    9.65    6.68
   0 -27 -16    8.76    9.03
   0 -27 -16   23.21   14.32
   0  28   0  207.81   25.81
   0  28   0  200.58   20.42
   0 -28   0  220.84   25.85
   0 -28   0  223.83   20.68
   0  28  -1  139.26   19.46
   0  28   1  145.59   15.71
   0  28  -1  148.54   16.48
   0  28   1  139.92   13.37
   0 -28  -1  145.30   15.74
   0 -28   1  140.47   19.37
   0 -28  -1  156.67   20.07
   0 -28   1  156.50   16.92
   0  28   2   50.43   11.94
   0  28   2   47.39    8.31
   0  28  -2   35.84    7.26
   0  28  -2   54.16   10.21
   0 -28  -2   38.52    9.04
   0 -28   2   47.30    7.32
   0 -28   2   40.62    6.75
   0 -28  -2   43.79   12.75
   0 -28  -2   41.37    5.54
   0  28   3   13.59    9.37
   0  28   3    4.80    5.75
   0  28  -3    0.57    7.98
   0  28  -3    4.70    5.03
   0 -28  -3    3.30    4.42
   0 -28   3    4.42    7.49
   0 -28   3    6.20    5.22
   0 -28  -3    9.04    9.45
   0 -28  -3    2.62    5.82
   0  28   4   84.93   16.73
   0  28   4   95.45   10.27
   0  28  -4   89.75   14.44
   0  28  -4  100.91   15.25
   0 -28  -4  104.35   13.19
   0 -28   4   83.63   14.21
   0 -28   4  101.54   14.72
   0 -28  -4   92.88   11.91
   0 -28  -4   93.77   10.18
   0  28   5    6.22   10.74
   0  28   5   15.84    7.14
   0  28  -5   12.42    8.16
   0  28  -5   16.25    9.55
   0 -28  -5   19.59    8.34
   0 -28   5   18.79    8.24
   0 -28   5    6.98    9.44
   0 -28  -5   22.91   11.11
   0 -28  -5   16.11    5.47
   0  28   6   15.31    6.77
   0  28   6    0.07    6.15
   0  28  -6   12.59    7.51
   0  28  -6    9.59    9.44
   0 -28  -6    6.60    5.20
   0 -28   6    7.37    7.48
   0 -28   6    3.89    9.18
   0 -28  -6    2.84   10.80
   0 -28  -6    8.87    4.91
   0  28   7    5.16    7.12
   0  28   7    8.74    4.61
   0  28  -7   14.93    7.30
   0  28  -7   26.39    9.85
   0 -28  -7   -0.43    8.46
   0 -28   7   -8.79    7.34
   0 -28   7    9.62    6.08
   0 -28  -7   22.41    7.11
   0 -28  -7    2.44    4.47
   0  28   8   -5.87   10.81
   0  28   8   -0.80    5.33
   0  28  -8   10.55    6.71
   0  28  -8    6.20    9.44
   0 -28  -8   -0.89    8.25
   0 -28   8   10.16    6.74
   0 -28   8    4.26    9.72
   0 -28  -8   -4.35   10.95
   0 -28  -8    3.14    3.86
   0  28  -9   28.22    8.69
   0  28   9   25.27    4.74
   0  28  -9   42.79   12.87
   0  28   9   44.22   14.37
   0 -28  -9   39.39   11.22
   0 -28   9   25.21    5.69
   0 -28  -9   34.40    9.55
   0 -28   9   47.13   13.01
   0  28 -10    0.71    4.28
   0  28  10    4.52    3.09
   0  28 -10   -2.39    6.80
   0  28  10    4.84   11.33
   0 -28 -10    3.57    8.96
   0 -28  10   -6.21    6.32
   0 -28 -10   14.76   11.15
   0 -28  10  -15.21   10.07
   0  28 -11    0.89    7.04
   0  28 -11   -0.54    6.32
   0  28  11   -0.06    2.32
   0  28  11   11.70   10.95
   0 -28  11   -1.91    3.22
   0 -28 -11    1.29    6.44
   0 -28  11    7.69    6.21
   0 -28 -11   -8.55   10.61
   0 -28  11    3.89   10.50
   0  28 -12    4.73    6.26
   0  28 -12   -3.93    7.12
   0  28  12   21.56   11.30
   0 -28  12    6.97    7.17
   0 -28 -12  -16.86   10.55
   0 -28  12    2.61    6.06
   0 -28 -12   -5.07    7.38
   0 -28  12   -0.19    2.80
   0  28 -13   24.81    8.32
   0  28 -13   43.06    9.76
   0  28  13   29.66   10.24
   0 -28  13   50.38   15.18
   0 -28  13   12.36    7.95
   0 -28 -13   23.26    9.87
   0 -28 -13   48.00   13.88
   0  28 -14   13.59    7.58
   0  28 -14   38.74   14.66
   0  28  14   14.64    9.50
   0 -28  14   31.11    9.14
   0 -28  14    7.64    7.17
   0 -28 -14   26.12   14.42
   0 -28 -14   24.34    8.59
   0  28 -15   35.29   13.25
   0  28  15    5.94    8.21
   0  28 -15    4.35    6.53
   0 -28  15    2.10    6.43
   0 -28 -15   -0.64   13.24
   0 -28 -15    0.95   12.95
   0  29   0   -1.38    8.44
   0  29   0    5.22    6.73
   0 -29   0   -4.61    5.68
   0 -29   0    0.28    6.94
   0  29   1    2.76    8.79
   0  29   1    9.63    6.66
   0  29  -1    1.49    5.55
   0  29  -1   -0.15    4.86
   0 -29  -1   -5.43    6.26
   0 -29   1    0.15    5.60
   0 -29   1    7.28    7.39
   0 -29  -1    7.83    5.95
   0 -29  -1    0.01    6.62
   0  29   2   59.05   14.14
   0  29   2   53.88   10.20
   0  29  -2   66.31   12.95
   0  29  -2   80.16   11.88
   0 -29  -2   66.08   10.50
   0 -29   2   63.04   13.23
   0 -29   2   74.57   11.88
   0 -29  -2   58.56    9.99
   0 -29  -2   62.58    9.83
   0  29   3    6.08    6.51
   0  29   3    8.94    6.25
   0  29  -3   12.19    8.76
   0  29  -3   11.82    8.64
   0 -29  -3   10.11    7.43
   0 -29   3   12.21    8.35
   0 -29   3   15.43    8.72
   0 -29  -3   10.15   10.38
   0 -29  -3    4.53    6.31
   0  29   4    8.97   10.28
   0  29   4   15.13    5.79
   0  29  -4   10.56    8.25
   0  29  -4    8.55    5.60
   0 -29  -4    5.82    4.98
   0 -29   4    4.91    8.32
   0 -29   4   13.75    8.88
   0 -29  -4    5.78   10.46
   0 -29  -4   10.25    5.98
   0  29   5   41.14   15.17
   0  29   5   51.29    8.02
   0  29  -5   55.92   11.79
   0  29  -5   57.28   13.33
   0 -29  -5   54.71   11.64
   0 -29   5   53.41   11.80
   0 -29   5   73.32    8.95
   0 -29  -5   60.20   15.47
   0 -29  -5   51.97    8.02
   0  29   6   22.23   12.24
   0  29   6   23.31    5.66
   0  29  -6   18.50    9.12
   0  29  -6   32.24   10.90
   0 -29  -6   27.72    9.40
   0 -29   6   11.60    9.09
   0 -29   6   28.12   10.59
   0 -29  -6   21.50    8.20
   0 -29  -6   17.06    5.79
   0  29   7   21.76    7.62
   0  29   7   16.50    5.12
   0  29  -7   14.90    8.25
   0  29  -7   22.66    6.74
   0 -29  -7   13.12    9.16
   0 -29   7   12.65    8.12
   0 -29   7   12.02   10.75
   0 -29  -7   22.29   12.23
   0 -29  -7    8.45    4.83
   0  29  -8   17.86    8.51
   0  29   8   19.82    5.05
   0  29  -8   12.82   11.56
   0  29   8   20.55   13.47
   0 -29  -8   31.99    9.98
   0 -29   8   18.16    8.43
   0 -29  -8   20.80    8.43
   0 -29   8   22.48   11.61
   0  29  -9    0.25    4.73
   0  29   9    5.00    3.93
   0  29  -9   11.36   10.76
   0  29   9   16.84   11.54
   0 -29  -9   13.95    6.08
   0 -29   9   -0.80    6.91
   0 -29  -9   11.14   11.96
   0 -29   9    7.02    6.86
   0  29 -10    8.12    6.82
   0  29  10    1.64    4.20
   0  29 -10    9.60   10.76
   0  29  10   -3.35   11.90
   0 -29 -10   -7.70    9.87
   0 -29  10    3.50    6.74
   0 -29 -10  -21.37   12.23
   0 -29  10   16.79   11.10
   0  29 -11    6.01   11.43
   0  29 -11    4.81    6.81
   0  29  11    2.41    3.38
   0  29  11   12.64   12.15
   0 -29  11    3.83    3.44
   0 -29 -11   -7.32   10.68
   0 -29  11    3.38    6.87
   0 -29 -11   12.92    7.94
   0 -29  11    4.03    7.21
   0  29 -12   14.90    7.53
   0  29 -12   31.59   13.05
   0  29  12   15.78   13.79
   0 -29  12   12.59   13.24
   0 -29  12   10.11    7.30
   0 -29 -12   20.28   13.83
   0 -29 -12   13.92    7.87
   0  29 -13  102.36   19.77
   0  29  13   70.52   13.22
   0 -29  13  101.21   19.78
   0 -29 -13   60.26   18.34
   0 -29  13   18.73   10.47
   0 -29 -13   57.95   19.79
   0  29 -14   22.95   13.83
   0  29  14    0.67    8.70
   0  29 -14    1.66    6.69
   0 -29  14    1.52    6.69
   0 -29 -14   23.00   13.43
   0 -29 -14   21.15   12.68
   0  30   0  120.19   19.43
   0  30   0  121.19   15.52
   0 -30   0  114.99   13.59
   0 -30   0  127.54   19.42
   0 -30   0  127.83   15.27
   0  30   1  381.57   47.48
   0  30   1  414.43   38.38
   0  30  -1  373.59   45.36
   0  30  -1  430.98   40.94
   0 -30  -1  401.01   36.91
   0 -30   1  407.23   46.31
   0 -30   1  436.78   40.06
   0 -30  -1  408.65   48.30
   0 -30  -1  422.60   37.26
   0  30   2    8.76   10.36
   0  30   2    6.52    6.99
   0  30  -2    3.85    6.00
   0  30  -2    7.38    8.51
   0 -30  -2   16.48    7.39
   0 -30   2   17.47    8.94
   0 -30   2   10.71    8.71
   0 -30  -2    8.73   10.53
   0 -30  -2    9.86    4.55
   0  30   3   41.01   13.35
   0  30   3   38.06    8.57
   0  30  -3   46.01   11.44
   0  30  -3   41.79    7.22
   0 -30  -3   43.34    9.70
   0 -30   3   22.16   11.14
   0 -30   3   41.65    7.35
   0 -30  -3   37.86   13.37
   0 -30  -3   40.41    8.31
   0  30   4   -1.78    6.78
   0  30   4    7.42    6.04
   0  30  -4    0.43    8.60
   0  30  -4   11.87    8.85
   0 -30  -4    8.12    7.61
   0 -30   4    7.74    8.53
   0 -30   4    7.94    5.74
   0 -30  -4    6.68    6.99
   0 -30  -4    4.39    5.99
   0  30   5  110.44   19.02
   0  30   5   73.80   10.20
   0  30  -5   71.27   14.70
   0  30  -5   93.37   10.82
   0 -30  -5   83.87    9.48
   0 -30   5   87.19   14.43
   0 -30   5  122.04   16.59
   0 -30  -5   92.95   19.16
   0 -30  -5   73.24   10.19
   0  30   6  -15.44   11.08
   0  30   6    1.87    5.12
   0  30  -6    0.73    7.99
   0  30  -6    5.07    9.51
   0 -30  -6   -0.37    8.08
   0 -30   6    0.50    4.98
   0 -30   6    9.02    9.50
   0 -30  -6   11.14   11.06
   0 -30  -6    4.78    4.96
   0  30   7   15.41   11.13
   0  30   7    4.61    4.65
   0  30  -7    4.25    7.92
   0  30  -7   -0.08   10.12
   0 -30  -7   -1.77    8.61
   0 -30   7    2.72    7.70
   0 -30   7   -0.81    9.87
   0 -30  -7    9.07    7.39
   0 -30  -7   -0.74    4.70
   0  30  -8   38.00    7.08
   0  30   8   33.96    6.44
   0  30  -8   54.97   14.17
   0  30   8   47.56   10.60
   0 -30  -8   48.39   12.12
   0 -30   8   35.76   10.41
   0 -30  -8   49.81   15.74
   0 -30   8   63.12    9.39
   0  30  -9   14.62    8.00
   0  30   9    5.22    4.31
   0  30  -9   15.13    7.56
   0  30   9    9.23   12.65
   0 -30  -9   24.44   10.23
   0 -30   9    3.62    5.00
   0 -30  -9   18.70    8.62
   0 -30   9   13.98   11.37
   0  30 -10   13.49    9.06
   0  30  10   20.47    5.75
   0  30 -10   54.25    9.29
   0  30  10   35.61   15.13
   0 -30 -10   33.37    8.30
   0 -30  10   14.79    8.90
   0 -30 -10   41.61   15.61
   0 -30  10   38.87   13.73
   0  30 -11   13.97    7.11
   0  30 -11   -4.49    7.69
   0  30  11    7.04   12.66
   0 -30  11   10.23   11.20
   0 -30  11    6.70    6.93
   0 -30 -11   -1.43   12.84
   0 -30 -11  -19.64   10.96
   0  30 -12    5.69    6.95
   0  30 -12    1.41    7.84
   0  30  12  -21.92   12.73
   0 -30  12   18.12   11.84
   0 -30  12   -3.85    6.84
   0 -30 -12    3.15   12.94
   0 -30 -12   20.77   11.07
   0  30 -13   58.04   12.58
   0  30  13   62.59   19.46
   0 -30  13   60.34   12.51
   0 -30 -13   59.74   17.74
   0 -30  13   35.52   10.24
   0 -30 -13   56.64   13.27
   0  31   0   -2.68    9.48
   0  31   0    1.09    7.50
   0 -31   0    0.59    6.41
   0 -31   0   10.93    9.70
   0 -31   0    2.65    7.36
   0  31  -1   51.16   11.08
   0  31   1   35.95   13.64
   0  31   1   49.15   10.34
   0  31  -1   46.39    8.57
   0 -31   1   58.71   11.42
   0 -31  -1   55.23    9.61
   0 -31   1   42.64   13.35
   0 -31   1   34.10    8.91
   0 -31  -1   50.24   14.17
   0 -31  -1   43.55   10.35
   0  31  -2   20.96    9.11
   0  31   2    8.71   11.06
   0  31   2   19.58    7.60
   0  31  -2   15.31   10.07
   0 -31   2   11.62    9.27
   0 -31  -2   21.60    7.68
   0 -31   2   17.50    6.44
   0 -31   2   11.44    6.56
   0 -31  -2    9.94    7.51
   0 -31  -2   13.99    7.50
   0  31   3   -7.12   10.01
   0  31   3   -2.59    6.34
   0  31  -3    3.65    8.59
   0  31  -3   11.31    8.46
   0 -31  -3   -2.69    7.05
   0 -31   3   -2.19    8.43
   0 -31   3   -0.84    8.57
   0 -31  -3   -5.52    6.81
   0 -31  -3   -4.79    6.34
   0  31   4   -5.25   10.59
   0  31   4    3.24    5.99
   0  31  -4   14.16    8.26
   0  31  -4   -2.74    5.63
   0 -31  -4    4.03    7.55
   0 -31   4   -1.71    8.20
   0 -31   4   -2.08    8.72
   0 -31  -4   -3.46   10.50
   0 -31  -4    0.37    5.84
   0  31   5   81.68   12.78
   0  31   5   60.77   12.84
   0  31  -5   79.68   14.76
   0  31  -5   96.09   16.65
   0 -31  -5   78.76   14.05
   0 -31   5   77.34   14.66
   0 -31   5   93.05   16.43
   0 -31  -5   88.57   19.64
   0 -31  -5   84.41    9.95
   0  31   6   34.62   12.81
   0  31   6    6.79    6.12
   0  31  -6   20.23    9.31
   0  31  -6   12.26   10.92
   0 -31  -6   19.38    9.55
   0 -31   6    6.58    9.09
   0 -31   6   21.28   11.19
   0 -31  -6    8.70    8.53
   0 -31  -6   22.37    5.95
   0  31  -7   -3.96    5.09
   0  31   7    1.39    6.31
   0  31  -7    1.46    6.25
   0  31   7   -8.58   11.06
   0 -31  -7   -1.45    8.57
   0 -31   7    6.22    7.61
   0 -31  -7    6.89   11.88
   0 -31   7    9.35    6.40
   0  31  -8   25.71   10.00
   0  31   8   24.24    6.01
   0  31  -8   45.43   13.41
   0  31   8   27.79   15.47
   0 -31  -8   38.93    7.73
   0 -31   8   23.15   10.04
   0 -31  -8   31.11   10.02
   0 -31   8   43.57   13.33
   0  31  -9    4.87    7.91
   0  31   9   -0.97    4.17
   0  31  -9   -8.41   11.15
   0  31   9    5.14    8.12
   0 -31  -9    2.63    9.87
   0 -31   9    6.53    4.87
   0 -31  -9   27.21   12.71
   0 -31   9    9.50   10.92
   0  31 -10   25.44   10.49
   0  31  10   24.01    6.48
   0  31 -10   47.34   15.13
   0  31  10   52.24   17.35
   0 -31 -10   49.85   14.38
   0 -31  10   31.19    9.89
   0 -31 -10   59.70   17.33
   0 -31  10   53.46    9.98
   0  31 -11   11.11    7.82
   0  31 -11    9.11   12.46
   0  31  11    8.05   13.37
   0 -31  11    8.42   12.32
   0 -31  11   -2.95    7.47
   0 -31 -11    1.59    9.13
   0 -31 -11   11.61   11.28
   0  31 -12    8.54    7.32
   0  31 -12    0.52   12.45
   0  31  12    5.98   13.18
   0 -31  12   -4.01    8.10
   0 -31  12   -3.66    7.09
   0 -31 -12    2.05   13.23
   0 -31 -12   -2.82   11.49
   0  32   0   99.22   12.76
   0  32   0  108.98   15.34
   0 -32   0   94.55   13.26
   0 -32   0  102.38   19.55
   0 -32   0  108.35   15.37
   0  32  -1   52.98   11.98
   0  32   1   60.27   14.60
   0  32   1   49.34    7.30
   0  32  -1   51.90   14.40
   0 -32   1   61.20   12.04
   0 -32  -1   41.92   10.33
   0 -32   1   64.93   14.16
   0 -32   1   47.49    9.55
   0 -32  -1   60.35   15.12
   0 -32  -1   52.07   10.83
   0  32  -2  -12.38    8.38
   0  32   2    4.18   10.13
   0  32   2    1.11    6.81
   0  32  -2    3.14    8.99
   0 -32   2   -0.84    8.24
   0 -32  -2   -8.04    6.95
   0 -32   2    5.09    8.53
   0 -32   2    9.42    5.74
   0 -32  -2    2.78   10.40
   0 -32  -2   -1.55    6.83
   0  32  -3   -4.80    5.68
   0  32   3   -2.49   10.70
   0  32   3    6.94    6.68
   0  32  -3   18.54    9.29
   0 -32   3    8.83    8.67
   0 -32  -3   -1.22    7.48
   0 -32   3   -3.66    8.76
   0 -32   3    2.32    5.56
   0 -32  -3    7.76   10.87
   0 -32  -3    0.69    6.38
   0  32  -4   94.38   15.22
   0  32   4   68.24   18.66
   0  32   4   74.32   10.97
   0  32  -4   70.45   15.09
   0 -32   4   95.08   16.01
   0 -32  -4   70.74   13.28
   0 -32   4   64.58   14.92
   0 -32   4   73.78    9.35
   0 -32  -4   86.17   19.17
   0 -32  -4   67.27   10.71
   0  32   5    7.45   12.13
   0  32   5    6.97    6.23
   0  32  -5    9.61    9.03
   0  32  -5   13.18    6.54
   0 -32  -5    4.17    8.55
   0 -32   5    4.01    5.87
   0 -32   5    3.92    6.51
   0 -32  -5   32.31   11.76
   0 -32  -5   -1.01    6.19
   0  32  -6    7.72    5.82
   0  32   6    1.81    5.78
   0  32  -6    5.68   10.72
   0  32   6    7.93    8.04
   0 -32  -6   20.06    9.11
   0 -32   6   10.51    8.88
   0 -32  -6   18.15   12.42
   0 -32   6    8.22   10.67
   0  32  -7   -3.27    8.59
   0  32   7    4.36    5.30
   0  32  -7    3.53   10.55
   0  32   7   27.69   12.28
   0 -32  -7   12.12    9.05
   0 -32   7   -4.01    8.29
   0 -32  -7    4.48    7.98
   0 -32   7   -1.92   10.78
   0  32  -8   17.01   10.11
   0  32   8   18.21    5.87
   0  32  -8   35.35   13.17
   0  32   8   22.99   14.62
   0 -32  -8   31.91   10.89
   0 -32   8   21.90    9.69
   0 -32  -8   28.86   15.18
   0 -32   8   21.32   12.73
   0  32  -9    0.10    5.43
   0  32   9    6.37    4.47
   0  32  -9   12.66    7.64
   0  32   9    6.72   13.20
   0 -32  -9   -5.52   10.41
   0 -32   9   12.57    7.86
   0 -32  -9    2.88    8.76
   0 -32   9    8.58    7.53
   0  32 -10   20.75    9.69
   0  32 -10   31.00    9.32
   0  32  10   16.01   10.43
   0 -32  10   32.72   14.41
   0 -32  10   18.78    9.09
   0 -32 -10   34.80   16.19
   0 -32 -10   22.17   12.84
   0  32 -11   28.52   12.12
   0  32 -11   74.98   18.69
   0  32  11   73.33   20.42
   0 -32  11   82.59   18.76
   0 -32  11   34.05   11.65
   0 -32 -11   63.71   20.76
   0 -32 -11   63.58   11.28
   0  33   0   -0.63   10.27
   0  33   0    1.96    8.03
   0 -33   0   -1.55    6.73
   0 -33   0   14.54   10.55
   0 -33   0    2.64    8.08
   0  33  -1   11.04    9.48
   0  33   1   11.18    7.74
   0  33   1   16.91    8.66
   0  33  -1   18.18   11.07
   0 -33   1   17.75    9.44
   0 -33  -1   12.88    7.73
   0 -33   1   20.73   11.04
   0 -33   1   10.06    7.35
   0 -33  -1   30.63   12.28
   0 -33  -1   17.87    8.55
   0  33  -2   19.60    9.37
   0  33   2   22.11   11.42
   0  33   2    9.71    7.79
   0  33  -2   -5.74   10.39
   0 -33   2    7.12    9.42
   0 -33  -2    7.15    7.94
   0 -33   2    1.31    9.87
   0 -33   2    8.72    6.56
   0 -33  -2    6.82   11.64
   0 -33  -2   15.72    7.60
   0  33  -3    1.00    9.03
   0  33   3    8.84   10.98
   0  33   3  -14.33    6.85
   0  33  -3   16.26    9.36
   0 -33   3   -2.93    9.11
   0 -33  -3    7.38    7.51
   0 -33   3   -3.07    9.43
   0 -33   3    9.01    5.78
   0 -33  -3   -7.92    7.15
   0 -33  -3    7.99    6.73
   0  33  -4   14.79    6.97
   0  33   4   11.71   13.27
   0  33   4   14.54    7.29
   0  33  -4   15.75   10.46
   0 -33   4   12.28   10.92
   0 -33  -4   23.36    8.96
   0 -33   4    9.10    6.87
   0 -33   4   21.12    6.21
   0 -33  -4   10.99   12.98
   0 -33  -4   17.36    7.16
   0  33  -5   51.89   12.49
   0  33   5   38.57   14.57
   0  33   5   23.53    7.82
   0  33  -5   20.60   11.42
   0 -33   5   26.97   12.66
   0 -33  -5   17.65   10.43
   0 -33   5   26.28   11.28
   0 -33   5   32.28    6.62
   0 -33  -5   30.14   15.09
   0 -33  -5   28.12    7.69
   0  33  -6   13.64   10.24
   0  33  -6   -0.58    8.96
   0  33   6   -1.02    5.65
   0  33   6   -1.62   12.14
   0 -33   6    4.36    4.96
   0 -33  -6    0.05    8.71
   0 -33   6    0.09    8.73
   0 -33  -6   -4.40    7.98
   0 -33   6    4.91   10.16
   0  33  -7   48.83    9.40
   0  33  -7   49.84   11.80
   0  33   7   34.25    7.50
   0  33   7   57.65   10.87
   0 -33   7   25.74    6.54
   0 -33  -7   33.84    8.21
   0 -33   7   27.72   11.41
   0 -33  -7   31.11   17.14
   0 -33   7   56.87   14.60
   0  33  -8    5.70   11.49
   0  33  -8    3.10    8.92
   0  33   8    3.01    6.80
   0  33   8  -13.48   13.15
   0 -33   8    1.26    5.66
   0 -33  -8    6.50    9.85
   0 -33   8   11.47    8.34
   0 -33  -8    8.58    8.62
   0 -33   8    3.79    7.28
   0  33  -9   12.38    8.59
   0  33   9    2.02    4.66
   0  33  -9   16.30   12.17
   0  33   9    1.15   13.27
   0 -33  -9   -0.03   10.66
   0 -33   9   -8.29    8.20
   0 -33  -9    9.44   13.63
   0 -33   9   18.96   12.08
   0 -33  10   16.30    9.12
   0  34   0  333.95   46.06
   0  34   0  350.14   38.29
   0 -34   0  334.54   32.96
   0 -34   0  351.60   34.27
   0 -34   0  363.25   37.07
   0  34  -1   14.67    8.89
   0  34   1    0.04   11.42
   0  34   1    0.54    5.39
   0  34  -1   10.45   10.59
   0 -34   1   -6.23    8.81
   0 -34  -1    0.88    7.48
   0 -34   1    2.80    6.59
   0 -34   1   16.74    6.80
   0 -34  -1    0.98    7.38
   0 -34  -1    3.51    8.00
   0  34  -2   26.52   10.95
   0  34   2   16.75    8.75
   0  34   2   20.68    6.21
   0  34  -2   20.78   11.93
   0 -34   2   33.50   10.72
   0 -34  -2   20.40    9.33
   0 -34   2   25.02    7.75
   0 -34   2   23.50    7.56
   0 -34  -2   18.99   13.79
   0 -34  -2   27.99    8.86
   0  34  -3    4.15    6.61
   0  34   3    2.19   12.25
   0  34   3    4.89    7.65
   0  34  -3   -0.63   10.25
   0 -34   3   24.94    9.87
   0 -34  -3    0.89    8.26
   0 -34   3    7.29    6.69
   0 -34   3   11.21    6.18
   0 -34  -3   16.95   12.33
   0 -34  -3    9.62    7.35
   0  34  -4   26.80   11.90
   0  34   4   13.83    9.02
   0  34   4   10.51    8.00
   0  34  -4    8.19   11.16
   0 -34   4   34.27   11.46
   0 -34  -4   20.07    6.26
   0 -34   4   20.14   11.30
   0 -34   4   21.67    6.62
   0 -34  -4   19.51   14.22
   0 -34  -4   26.26    7.86
   0  34  -5   -6.19    6.84
   0  34  -5   12.36    9.75
   0  34   5    0.76    6.35
   0  34   5    6.13   12.57
   0 -34   5    5.27    5.60
   0 -34  -5    8.91    8.51
   0 -34   5   11.82    9.33
   0 -34  -5    2.47    8.51
   0 -34   5    5.05   10.33
   0  34  -6    2.42   10.49
   0  34  -6    2.79    6.06
   0  34   6    3.77    6.06
   0  34   6  -12.79   12.49
   0 -34   6   -2.16    5.14
   0 -34  -6   -0.33    5.65
   0 -34   6    4.60    8.86
   0 -34  -6    0.22   12.95
   0 -34   6    8.72    6.67
   0  34  -7   28.12   13.83
   0  34  -7   29.42   11.28
   0  34   7   28.80    7.08
   0  34   7   29.28   10.73
   0 -34   7   19.65    5.94
   0 -34  -7   23.56   11.79
   0 -34   7   34.13   11.13
   0 -34  -7   31.20   10.99
   0 -34   7   39.86   13.74
   0  34  -8    3.37    9.23
   0  34   8    4.88    5.48
   0  34  -8   10.93    7.68
   0  34   8   -8.17   14.22
   0 -34  -8    2.06    6.69
   0 -34   8    0.92    8.83
   0 -34  -8   11.84   13.90
   0 -34   8    1.66   11.58
   0  35   0   -2.31   11.16
   0  35   0    2.71    8.62
   0 -35   0    4.05    6.99
   0 -35   0    4.57   11.19
   0 -35   0   -1.89    8.46
   0  35  -1    8.88    9.22
   0  35   1   -6.33   11.65
   0  35   1    8.68    8.46
   0  35  -1    5.22   11.12
   0 -35   1    2.01    5.75
   0 -35  -1    7.08    7.48
   0 -35   1   18.68   10.43
   0 -35   1   -1.03    6.95
   0 -35  -1   -5.29   11.91
   0 -35  -1    1.61    8.26
   0  35  -2  105.44   12.52
   0  35   2  122.26   22.93
   0  35   2  105.79   15.83
   0  35  -2   91.55   20.22
   0 -35   2   94.02   12.38
   0 -35  -2   92.66   15.29
   0 -35   2   95.49   19.83
   0 -35   2   85.62   12.89
   0 -35  -2  104.11   22.97
   0 -35  -2  123.08   15.27
   0  35  -3   21.28   10.55
   0  35   3   -0.09   13.11
   0  35   3    2.53    7.86
   0  35  -3   13.75   10.71
   0 -35   3    7.45    6.68
   0 -35  -3   23.27    8.80
   0 -35   3    9.81   10.87
   0 -35   3    6.79    6.63
   0 -35  -3    2.14    8.54
   0 -35  -3   11.19    7.79
   0  35  -4   14.86    6.64
   0  35  -4    4.38   10.25
   0  35   4    9.70    7.24
   0  35   4   11.36   12.60
   0 -35   4    1.17    5.96
   0 -35  -4    0.97    8.81
   0 -35   4   -9.16   10.27
   0 -35  -4   -4.67   12.77
   0 -35   4   10.20   10.32
   0  35  -5   67.14   15.24
   0  35  -5   47.52    9.16
   0  35   5   36.56    9.57
   0  35   5   57.46   11.80
   0 -35   5   42.00    8.14
   0 -35  -5   35.13   12.32
   0 -35   5   40.46   13.86
   0 -35  -5   42.12   17.97
   0 -35   5   61.82   15.08
   0  35   6   18.13   15.05
   0 -35  -6   14.42    9.93
   0  36   0  197.48   29.94
   0  36   0  191.72   17.39
   0 -36   0  146.79   20.01
   0 -36   0  181.36   29.93
   0 -36   0  168.78   23.35
   0  36  -1   78.35   16.15
   0  36   1   62.65   13.50
   0  36   1   77.18   15.24
   0  36  -1   83.64   12.98
   0 -36   1   96.53   15.91
   0 -36  -1   67.30   13.52
   0 -36   1   73.38   18.99
   0 -36   1   70.77   12.24
   0 -36  -1   89.83   13.99
   0 -36  -1   92.98   14.56
   1   0 -24    7.82    9.15
   1   0 -24   22.67    7.39
   1   0 -24   21.38    6.23
   1   0 -24    3.28    7.70
   1   0 -24    0.48    7.67
   1   0 -23    6.65    7.61
   1   0 -23    0.50    6.26
   1   0 -23    2.07    5.15
   1   0 -23    0.63    5.15
   1   0 -23    1.21    6.47
   1   0 -22  137.02   17.47
   1   0 -22  132.59   11.34
   1   0 -22  121.58   12.02
   1   0 -21   -0.37    6.66
   1   0 -21   -3.80    4.18
   1   0 -21    2.62    4.57
   1   0 -21   -2.50    4.39
   1   0 -21    0.53    4.42
   1   0 -20   88.87    8.27
   1   0 -20   88.99    7.82
   1   0 -20   53.71    8.10
   1   0 -20   50.98    7.49
   1   0 -19   -0.48    6.16
   1   0 -19    5.42    3.93
   1   0 -19   -3.69    4.08
   1   0 -19   -3.66    3.96
   1   0 -18   80.88   11.49
   1   0 -18  103.77    7.77
   1   0 -18   72.26    7.96
   1   0 -18   71.72    7.53
   1   0 -17   -2.29    5.40
   1   0 -17    3.74    4.60
   1   0 -17   -0.38    3.62
   1   0 -17   -1.77    3.55
  -1   0  17   -1.35    5.69
   1   0 -16  512.57   45.31
   1   0 -16  630.79   33.90
   1   0 -16  409.33   34.60
   1   0 -16  468.13   32.35
  -1   0  16  605.09   46.83
   1   0 -15   -3.26    5.09
   1   0 -15    0.41    3.35
   1   0 -15    4.54    3.31
   1   0 -15    3.45    3.49
  -1   0  15    0.26    3.40
   1   0 -14 1095.55  114.70
   1   0 -14 1227.02   84.67
   1   0 -14  954.58   92.24
   1   0 -14 1200.72   86.60
  -1   0  14 1159.09  112.38
   1   0 -13    7.18    4.48
   1   0 -13   -0.45    3.02
   1   0 -13   -0.67    3.95
   1   0 -13    4.05    3.06
  -1   0  13    4.96    4.55
   1   0 -12   18.67    3.35
   1   0 -12   31.25    3.49
   1   0 -12   15.71    3.51
  -1   0  12   25.75    5.24
   1   0 -11    0.49    3.76
   1   0 -11    2.84    2.60
   1   0 -11    1.74    2.55
  -1   0  11   -5.09    3.82
  -1   0  11   -0.23    3.44
   1   0 -10  872.97   55.85
   1   0 -10  801.13   43.55
   1   0 -10  865.35   45.53
  -1   0  10  855.74   57.16
  -1   0  10  815.74   44.40
   1   0  -9    0.84    3.62
   1   0  -9    1.68    2.36
  -1   0   9   -4.03    3.75
  -1   0   9    1.02    3.39
   1   0  -8  850.69   45.57
   1   0  -8  847.69   43.89
   1   0  -8  861.15   43.67
  -1   0   8  933.58   56.96
  -1   0   8  882.36   45.22
   1   0  -7   -1.06    2.14
   1   0  -7   -6.34    3.05
   1   0  -7   -1.48    2.13
  -1   0   7   -2.22    2.17
  -1   0   7   -3.23    2.40
   1   0  -6   -2.21    3.32
   1   0  -6    1.99    2.16
   1   0  -6    4.96    1.88
  -1   0   6   -0.29    3.39
  -1   0   6    1.48    2.19
   1   0  -5    2.66    1.87
   1   0  -5   -0.39    1.98
   1   0  -5   -0.10    1.74
  -1   0   5    2.23    3.12
  -1   0   5    0.25    2.13
  -1   0   5    0.41    1.59
   1   0  -4  469.58   17.38
   1   0  -4  473.59   16.93
   1   0  -4  461.78   14.81
  -1   0   4  524.24   22.36
  -1   0   4  480.25   17.42
  -1   0   4  521.25   17.56
   1   0  -3    8.72    2.56
   1   0  -3    1.06    1.54
   1   0  -3    3.08    1.10
  -1   0   3    5.00    2.32
  -1   0   3    1.40    1.53
  -1   0   3    2.64    1.32
   1   0  -2  836.69   34.18
   1   0  -2  763.22   26.09
  -1   0   2  765.10   28.75
   1   0   1   -0.46    1.02
   1   0   1   -1.29    0.67
  -1   0  -1   -1.36    1.05
  -1   0  -1   -0.11    0.63
   1   0   2  776.48   30.22
   1   0   2  704.67   26.49
  -1   0  -2  790.32   31.65
  -1   0  -2  784.85   28.47
  -1   0  -3    9.81    2.40
  -1   0  -3    0.98    2.44
  -1   0  -4  741.50   32.16
  -1   0  -4  877.27   41.53
  -1   0  -4  984.55   48.11
  -1   0  -5   -6.21    2.61
  -1   0  -5   -4.78    3.15
  -1   0  -6  130.15    6.74
  -1   0  -6  138.60    6.64
  -1   0  -6  169.76    8.12
  -1   0  -7    1.45    2.79
  -1   0  -7   -2.68    1.71
  -1   0  -7    0.01    3.06
  -1   0  -8   12.62    3.35
  -1   0  -8   13.23    3.22
  -1   0  -8   11.47    3.59
  -1   0  -9   -1.97    3.03
  -1   0  -9   -0.60    2.84
  -1   0  -9    4.76    3.20
  -1   0 -10  466.41   24.83
  -1   0 -10  449.80   22.56
  -1   0 -10  463.42   25.44
  -1   0 -10  451.77   25.17
  -1   0 -11    2.19    3.33
  -1   0 -11    0.07    3.01
  -1   0 -11   -2.50    3.25
  -1   0 -11   -2.13    3.23
  -1   0 -12  527.79   30.89
  -1   0 -12  510.18   26.95
  -1   0 -12  423.62   29.40
  -1   0 -12  492.99   29.57
  -1   0 -13   -0.97    3.83
  -1   0 -13   -0.20    3.36
  -1   0 -13    3.01    3.27
  -1   0 -13    6.47    3.70
  -1   0 -13   -0.05    3.70
  -1   0 -14 1773.46  159.50
  -1   0 -14 1670.89  145.33
  -1   0 -14 1744.64  162.91
  -1   0 -14 1303.54  151.74
  -1   0 -14 1450.40  138.02
  -1   0 -15    0.49    4.47
  -1   0 -15    0.35    3.66
  -1   0 -15    1.19    3.77
  -1   0 -15    1.20    4.18
  -1   0 -15    2.32    4.22
  -1   0 -16  137.81   11.66
  -1   0 -16  144.66    9.98
  -1   0 -16  137.62    9.72
  -1   0 -16  110.82   10.82
  -1   0 -16   96.74   10.79
  -1   0 -17    1.92    4.83
  -1   0 -17   -1.22    3.92
  -1   0 -17   -2.13    5.27
  -1   0 -17    0.73    4.48
  -1   0 -17   -1.22    4.53
  -1   0 -18    6.09    3.62
  -1   0 -18   13.88    4.65
  -1   0 -18    5.64    4.53
  -1   0 -18    9.60    5.17
  -1   0 -18    7.25    5.23
  -1   0 -19   -1.93    5.69
  -1   0 -19    8.50    4.67
  -1   0 -19    2.13    4.65
  -1   0 -19    8.37    5.03
  -1   0 -19    3.29    5.19
  -1   0 -20    3.19    6.69
  -1   0 -20   13.01    5.33
  -1   0 -20    7.88    5.47
  -1   0 -20    9.76    5.74
  -1   0 -20    8.51    5.91
  -1   0 -21    0.37    6.59
  -1   0 -21    0.06    5.10
  -1   0 -21    5.28    5.25
  -1   0 -21    3.66    5.69
  -1   0 -21    6.17    5.77
  -1   0 -22   17.04    7.87
  -1   0 -22   21.15    6.13
  -1   0 -22   24.21    8.27
  -1   0 -22    7.95    6.94
  -1   0 -22   12.56    6.91
  -1   0 -23   -4.85    7.12
  -1   0 -23    2.76    5.44
  -1   0 -23    2.97    7.50
  -1   0 -23    3.99    6.06
  -1   0 -23    0.70    6.08
  -1   0 -24   70.13   11.89
  -1   0 -24   63.19    8.85
  -1   0 -24   66.96    9.59
  -1   0 -24   32.98    9.87
  -1   0 -24   22.51   10.11
   1   1 -24   29.69    9.34
   1   1 -24    7.44    6.30
   1   1 -24   32.94    6.67
   1   1 -24    7.55    6.01
   1   1 -24   32.85    6.90
   1  -1 -24   37.36   10.14
   1  -1 -24   26.57    5.90
   1  -1 -24   27.30    6.26
   1  -1 -24    9.85    6.56
   1  -1 -24   10.12    6.77
   1   1 -23    7.00    7.04
   1   1 -23   -6.09    4.78
   1   1 -23    1.03    5.08
   1   1 -23   -0.25    4.70
   1   1 -23    3.14    5.29
   1  -1 -23   -5.04    5.02
   1  -1 -23   -2.98    4.42
   1  -1 -23    2.62    6.36
   1  -1 -23    1.08    5.18
   1  -1 -23    3.15    5.06
   1   1 -22    1.27    7.17
   1   1 -22   -0.12    4.72
   1   1 -22   -0.54    4.98
   1   1 -22    4.01    4.62
   1   1 -22    4.81    5.13
   1  -1 -22    5.33    7.69
   1  -1 -22    4.35    4.32
   1  -1 -22    2.73    4.65
   1  -1 -22    1.05    5.04
   1  -1 -22    3.03    6.50
   1   1 -21    3.31    6.83
   1   1 -21    2.40    4.39
   1   1 -21    2.38    4.76
   1   1 -21    2.72    4.58
   1  -1 -21    9.07    4.48
   1  -1 -21    3.82    5.08
   1  -1 -21   10.22    4.18
   1  -1 -21   -1.48    4.65
   1  -1 -21    2.59    7.47
   1   1 -20    4.26    4.01
   1   1 -20    1.97    4.01
   1   1 -20    2.57    4.36
   1   1 -20   -0.95    4.14
   1  -1 -20   -3.14    4.07
   1  -1 -20   -0.63    4.58
   1  -1 -20    0.32    5.04
   1  -1 -20    3.78    5.52
   1  -1 -20    3.10    4.47
   1   1 -19    0.59    6.21
   1   1 -19    4.31    3.97
   1   1 -19    6.34    4.55
   1   1 -19    4.26    4.06
   1  -1 -19    5.75    4.01
   1  -1 -19    2.88    4.41
   1  -1 -19    3.96    5.02
   1  -1 -19    4.65    4.28
   1  -1 -19    1.15    6.69
   1   1 -18   -3.84    5.82
   1   1 -18    6.30    3.70
   1   1 -18    4.74    4.25
   1   1 -18    2.87    3.84
   1  -1 -18    5.98    3.69
   1  -1 -18    4.16    6.28
   1  -1 -18    6.91    4.15
   1  -1 -18    1.05    4.17
  -1  -1  18    0.94    4.03
   1   1 -17   11.52    5.90
   1   1 -17   11.69    3.97
   1   1 -17   13.54    4.40
   1   1 -17    9.26    4.01
   1  -1 -17   22.28    3.89
   1  -1 -17   12.71    6.50
   1  -1 -17   10.66    4.29
   1  -1 -17   14.39    4.30
  -1  -1  17   18.17    6.30
   1   1 -16   97.97    7.22
  -1   1  16  101.07   11.56
   1   1 -16   76.91    9.02
   1   1 -16   82.15    7.09
   1  -1 -16   90.87   10.89
   1  -1 -16   79.25    7.69
  -1  -1  16   85.95   10.39
   1  -1 -16   91.56    7.40
   1   1 -15   80.77    9.37
  -1   1  15   88.67   10.42
   1   1 -15   83.36    6.51
   1   1 -15   76.83    6.52
   1  -1 -15   90.17    6.14
   1  -1 -15   79.84    7.04
   1  -1 -15   78.93    8.81
  -1  -1  15   70.61    9.57
   1  -1 -15   90.85    9.84
   1   1 -14 2637.85  372.37
   1   1 -14 2714.38  313.49
   1   1 -14 3059.41  347.10
  -1   1  14 2727.47  339.36
   1   1 -14 2213.18  329.50
   1  -1 -14 3043.93  388.19
   1  -1 -14 2846.87  315.06
   1  -1 -14 2447.71  348.87
  -1  -1  14 2952.13  370.09
   1  -1 -14 2836.18  350.06
   1   1 -13  216.50   15.05
  -1   1  13  219.03   15.97
   1   1 -13  197.38   10.89
   1   1 -13  193.17   10.36
   1   1 -13  191.18   10.25
   1  -1 -13  200.41   11.01
   1  -1 -13  229.07   12.06
  -1  -1  13  203.90   14.31
   1  -1 -13  206.40   15.12
   1   1 -12  685.31   46.25
  -1   1  12  699.78   46.18
   1   1 -12  680.38   36.22
   1   1 -12  689.61   39.23
   1   1 -12  521.96   39.81
   1  -1 -12  635.30   36.25
   1  -1 -12  631.15   32.68
  -1  -1  12  669.69   45.04
   1  -1 -12  719.58   46.64
  -1  -1  12  685.50   37.30
   1   1 -11   12.91    4.25
  -1   1  11   16.44    4.48
   1   1 -11   16.13    3.30
   1   1 -11   10.90    3.65
   1   1 -11   10.00    2.76
   1  -1 -11   16.84    2.76
   1  -1 -11   12.27    3.21
  -1  -1  11   18.20    4.45
   1  -1 -11   20.06    4.60
   1   1 -10  285.31   12.71
  -1   1  10  297.77   17.60
   1   1 -10  287.24   13.41
   1   1 -10  282.10   12.11
   1   1 -10  299.60   14.79
  -1   1  10  309.54   14.27
   1  -1 -10  286.37   13.31
  -1  -1  10  312.70   17.44
   1  -1 -10  308.84   17.94
   1  -1 -10  310.82   14.33
  -1  -1  10  311.21   14.27
   1   1  -9   29.21    2.93
  -1   1   9   31.24    4.90
   1   1  -9   27.66    3.65
   1   1  -9   22.79    2.77
   1   1  -9   33.87    3.80
  -1   1   9   26.56    2.92
   1  -1  -9   29.98    3.25
  -1  -1   9   22.02    4.68
   1  -1  -9   32.42    4.78
   1  -1  -9   28.47    3.70
  -1  -1   9   25.43    3.58
   1   1  -8  551.84   29.29
   1   1  -8  548.69   22.12
   1   1  -8  495.06   24.42
  -1   1   8  544.98   31.54
  -1   1   8  493.59   21.45
  -1  -1   8  560.03   30.11
   1  -1  -8  579.32   25.05
   1  -1  -8  565.73   30.69
  -1  -1   8  584.86   26.25
   1   1  -7  209.21   10.46
  -1   1   7  191.57    6.90
   1   1  -7  197.33    8.68
  -1   1   7  203.72   11.61
   1  -1  -7  193.44    8.03
  -1  -1   7  216.24   10.72
   1  -1  -7  187.53    6.99
   1  -1  -7  186.35    7.63
  -1  -1   7  208.03    8.92
   1   1  -6   53.95    3.21
  -1   1   6   53.68    3.89
   1   1  -6   49.64    3.96
  -1   1   6   64.67    3.50
  -1   1   6   59.90    5.54
   1   1  -6   56.55    2.68
  -1  -1   6   57.86    5.00
   1  -1  -6   58.59    3.41
   1  -1  -6   48.21    3.37
  -1  -1   6   49.07    4.14
   1  -1  -6   55.63    2.94
   1   1  -5    2.23    1.86
  -1   1   5    3.12    1.71
   1   1  -5    1.97    2.51
  -1   1   5   -1.45    2.87
  -1   1   5    0.67    3.51
   1   1  -5    1.18    1.88
  -1  -1   5    7.36    3.01
   1  -1  -5    4.94    1.99
   1  -1  -5    1.48    3.36
  -1  -1   5    0.97    2.60
   1  -1  -5    4.03    1.67
   1   1  -4    7.56    2.89
  -1   1   4   10.37    3.25
   1   1  -4    4.31    1.50
  -1   1   4    7.88    1.97
   1   1  -4    5.48    1.50
  -1   1   4    4.60    1.52
   1  -1  -4    3.59    3.19
   1  -1  -4    6.11    2.61
  -1  -1   4    6.91    2.48
  -1  -1   4    5.65    2.79
   1  -1  -4    5.48    1.91
   1   1  -3    0.51    1.20
  -1   1   3    3.92    1.43
  -1   1   3   -1.93    2.50
  -1   1   3    1.74    1.49
   1  -1  -3    4.28    1.11
  -1  -1   3    0.28    1.97
  -1  -1   3    1.64    1.38
  -1   1   2    8.34    1.34
   1   1  -2    8.26    1.72
  -1   1   2    9.86    1.02
   1  -1  -2   10.98    2.31
  -1  -1   2    8.44    1.70
   1  -1  -2    9.16    1.58
  -1  -1   2   12.40    1.24
  -1   1   1   -0.23    0.60
   1   1  -1   -2.12    0.89
  -1   1   1   -1.23    0.57
   1   1  -1   -1.66    0.57
  -1   1   1    1.06    0.77
   1  -1  -1   -1.89    0.86
  -1  -1   1   -1.08    0.93
   1  -1  -1   -0.68    0.60
   1  -1  -1   -0.61    0.63
   1   1   1    0.52    0.67
  -1   1  -1   -0.28    1.22
  -1   1  -1   -0.92    0.70
  -1  -1  -1   -1.18    1.07
   1  -1   1   -1.79    1.24
   1  -1   1   -1.22    0.73
   1   1   2  449.64   14.23
  -1   1  -2  466.12   16.03
  -1   1  -2  442.48   16.00
  -1  -1  -2  438.91   12.32
   1  -1   2  450.17   15.31
   1   1   3    2.26    1.90
  -1   1  -3    5.90    2.39
   1  -1   3    4.14    2.35
  -1  -1  -3    1.16    2.11
  -1   1  -4   57.52    4.22
  -1   1  -4   51.76    3.11
  -1  -1  -4   58.19    3.61
   1  -1   4   51.85    4.30
  -1   1  -5  240.58    9.19
  -1   1  -5  275.41   11.95
  -1   1  -5  251.88   11.32
  -1  -1  -5  258.21    9.76
  -1  -1  -5  226.06    8.19
  -1   1  -6  186.68    7.78
  -1   1  -6  191.76    9.47
  -1   1  -6  170.47    6.52
  -1  -1  -6  199.24    7.95
  -1  -1  -6  190.74    8.96
  -1   1  -7   17.20    2.85
  -1   1  -7   10.76    2.17
  -1   1  -7   14.92    3.29
  -1  -1  -7   10.75    3.48
  -1  -1  -7    9.30    2.84
  -1  -1  -7    7.21    2.75
  -1   1  -8  173.86    7.69
  -1   1  -8  193.18   10.04
  -1  -1  -8  195.90    8.85
  -1  -1  -8  193.05   10.62
  -1   1  -9  216.29   10.45
  -1   1  -9  200.54   10.66
  -1   1  -9  224.81   11.94
  -1  -1  -9  210.06   11.85
  -1  -1  -9  204.98    9.72
  -1  -1  -9  240.33   10.40
  -1  -1  -9  239.80   12.75
  -1  -1  -9  214.35   12.22
  -1   1 -10  176.42    9.03
  -1   1 -10  175.64    9.14
  -1   1 -10  167.76   10.05
  -1  -1 -10  181.26   10.38
  -1  -1 -10  166.64    8.27
  -1  -1 -10  161.16    8.44
  -1  -1 -10  152.03   10.72
  -1  -1 -10  148.49   10.25
  -1   1 -11   46.79    4.78
  -1   1 -11   47.94    5.04
  -1   1 -11   46.70    5.19
  -1  -1 -11   59.23    5.60
  -1  -1 -11   55.61    4.33
  -1  -1 -11   51.33    4.41
  -1  -1 -11   45.08    5.40
  -1  -1 -11   55.12    5.25
  -1   1 -12   78.88    6.70
  -1   1 -12   82.49    6.40
  -1   1 -12   71.42    6.68
  -1  -1 -12   85.77    5.82
  -1  -1 -12   63.36    7.25
  -1  -1 -12   59.20    7.08
  -1   1 -13    9.41    2.61
  -1   1 -13    4.10    3.92
  -1   1 -13   15.17    3.86
  -1   1 -13   12.97    3.99
  -1  -1 -13   14.41    4.68
  -1  -1 -13    6.36    3.54
  -1  -1 -13    2.00    4.22
  -1  -1 -13    1.16    4.37
  -1  -1 -13   16.62    4.62
  -1   1 -14  146.40   11.83
  -1   1 -14  112.73   10.76
  -1   1 -14  141.38   10.74
  -1   1 -14  130.36   11.35
  -1  -1 -14  175.33   10.88
  -1  -1 -14  183.37   10.40
  -1  -1 -14  131.99   12.14
  -1  -1 -14  152.30   12.02
  -1   1 -15    5.41    4.08
  -1   1 -15   -6.39    4.05
  -1   1 -15    8.49    3.94
  -1   1 -15   -2.03    3.93
  -1   1 -15    0.10    3.95
  -1  -1 -15    2.73    4.67
  -1  -1 -15   -1.69    4.20
  -1  -1 -15    3.41    3.53
  -1  -1 -15    4.35    4.44
  -1  -1 -15    4.09    3.56
  -1   1 -16    0.82    4.44
  -1   1 -16    2.50    4.29
  -1   1 -16   -3.05    4.34
  -1   1 -16   10.30    4.18
  -1   1 -16    4.44    4.29
  -1  -1 -16   -0.09    4.95
  -1  -1 -16   -3.14    4.51
  -1  -1 -16    3.63    3.80
  -1  -1 -16    0.32    4.57
  -1  -1 -16    0.52    3.75
  -1   1 -17   -1.67    4.99
  -1   1 -17    5.36    4.56
  -1   1 -17    3.93    4.46
  -1   1 -17    2.27    4.62
  -1   1 -17    7.70    4.55
  -1  -1 -17   15.26    5.22
  -1  -1 -17    6.08    5.39
  -1  -1 -17    2.66    4.06
  -1  -1 -17    6.97    4.93
  -1  -1 -17    6.02    4.94
  -1   1 -18    7.89    3.63
  -1   1 -18   10.54    5.00
  -1   1 -18    6.27    5.04
  -1   1 -18    4.53    4.87
  -1   1 -18    9.36    4.93
  -1  -1 -18   11.90    3.80
  -1  -1 -18   -1.16    5.42
  -1  -1 -18    7.91    4.63
  -1  -1 -18    7.69    5.49
  -1  -1 -18    8.09    4.35
  -1   1 -19   -0.09    5.95
  -1   1 -19    8.70    5.32
  -1   1 -19   12.45    5.06
  -1   1 -19    6.91    5.39
  -1   1 -19   16.04    5.13
  -1  -1 -19   13.08    6.21
  -1  -1 -19    9.03    4.61
  -1  -1 -19    7.93    4.81
  -1  -1 -19    3.30    5.74
  -1  -1 -19    6.92    5.59
  -1   1 -20   15.64    6.80
  -1   1 -20   12.09    6.16
  -1   1 -20   23.88    5.82
  -1   1 -20    3.64    6.06
  -1   1 -20   12.62    5.88
  -1  -1 -20   16.76    7.31
  -1  -1 -20   26.04    5.42
  -1  -1 -20   17.12    5.64
  -1  -1 -20   17.57    6.39
  -1  -1 -20   14.18    6.29
  -1   1 -21   15.39    6.79
  -1   1 -21   10.93    6.02
  -1   1 -21    8.91    5.81
  -1   1 -21    5.50    6.23
  -1   1 -21   18.17    6.07
  -1  -1 -21   15.86    7.38
  -1  -1 -21   13.79    5.23
  -1  -1 -21   16.43    5.62
  -1  -1 -21    3.15    6.45
  -1  -1 -21    6.21    6.26
  -1   1 -22    2.76    6.72
  -1   1 -22   -2.72    7.56
  -1   1 -22    5.52    5.51
  -1   1 -22    6.34    5.86
  -1   1 -22    1.16    5.74
  -1  -1 -22    6.21    7.02
  -1  -1 -22    7.38    4.99
  -1  -1 -22    8.75    5.32
  -1  -1 -22   -1.80    6.24
  -1  -1 -22   -4.22    6.00
  -1   1 -23    2.52    4.54
  -1   1 -23    0.92    5.96
  -1   1 -23   -0.88    5.72
  -1   1 -23    0.68    5.87
  -1   1 -23    4.02    6.07
  -1  -1 -23   -1.40    7.44
  -1  -1 -23    5.11    6.65
  -1  -1 -23   -3.88    5.44
  -1  -1 -23   -1.89    6.38
  -1  -1 -23   10.50    8.22
  -1   1 -24   -0.07    7.51
  -1   1 -24   -1.77    6.39
  -1   1 -24    1.43    6.32
  -1   1 -24    2.37    5.97
  -1   1 -24    3.88    6.40
  -1  -1 -24    5.94    5.26
  -1  -1 -24   -1.36    6.58
  -1  -1 -24   -3.12    5.79
  -1  -1 -24    3.27    6.65
  -1  -1 -24    5.82    5.48
   1   2 -24   23.24    8.29
   1   2 -24   11.19    5.41
   1   2 -24   17.73    8.34
   1   2 -24    9.09    5.20
   1   2 -24   17.95    6.63
   1  -2 -24   15.08    9.41
   1  -2 -24    8.69    4.91
   1  -2 -24    8.85    6.93
   1  -2 -24   13.88    8.18
   1  -2 -24    5.43    6.23
   1   2 -23   31.91    8.53
   1   2 -23    5.28    7.08
   1   2 -23   37.73    8.55
   1   2 -23   14.91    5.74
   1   2 -23   27.17    6.99
   1  -2 -23   17.31    6.72
   1  -2 -23   24.66    5.78
   1  -2 -23   16.11    8.64
   1  -2 -23   28.74   10.11
   1   2 -22   24.59    7.93
   1   2 -22    5.92    5.46
   1   2 -22   26.38    6.40
   1   2 -22   10.92    6.77
   1   2 -22   21.27    6.57
   1  -2 -22   36.00    9.42
   1  -2 -22   20.31    4.85
   1  -2 -22   26.65    5.30
   1  -2 -22   16.12    6.32
   1  -2 -22   14.82    6.34
   1   2 -21   20.11    7.73
   1   2 -21   10.58    5.05
   1   2 -21   23.88    6.19
   1   2 -21   16.96    5.25
   1  -2 -21   24.91    5.15
   1  -2 -21   14.83    6.17
   1  -2 -21   23.30    4.72
   1  -2 -21   22.06    5.93
   1  -2 -21   21.46    9.09
   1   2 -20   -2.79    3.80
   1   2 -20   -0.73    3.83
   1   2 -20   -3.71    4.74
   1   2 -20    5.15    3.98
   1  -2 -20   -3.46    4.93
   1  -2 -20    5.54    6.14
   1  -2 -20   -0.37    3.57
   1  -2 -20    4.67    4.71
   1  -2 -20   -6.08    7.04
   1   2 -19   -1.54    5.59
   1   2 -19   -1.53    3.70
   1   2 -19    0.54    4.41
   1   2 -19    2.10    3.77
   1  -2 -19    1.10    4.57
   1  -2 -19   -0.15    4.22
   1  -2 -19   -3.10    3.43
   1  -2 -19    5.25    4.25
   1  -2 -19   -0.84    6.55
   1   2 -18   45.01    5.48
   1   2 -18   29.54    5.58
   1   2 -18   54.66    6.66
   1   2 -18   35.49    5.43
   1  -2 -18   58.09    5.32
   1  -2 -18   39.10    6.45
   1  -2 -18   61.00    6.39
   1  -2 -18   40.57    6.34
   1  -2 -18   57.73    6.39
  -1  -2  18   45.01    8.78
   1   2 -17   43.26    7.73
   1   2 -17   38.68    6.65
   1   2 -17   42.12    5.35
   1  -2 -17   57.21    4.95
   1  -2 -17   57.27    8.98
   1  -2 -17   36.19    6.19
   1  -2 -17   50.90    6.21
  -1  -2  17   53.82    8.26
   1   2 -16  222.71   17.13
  -1   2  16  246.48   14.18
   1   2 -16  182.87   12.28
   1   2 -16  170.39   13.75
   1  -2 -16  228.37   19.05
   1  -2 -16  180.30   14.53
  -1  -2  16  197.25   17.33
   1  -2 -16  186.23   12.90
   1   2 -15  135.83   12.80
  -1   2  15  150.89   14.68
   1   2 -15  159.83   10.30
   1   2 -15  111.31   10.67
   1  -2 -15  165.99    8.21
   1  -2 -15  193.81   14.51
  -1  -2  15  136.42   12.77
   1  -2 -15  126.29   10.41
   1   2 -14  360.92   24.07
  -1   2  14  304.26   26.82
   1   2 -14  366.37   19.81
   1   2 -14  234.28   19.53
   1  -2 -14  303.02   14.67
   1  -2 -14  378.37   26.09
  -1  -2  14  333.05   23.09
   1  -2 -14  283.57   18.25
   1   2 -13   41.41    6.34
  -1   2  13   46.37    4.63
   1   2 -13   29.36    5.23
   1   2 -13   33.11    5.17
   1  -2 -13   48.90    4.62
   1  -2 -13   51.83    3.83
  -1  -2  13   41.54    6.17
   1  -2 -13   39.67    5.05
  -1  -2  13   55.75    5.36
   1   2 -12  124.12    6.83
  -1   2  12  135.28   11.03
   1   2 -12  147.21    8.14
   1   2 -12  101.90    6.25
   1   2 -12  114.23    6.65
   1  -2 -12  121.10    7.85
   1  -2 -12  125.94    5.81
  -1  -2  12  129.16    9.68
   1  -2 -12  138.66   10.80
  -1  -2  12  154.97    8.49
   1   2 -11   80.26    6.91
  -1   2  11   80.52    7.67
   1   2 -11   87.00    6.11
   1   2 -11   73.01    4.42
   1   2 -11   86.76    4.77
   1  -2 -11   76.32    5.46
   1  -2 -11   86.89    5.38
  -1  -2  11   83.48    6.90
   1  -2 -11   81.52    5.33
  -1  -2  11   82.06    6.00
   1   2 -10   18.44    3.92
  -1   2  10   13.44    4.81
   1   2 -10   12.85    3.68
   1   2 -10   15.36    2.33
   1   2 -10   13.44    3.19
   1  -2 -10   16.27    3.28
   1  -2 -10   15.71    2.39
  -1  -2  10   23.38    4.09
   1  -2 -10   18.63    4.74
  -1  -2  10   18.47    3.58
   1   2  -9    2.69    2.14
  -1   2   9    4.88    1.97
   1   2  -9   -2.04    3.13
   1   2  -9    4.32    1.95
  -1   2   9    0.26    2.64
   1   2  -9    4.33    1.94
  -1  -2   9   -3.44    3.48
   1  -2  -9    2.40    2.73
   1  -2  -9    6.88    2.59
  -1  -2   9    2.38    3.05
   1   2  -8    6.81    3.67
  -1   2   8   14.98    3.07
   1   2  -8   16.92    2.10
  -1   2   8   14.38    4.52
   1  -2  -8   16.43    3.01
   1  -2  -8    6.73    2.70
  -1  -2   8   16.69    3.36
  -1  -2   8    9.14    3.72
   1   2  -7  896.99   46.87
  -1   2   7 1006.03   62.95
   1   2  -7  898.44   51.92
   1   2  -7  960.85   46.21
   1   2  -7  995.68   44.67
  -1   2   7  898.59   49.13
  -1   2   7  861.94   40.54
  -1  -2   7 1003.26   56.70
   1  -2  -7  931.28   49.62
   1  -2  -7  858.28   42.75
  -1  -2   7  938.35   53.15
   1  -2  -7  968.07   59.69
   1   2  -6  454.44   17.42
  -1   2   6  464.64   16.34
   1   2  -6  489.24   21.59
  -1   2   6  412.94   18.68
  -1   2   6  492.99   26.17
   1   2  -6  461.87   16.03
  -1  -2   6  440.20   17.05
   1  -2  -6  473.03   19.34
   1  -2  -6  453.53   18.98
  -1  -2   6  473.34   21.40
   1  -2  -6  458.95   16.43
   1   2  -5  409.04   17.51
  -1   2   5  386.11   15.96
   1   2  -5  398.82   17.47
   1   2  -5  438.26   12.84
  -1   2   5  368.52   12.20
  -1   2   5  414.13   20.60
  -1  -2   5  417.95   18.19
   1  -2  -5  376.87   15.63
   1  -2  -5  419.28   20.24
   1   2  -4  103.94    5.69
  -1   2   4  126.58    5.31
   1   2  -4  100.40    5.95
   1   2  -4  121.34    3.35
  -1   2   4  118.48    7.32
   1  -2  -4  110.53    5.32
  -1  -2   4  109.56    5.78
  -1  -2   4  116.29    6.03
   1  -2  -4  116.30    7.14
  -1   2   3  398.10   14.14
   1   2  -3  389.43   15.32
  -1   2   3  420.72   17.40
   1  -2  -3  368.62   14.16
  -1  -2   3  426.71   15.13
   1  -2  -3  394.84   10.72
  -1  -2   3  391.89   15.84
   1  -2  -3  362.98   12.96
  -1   2   2 2893.07  246.87
   1   2  -2 2599.58  223.49
  -1   2   2 2819.20  240.46
   1   2  -2 2532.61  186.31
   1  -2  -2 2724.19  236.56
   1  -2  -2 3406.54  261.40
  -1  -2   2 2683.25  229.46
   1  -2  -2 2574.08  223.14
   1   2  -1   -0.89    0.68
  -1   2   1    0.54    1.23
  -1   2   1    0.20    0.83
   1   2   0   -0.24    0.96
  -1   2   0   -0.79    0.68
  -1   2   0   -0.50    1.06
   1  -2   0    0.58    1.32
   1  -2   0   -1.48    0.97
  -1  -2   0   -2.20    0.76
   1  -2   0   -0.82    0.67
  -1  -2   0    1.16    0.98
   1  -2   1  798.40   31.57
  -1  -2  -1  867.62   34.40
  -1  -2  -1 1005.91   40.72
   1   2   2 1306.25   65.08
  -1   2  -2 1340.00   71.30
   1  -2   2 1258.21   63.21
  -1  -2  -2 1324.37   66.44
  -1  -2  -2 1115.21   59.46
   1   2   3 1974.38  130.32
  -1   2  -3 2008.03  133.83
  -1   2  -3 1788.53  111.85
  -1  -2  -3 2069.31  141.07
   1  -2   3 2023.01  143.74
  -1  -2  -3 1643.70  117.19
   1   2   4  606.68   23.60
  -1   2  -4  559.47   20.55
  -1   2  -4  612.93   28.98
  -1   2  -4  644.78   28.78
   1  -2   4  670.24   29.48
  -1  -2  -4  613.59   23.95
  -1  -2  -4  563.38   23.47
  -1   2  -5   59.65    3.28
  -1   2  -5   56.45    5.18
  -1   2  -5   59.98    4.61
   1  -2   5   61.29    4.57
  -1  -2  -5   60.46    3.53
  -1  -2  -5   60.29    5.17
  -1   2  -6  207.40   10.10
  -1   2  -6  173.51    7.08
  -1   2  -6  190.55    8.93
   1  -2   6  208.07    9.49
  -1  -2  -6  204.13    7.53
  -1  -2  -6  165.73    6.83
  -1  -2  -6  201.40   10.57
  -1   2  -7   62.53    3.97
  -1   2  -7   59.46    4.65
  -1   2  -7   62.16    5.44
  -1  -2  -7   59.80    4.98
  -1  -2  -7   63.12    5.47
  -1  -2  -7   57.53    5.50
  -1   2  -8    5.43    2.68
  -1   2  -8    0.14    3.05
  -1   2  -8    6.47    2.13
  -1  -2  -8   10.04    3.68
  -1  -2  -8   11.46    2.43
  -1  -2  -8    4.38    2.43
  -1  -2  -8    2.54    2.20
  -1   2  -9   43.01    4.10
  -1   2  -9   37.91    4.49
  -1   2  -9   42.67    3.17
  -1  -2  -9   53.94    5.50
  -1  -2  -9   46.01    3.66
  -1  -2  -9   51.06    4.83
  -1  -2  -9   46.93    5.20
  -1   2 -10   96.15    6.03
  -1   2 -10   95.93    6.68
  -1   2 -10   98.98    7.18
  -1  -2 -10   99.26    7.68
  -1  -2 -10  107.87    5.64
  -1  -2 -10  106.14    5.58
  -1  -2 -10  101.59    7.50
  -1   2 -11   14.40    3.49
  -1   2 -11   16.19    3.85
  -1   2 -11   10.77    3.51
  -1  -2 -11   17.43    4.35
  -1  -2 -11   10.62    2.90
  -1  -2 -11   10.69    2.97
  -1  -2 -11    9.40    2.73
  -1  -2 -11    9.47    4.09
  -1   2 -12   93.85    6.51
  -1   2 -12   85.89    6.95
  -1   2 -12   79.75    6.73
  -1  -2 -12   96.63    7.91
  -1  -2 -12   86.45    5.55
  -1  -2 -12   92.76    5.74
  -1  -2 -12   85.06    7.70
  -1  -2 -12   81.89    7.91
  -1   2 -13   95.59    7.15
  -1   2 -13   82.57    7.24
  -1   2 -13   99.18    7.58
  -1   2 -13   76.67    7.04
  -1  -2 -13  101.45    6.25
  -1  -2 -13   99.05    6.45
  -1  -2 -13   83.70    8.16
  -1  -2 -13   99.09    8.46
  -1  -2 -13  108.20    8.87
  -1   2 -14  526.60   31.87
  -1   2 -14  477.75   29.90
  -1   2 -14  542.20   32.03
  -1   2 -14  390.46   30.66
  -1  -2 -14  495.06   32.60
  -1  -2 -14  484.01   29.61
  -1  -2 -14  437.05   34.43
  -1  -2 -14  465.41   32.89
  -1  -2 -14  578.91   36.49
  -1   2 -15   78.22    7.86
  -1   2 -15   65.76    7.35
  -1   2 -15   97.23    7.99
  -1   2 -15   67.22    7.43
  -1  -2 -15   98.08    6.53
  -1  -2 -15   87.73    8.38
  -1  -2 -15   80.67    8.22
  -1  -2 -15   75.97    8.55
  -1  -2 -15  105.70    9.35
  -1   2 -16    5.90    4.61
  -1   2 -16    1.19    4.30
  -1   2 -16   13.49    4.57
  -1   2 -16    6.45    4.38
  -1  -2 -16    8.72    3.71
  -1  -2 -16   10.03    3.89
  -1  -2 -16    7.12    4.91
  -1  -2 -16    5.70    5.24
  -1  -2 -16   11.24    5.49
  -1   2 -17  270.60   21.50
  -1   2 -17  228.01   23.94
  -1   2 -17  229.36   19.61
  -1   2 -17  334.18   21.15
  -1   2 -17  292.68   21.90
  -1  -2 -17  353.60   24.79
  -1  -2 -17  242.57   22.22
  -1  -2 -17  288.40   18.90
  -1  -2 -17  257.74   22.56
  -1  -2 -17  339.40   21.40
  -1   2 -18   47.98    7.49
  -1   2 -18   39.48    7.04
  -1   2 -18   56.53    7.26
  -1   2 -18   38.41    7.14
  -1   2 -18   56.22    7.42
  -1  -2 -18   57.26    8.51
  -1  -2 -18   55.34    5.74
  -1  -2 -18   52.84    6.13
  -1  -2 -18   39.24    7.94
  -1  -2 -18   40.66    5.40
  -1   2 -19   72.24    9.69
  -1   2 -19   59.01    9.06
  -1   2 -19   52.07    9.04
  -1   2 -19   99.34    9.23
  -1   2 -19   99.08    9.34
  -1  -2 -19   92.45    7.67
  -1  -2 -19   69.09    9.76
  -1  -2 -19   76.96    8.03
  -1  -2 -19   61.85   10.10
  -1  -2 -19   87.58    7.66
  -1   2 -20   30.48    7.13
  -1   2 -20   25.10    8.26
  -1   2 -20   33.94    6.82
  -1   2 -20   18.17    6.43
  -1   2 -20   34.57    6.78
  -1  -2 -20   21.82    8.08
  -1  -2 -20   29.00    5.69
  -1  -2 -20   26.17    5.76
  -1  -2 -20   21.69    7.33
  -1  -2 -20   15.86    7.01
  -1   2 -21   41.34    8.42
  -1   2 -21   25.13    7.56
  -1   2 -21   45.72    7.82
  -1   2 -21   31.58    7.59
  -1   2 -21   48.43    7.92
  -1  -2 -21   44.63    9.48
  -1  -2 -21   45.83    7.95
  -1  -2 -21   44.20    8.73
  -1  -2 -21   23.84    8.42
  -1  -2 -21   31.50    8.15
  -1   2 -22   13.17    7.10
  -1   2 -22    8.66    6.23
  -1   2 -22   24.37    6.44
  -1   2 -22   13.44    6.30
  -1   2 -22   17.95    6.64
  -1  -2 -22   15.57    8.02
  -1  -2 -22   10.07    5.39
  -1  -2 -22    7.08    7.04
  -1  -2 -22    8.97    6.94
  -1  -2 -22    8.96    6.84
  -1   2 -23    7.86    4.83
  -1   2 -23    3.16    6.34
  -1   2 -23   15.66    6.45
  -1   2 -23    9.03    6.39
  -1   2 -23    6.42    6.65
  -1  -2 -23    4.10    8.22
  -1  -2 -23   12.18    5.35
  -1  -2 -23   12.61    5.46
  -1  -2 -23   -1.61    7.04
  -1  -2 -23   13.55    6.95
  -1   2 -24   20.72    8.21
  -1   2 -24   12.80    7.22
  -1   2 -24   16.84    7.40
  -1   2 -24    3.73    9.10
  -1   2 -24   26.43    7.59
  -1  -2 -24   22.97    9.27
  -1  -2 -24   18.36    5.93
  -1  -2 -24   14.87    6.17
  -1  -2 -24   11.80    7.85
  -1  -2 -24    7.08    7.86
   1   3 -24   11.32    7.69
   1   3 -24    6.32    4.83
   1   3 -24   11.77    6.43
   1   3 -24    8.52    6.66
   1   3 -24    2.23    4.87
   1  -3 -24    7.80    9.34
   1  -3 -24    3.95    6.18
   1  -3 -24    4.81    6.23
   1   3 -23    1.41    6.89
   1   3 -23    1.39    4.53
   1   3 -23   -2.84    5.94
   1   3 -23   -1.62    4.50
   1   3 -23    4.79    5.88
   1  -3 -23    3.50    8.60
   1  -3 -23    0.51    3.87
   1  -3 -23    9.29    4.25
   1  -3 -23    9.09    5.61
   1  -3 -23    3.86    7.36
   1   3 -22    6.64    6.88
   1   3 -22    2.50    4.47
   1   3 -22    9.98    5.77
   1   3 -22    1.08    4.51
   1  -3 -22    8.94    4.32
   1  -3 -22    2.97    8.53
   1  -3 -22    7.35    5.63
   1  -3 -22    3.52    5.78
   1   3 -21   -1.50    6.08
   1   3 -21    0.02    5.27
   1   3 -21    5.25    6.98
   1   3 -21    2.94    4.09
   1  -3 -21    4.47    5.13
   1  -3 -21    3.22    5.15
   1  -3 -21    1.31    3.59
   1  -3 -21   -3.82    6.69
   1  -3 -21    4.78    7.54
   1   3 -20   -1.26    6.01
   1   3 -20    0.80    5.25
   1   3 -20   10.38    5.31
   1   3 -20   -0.20    4.04
   1  -3 -20    6.98    4.84
   1  -3 -20    8.28    5.00
   1  -3 -20    5.34    3.51
   1  -3 -20   -1.36    5.18
   1  -3 -20    5.08    7.61
   1   3 -19    3.45    5.58
   1   3 -19    2.98    4.72
   1   3 -19    1.43    4.96
   1   3 -19    0.52    4.92
   1  -3 -19    3.86    3.44
   1  -3 -19   -1.57    4.70
   1  -3 -19    0.46    3.14
   1  -3 -19    5.47    4.69
   1  -3 -19   -2.84    6.80
   1   3 -18    6.85    5.36
   1   3 -18    0.83    3.58
   1   3 -18    1.42    4.78
   1   3 -18   -0.70    3.48
   1  -3 -18    2.58    3.22
   1  -3 -18    2.25    4.56
   1  -3 -18    3.59    3.05
   1  -3 -18    2.05    4.38
   1  -3 -18   -4.21    6.59
  -1  -3  18    7.06    5.72
   1   3 -17    4.27    5.09
   1   3 -17    2.16    3.31
   1   3 -17    6.65    4.48
   1   3 -17    1.65    3.27
   1  -3 -17    1.56    3.01
   1  -3 -17   -1.71    4.19
   1  -3 -17    2.98    3.73
   1  -3 -17    2.00    4.25
   1  -3 -17    5.94    6.08
  -1  -3  17    0.21    5.23
   1   3 -16    8.72    5.31
   1   3 -16   12.87    3.46
   1   3 -16   23.20    4.71
   1   3 -16    7.60    3.46
   1  -3 -16   12.84    3.08
   1  -3 -16   15.07    6.35
   1  -3 -16   14.03    5.81
   1  -3 -16   13.53    3.19
  -1  -3  16    8.51    5.45
   1   3 -15  479.56   37.58
  -1   3  15  573.99   35.48
   1   3 -15  515.43   27.00
   1   3 -15  520.08   28.56
   1   3 -15  424.42   28.33
   1  -3 -15  496.06   34.35
   1  -3 -15  543.34   25.72
  -1  -3  15  466.86   39.05
   1  -3 -15  618.11   44.04
   1   3 -14   55.43    6.51
  -1   3  14   51.84    8.44
   1   3 -14   66.19    6.12
   1   3 -14   49.40    4.47
   1   3 -14   41.69    4.39
   1  -3 -14   45.89    5.75
   1  -3 -14   55.44    4.87
  -1  -3  14   51.81    4.44
   1  -3 -14   57.26    7.75
  -1  -3  14   59.21    6.13
   1   3 -13  886.25   61.26
  -1   3  13  912.23   69.90
   1   3 -13  792.71   53.55
   1   3 -13  773.38   45.77
   1   3 -13  701.64   47.79
   1  -3 -13  894.49   57.26
   1  -3 -13  787.06   42.28
  -1  -3  13  854.49   60.81
   1  -3 -13  851.25   55.62
  -1  -3  13  901.94   57.50
   1   3 -12  174.93   11.45
  -1   3  12  152.78    9.18
   1   3 -12  178.11   10.20
   1   3 -12  168.68    9.37
   1  -3 -12  169.15    8.12
   1  -3 -12  167.09   13.56
  -1  -3  12  159.29   11.67
   1  -3 -12  185.09   10.11
  -1  -3  12  193.33   10.72
   1   3 -11   34.53    4.77
   1   3 -11   22.22    3.65
  -1   3  11   27.52    5.94
   1  -3 -11   24.61    2.41
   1  -3 -11   45.77    5.61
  -1  -3  11   27.62    4.79
   1  -3 -11   29.29    4.15
  -1  -3  11   37.47    4.60
   1   3 -10   28.23    4.28
  -1   3  10   32.26    5.45
   1   3 -10   29.33    4.31
   1   3 -10   23.66    2.60
   1   3 -10   22.18    2.57
   1  -3 -10   35.05    5.43
  -1  -3  10   28.22    4.25
   1  -3 -10   27.67    3.95
  -1  -3  10   39.32    4.40
   1   3  -9  188.52   10.32
  -1   3   9  204.00   13.04
  -1   3   9  193.50    9.53
   1   3  -9  195.34    8.17
   1   3  -9  193.08    8.01
   1  -3  -9  202.62   12.62
  -1  -3   9  174.04   10.36
   1  -3  -9  162.43    9.11
  -1  -3   9  194.78   10.10
   1  -3  -9  166.77    6.81
   1   3  -8   61.36    5.35
   1   3  -8   72.03    3.23
   1   3  -8   71.77    3.88
  -1   3   8   76.74    5.04
  -1   3   8   76.46    6.97
   1  -3  -8   72.38    5.09
   1  -3  -8   70.22    3.42
   1  -3  -8   82.12    6.95
  -1  -3   8   72.58    5.66
  -1  -3   8   80.68    5.44
   1   3  -7  157.07    7.93
  -1   3   7  139.89    4.65
   1   3  -7  135.85    8.29
   1   3  -7  146.33    5.45
  -1   3   7  137.15    6.55
  -1   3   7  159.86    7.69
   1  -3  -7  153.99    9.66
  -1  -3   7  152.09    7.76
   1  -3  -7  129.20    6.91
  -1  -3   7  128.94    5.65
   1   3  -6   60.32    4.47
  -1   3   6   56.70    2.41
   1   3  -6   63.16    5.18
   1   3  -6   64.47    3.00
  -1   3   6   74.16    6.34
  -1   3   6   71.99    4.69
   1  -3  -6   66.57    5.99
  -1  -3   6   58.59    4.53
   1  -3  -6   65.96    4.74
  -1  -3   6   62.51    5.21
  -1   3   5    1.87    1.02
   1   3  -5    2.70    3.18
  -1   3   5   -0.37    2.80
   1   3  -5   -1.68    1.36
  -1   3   5    1.97    3.81
   1  -3  -5    2.12    2.83
  -1  -3   5    5.56    2.61
   1  -3  -5    3.14    3.61
  -1  -3   5    1.10    2.00
   1  -3  -5    0.50    1.30
   1   3  -4  317.73   14.73
   1   3  -4  308.09    7.67
  -1   3   4  288.46   11.87
  -1   3   4  325.56   13.69
   1  -3  -4  332.13   16.04
   1  -3  -4  320.14   13.53
  -1  -3   4  329.28   12.79
  -1  -3   4  322.80   14.96
  -1  -3   4  337.44    8.09
  -1   3   3  729.01   34.57
   1   3  -3  753.36   37.01
  -1   3   3  793.42   39.65
   1   3  -3  713.11   24.41
   1  -3  -3  699.51   34.41
   1  -3  -3  825.01   25.40
  -1  -3   3  758.75   37.55
   1  -3  -3  754.34   37.99
   1   3  -2   42.58    3.36
  -1   3   2   35.99    2.10
   1   3  -2   33.71    1.74
  -1   3   2   37.97    3.30
   1  -3  -2   39.59    3.39
   1  -3  -2   33.18    2.19
  -1  -3   2   31.97    2.25
  -1  -3   2   37.99    1.54
   1  -3  -2   37.28    1.62
  -1   3   1  306.67   10.25
   1   3  -1  288.43    9.99
   1   3  -1  263.16    6.97
  -1   3   1  281.64    8.66
  -1   3   1  273.14    6.82
   1  -3  -1  253.19    7.51
  -1  -3   1  268.67    9.94
   1  -3  -1  271.84    8.33
  -1  -3   1  265.17    6.80
   1   3   0  315.74    9.42
   1   3   0  310.57    9.63
  -1   3   0  303.93   10.09
  -1   3   0  289.73    7.36
   1  -3   0  289.59    8.29
  -1  -3   0  300.12    9.92
   1  -3   0  296.50    7.11
  -1  -3   0  314.69    9.18
   1   3   1  339.89   10.85
  -1   3  -1  385.59   13.38
   1   3   1  369.33   13.53
  -1  -3  -1  374.53   11.98
   1  -3   1  364.60   13.18
  -1  -3  -1  380.15   13.84
   1   3   2  407.32   12.97
   1   3   2  411.16   16.94
  -1   3  -2  398.41   16.66
  -1   3  -2  410.15   15.44
   1  -3   2  411.97   15.71
  -1  -3  -2  409.83   13.37
  -1  -3  -2  425.53   17.82
   1   3   3 1010.90   45.31
  -1   3  -3 1003.48   55.28
   1   3   3 1042.15   57.21
  -1   3  -3  907.18   35.22
  -1   3  -3 1012.70   46.77
   1  -3   3 1028.07   47.40
  -1  -3  -3 1018.98   49.00
  -1  -3  -3  861.69   44.38
   1   3   4 1154.39   58.92
  -1   3  -4 1058.88   51.30
  -1   3  -4 1141.87   71.53
  -1   3  -4 1197.05   69.07
   1  -3   4 1239.16   71.15
  -1  -3  -4 1179.86   59.79
  -1  -3  -4 1197.14   74.77
  -1   3  -5    6.59    1.67
   1   3   5    6.69    2.01
  -1   3  -5   10.64    2.97
  -1   3  -5    4.20    2.40
   1  -3   5   11.43    2.93
  -1  -3  -5    9.06    2.64
   1  -3   5    4.48    1.78
  -1  -3  -5    7.34    3.68
  -1   3  -6  164.12    7.84
  -1   3  -6  142.09    6.39
  -1   3  -6  154.61    5.60
   1  -3   6  152.58    5.74
   1  -3   6  154.90    8.04
  -1  -3  -6  168.32    7.47
  -1  -3  -6  165.56    9.57
  -1  -3  -6  173.29    9.56
  -1   3  -7    5.24    2.86
  -1   3  -7   -0.36    2.25
  -1   3  -7    7.03    2.20
   1  -3   7    7.34    2.32
   1  -3   7   -0.06    2.90
  -1  -3  -7    4.31    2.86
  -1  -3  -7   10.85    3.82
  -1  -3  -7    2.50    3.82
  -1   3  -8    2.98    2.39
  -1   3  -8   11.76    2.49
  -1   3  -8    1.59    3.04
   1  -3   8    4.43    3.17
   1  -3   8    5.99    2.61
  -1  -3  -8   10.57    2.37
  -1  -3  -8    2.72    2.54
  -1   3  -9   63.32    4.34
  -1   3  -9   57.16    5.09
  -1   3  -9   66.49    5.95
  -1  -3  -9   78.75    6.57
  -1  -3  -9   56.71    5.16
  -1  -3  -9   56.52    3.98
  -1  -3  -9   68.16    6.30
  -1   3 -10   12.71    2.92
  -1   3 -10    2.96    3.24
  -1   3 -10   11.46    3.96
  -1  -3 -10    9.35    2.82
  -1  -3 -10   10.43    2.65
  -1  -3 -10    7.38    3.36
  -1  -3 -10    6.52    2.61
  -1   3 -11  155.03    8.40
  -1   3 -11  149.42   10.03
  -1  -3 -11  174.78   11.65
  -1  -3 -11  143.98   11.15
  -1   3 -12  128.43    7.40
  -1   3 -12  118.10    8.50
  -1   3 -12   78.63    7.35
  -1  -3 -12   98.82    5.87
  -1  -3 -12  106.39    9.07
  -1   3 -13   21.91    4.44
  -1   3 -13    5.96    3.80
  -1  -3 -13    8.99    3.23
  -1  -3 -13    9.56    3.13
  -1  -3 -13    6.82    4.80
  -1   3 -14    8.85    3.72
  -1   3 -14    3.85    4.44
  -1   3 -14    3.75    3.82
  -1  -3 -14    6.90    5.05
  -1  -3 -14    4.30    3.05
  -1  -3 -14    9.07    3.14
  -1  -3 -14    6.20    4.60
  -1  -3 -14   -1.48    4.71
  -1   3 -15  170.66   10.85
  -1   3 -15  124.42   10.18
  -1   3 -15  173.19   12.02
  -1   3 -15  129.18   10.41
  -1  -3 -15  145.53    8.70
  -1  -3 -15  153.53   11.56
  -1  -3 -15  132.36   12.51
  -1  -3 -15  140.83    8.90
  -1  -3 -15  162.57   13.39
  -1   3 -16    0.70    4.22
  -1   3 -16    5.55    3.93
  -1   3 -16    6.66    4.59
  -1   3 -16    0.98    3.97
  -1  -3 -16    1.97    3.39
  -1  -3 -16    1.06    4.69
  -1  -3 -16    5.57    3.27
  -1  -3 -16   -4.94    5.02
  -1  -3 -16    4.11    5.35
  -1   3 -17    5.15    4.75
  -1   3 -17    5.28    4.46
  -1   3 -17   12.37    5.08
  -1   3 -17    7.14    4.39
  -1  -3 -17    7.77    5.04
  -1  -3 -17    0.36    5.36
  -1  -3 -17    4.72    4.79
  -1  -3 -17   10.49    5.65
  -1  -3 -17    4.16    6.05
  -1   3 -18   95.07   10.20
  -1   3 -18   81.17    9.45
  -1   3 -18   75.48    9.83
  -1   3 -18  121.47   10.85
  -1   3 -18  108.21   10.79
  -1  -3 -18  121.39   12.93
  -1  -3 -18   84.58   10.84
  -1  -3 -18  104.93    8.29
  -1  -3 -18   97.88   11.44
  -1  -3 -18  102.73    8.00
  -1   3 -19   31.11    6.61
  -1   3 -19   24.02    6.18
  -1   3 -19   38.56    6.82
  -1   3 -19   17.23    6.16
  -1   3 -19   36.13    7.08
  -1  -3 -19   39.74    8.16
  -1  -3 -19   30.02    5.09
  -1  -3 -19   31.84    5.37
  -1  -3 -19   19.95    7.65
  -1  -3 -19   27.32    6.94
  -1   3 -20   27.08    7.15
  -1   3 -20   18.26    6.54
  -1   3 -20   33.97    7.19
  -1   3 -20   25.28    6.59
  -1   3 -20   33.25    7.28
  -1  -3 -20   39.55    5.66
  -1  -3 -20   25.71    6.74
  -1  -3 -20   17.79    7.21
  -1  -3 -20   27.12    7.69
  -1  -3 -20   25.70    7.61
  -1   3 -21   21.83    6.75
  -1   3 -21   11.40    6.26
  -1   3 -21   16.47    6.79
  -1   3 -21    6.72    6.29
  -1   3 -21   24.40    6.91
  -1  -3 -21   29.16    5.46
  -1  -3 -21   17.44    5.01
  -1  -3 -21   22.41    5.20
  -1  -3 -21   13.18    7.43
  -1  -3 -21   18.07    7.25
  -1   3 -22   -3.77    6.28
  -1   3 -22   -2.78    5.56
  -1   3 -22    9.54    6.20
  -1   3 -22    3.06    5.55
  -1   3 -22    1.40    6.16
  -1  -3 -22   10.80    7.40
  -1  -3 -22    6.00    4.43
  -1  -3 -22    3.08    4.65
  -1  -3 -22    3.96    6.48
  -1  -3 -22    4.74    6.33
  -1   3 -23    1.99    6.39
  -1   3 -23   -4.58    7.49
  -1   3 -23   -0.84    6.28
  -1   3 -23    3.31    5.80
  -1   3 -23    2.85    6.65
  -1  -3 -23   11.81    7.75
  -1  -3 -23    6.75    5.92
  -1  -3 -23   -0.53    4.73
  -1  -3 -23    1.76    6.63
  -1  -3 -23   -6.14    6.60
  -1   3 -24    3.14    6.68
  -1   3 -24    1.89    5.92
  -1   3 -24    0.59    6.34
  -1   3 -24   -3.81    6.14
  -1   3 -24    5.17    6.70
  -1  -3 -24   -3.83    8.16
  -1  -3 -24    6.23    4.70
  -1  -3 -24   -1.00    4.93
  -1  -3 -24    3.68    6.69
  -1  -3 -24   -7.31    6.69
   1   4 -24    5.03    4.42
   1   4 -24    6.74    6.52
   1   4 -24    7.60    6.78
   1   4 -24    2.64    4.38
   1  -4 -24    2.17    9.39
   1  -4 -24    1.07    6.26
   1  -4 -24    2.50    6.21
   1   4 -23    9.53    7.10
   1   4 -23    2.51    5.70
   1   4 -23   17.08    6.51
   1   4 -23   -0.01    4.53
   1  -4 -23    9.13    4.00
   1  -4 -23   10.18    6.28
   1  -4 -23    5.92    4.79
   1  -4 -23   11.11    7.94
   1  -4 -23    4.13    9.20
   1   4 -22   27.94    8.09
   1   4 -22   19.06    5.18
   1   4 -22   47.30    7.60
   1   4 -22   14.48    5.17
   1  -4 -22   32.83    4.97
   1  -4 -22   22.26    7.03
   1  -4 -22   28.47    4.48
   1  -4 -22   19.67    7.23
   1  -4 -22   34.18    6.90
   1   4 -21   27.54    7.56
   1   4 -21   38.51    7.21
   1   4 -21   14.40    6.43
   1  -4 -21   45.15    9.80
   1  -4 -21   25.85    4.70
   1  -4 -21   19.68    6.72
   1  -4 -21   26.37    4.26
   1  -4 -21   28.76    6.86
   1   4 -20  112.75   13.55
   1   4 -20  148.28    9.03
   1  -4 -20  154.50   17.52
   1  -4 -20  120.24    8.12
   1  -4 -20  125.60   10.91
   1  -4 -20  101.95   12.52
   1  -4 -20  101.64   12.54
   1   4 -19   47.22    8.64
   1   4 -19   70.79    8.49
   1  -4 -19   66.83    7.72
   1  -4 -19   60.18    4.96
   1  -4 -19   68.00    6.72
   1  -4 -19   38.04    8.08
   1  -4 -19   45.75    7.93
  -1  -4  19   54.71    9.50
   1   4 -18    7.24    5.00
   1   4 -18    2.58    3.42
   1   4 -18   -0.80    5.00
   1   4 -18   -0.85    3.35
   1  -4 -18    0.67    3.85
   1  -4 -18    0.32    4.65
   1  -4 -18   -1.76    3.56
   1  -4 -18   -0.45    4.61
   1  -4 -18    3.76    6.64
  -1  -4  18    0.02    5.38
   1   4 -17   74.19    9.50
   1   4 -17   68.43    8.29
   1   4 -17  101.52    6.52
   1   4 -17   78.59    6.87
   1  -4 -17  105.44   12.19
   1  -4 -17   92.07    9.07
   1  -4 -17  102.34    6.86
  -1  -4  17   96.90   10.32
   1   4 -16    4.48    4.63
   1   4 -16    8.06    3.27
   1   4 -16   14.79    4.79
   1   4 -16    5.03    3.06
   1  -4 -16    8.29    3.27
   1  -4 -16   11.70    3.84
   1  -4 -16    2.40    4.46
   1  -4 -16    6.36    3.49
  -1  -4  16    4.01    5.00
   1   4 -15   54.11    6.29
   1   4 -15   36.08    4.20
   1   4 -15   38.27    5.48
   1  -4 -15   48.69    3.44
   1  -4 -15   60.15    8.27
   1  -4 -15   42.36    6.05
   1  -4 -15   53.07    4.69
  -1  -4  15   51.77    6.74
   1   4 -14   21.64    5.16
   1   4 -14   19.61    3.47
   1   4 -14   34.68    5.41
  -1   4  14   35.03    4.61
   1   4 -14   18.68    4.38
   1  -4 -14   31.90    6.74
   1  -4 -14   32.27    3.62
   1  -4 -14   28.84    3.70
  -1  -4  14   29.98    5.37
   1  -4 -14   25.01    4.88
  -1  -4  14   43.15    5.39
   1   4 -13    5.94    3.78
  -1   4  13    1.72    5.37
   1   4 -13    3.03    2.68
   1   4 -13    4.85    2.37
   1   4 -13    3.91    2.36
   1  -4 -13    4.36    3.66
   1  -4 -13    3.99    2.00
  -1  -4  13    1.99    2.55
   1  -4 -13    2.71    3.18
  -1  -4  13    3.79    4.11
   1   4 -12   13.37    4.05
  -1   4  12   23.38    3.67
   1   4 -12   18.21    4.47
   1   4 -12   12.41    3.18
   1   4 -12   17.09    2.62
   1  -4 -12   11.60    4.07
   1  -4 -12   17.17    2.73
  -1  -4  12   16.94    4.14
   1  -4 -12   12.80    5.39
  -1  -4  12   27.90    4.43
   1   4 -11    4.70    3.26
  -1   4  11    5.63    4.65
   1   4 -11    5.48    3.82
   1   4 -11    0.72    2.63
   1   4 -11    3.89    2.62
   1  -4 -11   -1.98    3.43
   1  -4 -11    4.91    2.10
  -1  -4  11    3.36    3.42
   1  -4 -11    6.69    4.60
  -1  -4  11    5.54    3.87
   1   4 -10   14.87    3.41
   1   4 -10   10.56    2.12
   1   4 -10   14.41    4.03
  -1   4  10   10.11    3.70
  -1   4  10   10.48    4.90
   1  -4 -10   15.94    3.67
   1  -4 -10    9.59    2.18
   1  -4 -10   20.88    4.79
  -1  -4  10   18.88    4.09
  -1  -4  10   17.04    3.62
   1   4  -9  158.39    8.20
   1   4  -9  141.65    5.25
   1   4  -9  132.60    6.32
  -1   4   9  136.95    8.21
  -1   4   9  165.20   10.95
   1  -4  -9  138.84    8.16
   1  -4  -9  136.98    4.87
   1  -4  -9  165.49   10.72
  -1  -4   9  144.17    9.12
  -1  -4   9  144.43    8.06
   1   4  -8   79.19    5.43
  -1   4   8   94.04    6.00
   1   4  -8   74.11    4.33
   1   4  -8   85.05    4.05
  -1   4   8   77.83    5.05
   1  -4  -8   76.20    3.93
  -1  -4   8   84.07    5.43
  -1  -4   8   93.18    6.52
   1  -4  -8   86.09    4.91
   1   4  -7    5.48    2.66
   1   4  -7    7.10    1.95
   1   4  -7    4.10    3.68
  -1   4   7    8.37    3.29
  -1   4   7   14.05    4.11
   1  -4  -7    7.15    3.29
   1  -4  -7    5.56    1.23
   1  -4  -7   11.02    4.22
  -1  -4   7    6.49    3.78
  -1  -4   7    2.51    2.84
   1   4  -6  692.06   36.87
   1   4  -6  724.97   26.95
  -1   4   6  630.30   31.11
  -1   4   6  711.59   36.00
   1  -4  -6  708.69   40.34
   1  -4  -6  592.69   26.93
  -1  -4   6  657.59   31.63
  -1  -4   6  598.21   28.64
  -1  -4   6  726.75   26.56
  -1   4   5  162.47    8.50
   1   4  -5  161.07    9.16
   1   4  -5  152.43    4.59
  -1   4   5  169.05   10.24
   1  -4  -5  165.68    8.27
  -1  -4   5  157.92    5.09
  -1  -4   5  165.99    4.57
   1  -4  -5  159.12    6.96
   1   4  -4  785.61   41.59
   1   4  -4  736.45   27.34
  -1   4   4  800.29   43.11
  -1   4   4  719.73   32.46
   1  -4  -4  678.56   31.15
  -1  -4   4  745.52   34.18
  -1  -4   4  830.70   29.19
  -1   4   3  785.45   38.64
   1   4  -3  725.67   33.03
   1   4  -3  770.26   28.51
  -1   4   3  845.47   41.55
   1  -4  -3  696.80   31.22
  -1  -4   3  831.66   41.81
  -1  -4   3  748.05   27.67
   1  -4  -3  733.76   32.85
  -1   4   2   89.13    3.63
   1   4  -2   92.64    5.49
   1   4  -2   85.71    2.88
  -1   4   2   94.29    5.09
  -1   4   2   87.44    2.28
  -1  -4   2   89.17    5.61
  -1  -4   2   91.10    3.66
   1  -4  -2   94.44    5.26
  -1   4   1  842.81   38.87
   1   4  -1  780.26   36.35
  -1   4   1  739.52   28.38
   1   4  -1  746.87   29.86
  -1   4   1  759.35   32.28
   1  -4  -1  811.79   38.57
  -1  -4   1  821.84   37.85
   1  -4  -1  758.85   32.73
  -1  -4   1  764.64   30.37
  -1   4   0   58.65    4.02
   1   4   0   57.94    2.28
  -1   4   0   57.27    3.16
   1   4   0   59.30    3.36
  -1   4   0   54.79    2.37
   1  -4   0   46.50    4.17
  -1  -4   0   48.73    3.64
   1  -4   0   51.54    2.27
  -1  -4   0   55.11    2.22
   1   4   1  747.40   30.55
   1   4   1  599.58   23.49
  -1   4  -1  606.08   26.53
  -1   4  -1  588.41   22.45
   1  -4   1  701.83   29.06
  -1  -4  -1  576.92   23.36
   1  -4   1  600.79   17.58
  -1  -4  -1  672.44   28.90
   1   4   2  213.26    6.95
   1   4   2  227.51   10.59
  -1   4  -2  212.04    7.30
  -1   4  -2  224.27    9.16
   1  -4   2  220.39    8.94
  -1  -4  -2  211.29    6.92
  -1  -4  -2  223.51   10.65
   1   4   3  144.18    5.04
   1   4   3  147.31    8.18
  -1   4  -3  138.36    8.64
  -1   4  -3  139.53    6.86
   1  -4   3  136.88    6.99
  -1  -4  -3  133.80    4.81
  -1  -4  -3  154.89    9.03
   1   4   4   75.97    3.42
  -1   4  -4   71.99    6.41
   1   4   4   72.33    4.13
  -1   4  -4   71.34    2.45
  -1   4  -4   71.46    4.91
   1  -4   4   70.34    4.87
  -1  -4  -4   74.52    3.30
  -1  -4  -4   80.77    6.68
  -1   4  -5  566.33   28.21
   1   4   5  610.04   25.62
  -1   4  -5  602.34   32.73
   1   4   5  621.81   33.88
  -1   4  -5  605.48   22.16
   1  -4   5  627.99   29.38
  -1  -4  -5  620.07   23.02
   1  -4   5  553.64   20.93
  -1  -4  -5  561.41   26.14
  -1   4  -6  101.89    6.19
   1   4   6  112.24    5.29
  -1   4  -6  108.81    7.70
  -1   4  -6  111.08    3.92
  -1  -4  -6  102.51    5.44
   1  -4   6  110.87    6.21
  -1  -4  -6  113.77    4.31
   1  -4   6  106.70    3.95
  -1   4  -7  110.96    6.74
  -1   4  -7  110.31    5.51
  -1   4  -7  124.20    5.82
   1  -4   7  118.84    5.74
   1  -4   7  118.79    6.57
  -1  -4  -7  124.27    5.88
  -1  -4  -7  128.12    8.45
  -1  -4  -7  107.52    5.58
  -1   4  -8  278.70   14.18
  -1   4  -8  315.71   16.79
  -1   4  -8  311.17   13.42
   1  -4   8  276.07   11.18
   1  -4   8  288.20   13.52
  -1  -4  -8  303.37   12.58
  -1  -4  -8  309.29   16.56
  -1  -4  -8  262.72   12.23
  -1   4  -9  522.18   25.74
  -1   4  -9  510.82   22.27
  -1   4  -9  549.06   30.72
   1  -4   9  552.64   26.91
  -1  -4  -9  459.73   23.09
  -1  -4  -9  467.70   19.52
  -1  -4  -9  530.39   21.65
   1  -4   9  532.98   23.91
  -1  -4  -9  518.29   30.57
  -1   4 -10   93.79    5.34
  -1   4 -10  102.25    7.52
   1  -4  10   88.39    5.27
  -1  -4 -10  104.42    7.99
  -1  -4 -10   81.94    4.33
  -1  -4 -10   92.05    4.87
  -1  -4 -10   82.08    7.88
  -1   4 -11   76.04    5.08
  -1   4 -11   52.22    5.59
  -1   4 -11   95.81    7.03
  -1  -4 -11   89.27    7.77
  -1  -4 -11   65.61    4.40
  -1  -4 -11   75.59    5.26
  -1  -4 -11   72.48    4.92
  -1   4 -12   83.87    5.52
  -1   4 -12   62.24    5.90
  -1   4 -12   79.56    7.29
  -1  -4 -12   79.65    8.08
  -1  -4 -12   72.40    6.08
  -1  -4 -12   82.33    5.61
  -1  -4 -12   69.33    7.82
  -1   4 -13    7.01    3.30
  -1   4 -13    4.31    3.39
  -1   4 -13    9.28    2.90
  -1  -4 -13   10.70    4.91
  -1  -4 -13    2.38    3.63
  -1  -4 -13    6.64    3.50
  -1  -4 -13    5.04    3.00
  -1   4 -14    7.44    3.64
  -1   4 -14    6.36    3.67
  -1   4 -14   14.18    4.68
  -1  -4 -14   -0.76    5.39
  -1  -4 -14    7.36    3.93
  -1  -4 -14    8.89    2.89
  -1  -4 -14    4.28    4.85
  -1   4 -15    4.90    3.89
  -1   4 -15   12.99    5.04
  -1   4 -15    6.70    3.96
  -1  -4 -15    9.42    5.61
  -1  -4 -15    4.15    3.93
  -1  -4 -15    3.70    3.17
  -1  -4 -15    4.14    5.06
  -1  -4 -15    5.79    5.22
  -1   4 -16    2.78    4.06
  -1   4 -16   -0.55    3.85
  -1   4 -16    6.51    5.03
  -1   4 -16    1.35    3.91
  -1  -4 -16    4.26    3.10
  -1  -4 -16   -0.07    3.22
  -1  -4 -16   -1.38    5.09
  -1  -4 -16   -3.25    5.23
  -1  -4 -16    8.51    5.62
  -1   4 -17  167.17   13.50
  -1   4 -17  146.00   12.75
  -1   4 -17  222.66   15.91
  -1   4 -17  141.44   13.03
  -1  -4 -17  173.16   10.43
  -1  -4 -17  196.59   13.41
  -1  -4 -17  169.34   15.88
  -1  -4 -17  162.87   16.03
  -1  -4 -17  219.33   17.89
  -1   4 -18   21.25    5.59
  -1   4 -18   32.70    6.65
  -1   4 -18   18.09    5.39
  -1  -4 -18   17.38    7.57
  -1  -4 -18   22.50    4.46
  -1  -4 -18   16.61    6.76
  -1  -4 -18   21.63    4.20
  -1  -4 -18   16.70    4.57
  -1   4 -19   29.39    6.88
  -1   4 -19   30.99    6.43
  -1   4 -19   44.20    7.78
  -1   4 -19   21.28    6.47
  -1   4 -19   47.39    7.60
  -1  -4 -19   46.01    9.13
  -1  -4 -19   31.07    6.43
  -1  -4 -19   37.10    5.27
  -1  -4 -19   31.06    8.19
  -1  -4 -19   38.67    7.69
  -1   4 -20    4.48    5.40
  -1   4 -20   -1.65    5.09
  -1   4 -20   11.35    6.23
  -1   4 -20    2.83    5.17
  -1   4 -20    7.69    4.01
  -1  -4 -20   16.72    7.01
  -1  -4 -20    5.59    3.96
  -1  -4 -20    3.27    5.15
  -1  -4 -20    3.68    6.43
  -1  -4 -20    8.00    6.09
  -1   4 -21   -0.30    5.48
  -1   4 -21    5.92    5.13
  -1   4 -21   12.73    6.07
  -1   4 -21   -1.91    5.19
  -1   4 -21   10.28    6.17
  -1  -4 -21   14.87    7.20
  -1  -4 -21   -3.92    3.85
  -1  -4 -21    0.94    4.10
  -1  -4 -21   -3.48    6.39
  -1  -4 -21   -6.86    6.26
  -1   4 -22   -2.14    5.62
  -1   4 -22   -4.73    5.06
  -1   4 -22    2.87    6.08
  -1   4 -22   -2.08    5.38
  -1   4 -22    3.94    6.23
  -1  -4 -22   -2.13    7.44
  -1  -4 -22    4.14    5.12
  -1  -4 -22    1.57    4.13
  -1  -4 -22   -2.32    4.18
  -1  -4 -22   -0.72    6.35
  -1   4 -23   27.65    7.72
  -1   4 -23   12.62    7.38
  -1   4 -23   46.19    8.51
  -1   4 -23   34.36    8.44
  -1  -4 -23   15.61    5.50
  -1  -4 -23   27.95    5.74
  -1  -4 -23   23.18    8.56
  -1  -4 -23   16.86    8.49
  -1  -4 -23   43.76    6.67
  -1   4 -24    9.20    6.77
  -1   4 -24    2.88    6.21
  -1   4 -24   11.80    7.12
  -1   4 -24   -2.21    7.38
  -1   4 -24    6.60    5.91
  -1  -4 -24    9.27    8.78
  -1  -4 -24    1.60    7.39
  -1  -4 -24    1.83    7.32
   1   5 -24   21.14    7.30
   1  -5 -24   -3.75   10.28
   1  -5 -24    4.95    6.96
   1  -5 -24   11.70    6.94
   1   5 -23    3.75    5.39
   1   5 -23    0.58    6.63
   1   5 -23    4.30    4.12
   1  -5 -23   12.21    9.11
   1  -5 -23    2.09    6.26
   1  -5 -23    9.33    6.10
   1   5 -22    1.84    5.36
   1   5 -22    6.21    6.59
   1   5 -22    4.23    5.41
   1  -5 -22   10.52    4.47
   1  -5 -22   10.69    7.88
   1  -5 -22    8.62    4.09
   1  -5 -22    7.72    6.21
   1  -5 -22    9.28    9.12
   1   5 -21    6.77    6.17
   1   5 -21    2.87    4.11
   1   5 -21    9.22    6.30
   1   5 -21    4.98    4.01
   1  -5 -21   10.21    4.24
   1  -5 -21   11.63    6.01
   1  -5 -21    6.24    4.02
   1  -5 -21   11.83    6.03
   1  -5 -21    3.40    8.55
   1   5 -20    8.01    5.64
   1   5 -20    1.32    3.75
   1   5 -20    2.41    5.78
   1   5 -20    2.01    3.59
   1  -5 -20    1.41    3.10
   1  -5 -20   -3.36    5.37
   1  -5 -20    0.73    3.53
   1  -5 -20    3.19    5.56
   1  -5 -20    4.51    5.04
   1   5 -19    0.19    5.35
   1   5 -19    2.19    4.80
   1   5 -19   12.19    5.88
   1   5 -19    3.29    4.42
   1  -5 -19    5.46    2.97
   1  -5 -19    3.00    5.37
   1  -5 -19    6.09    3.49
   1  -5 -19   -5.46    5.29
   1  -5 -19    2.18    7.48
  -1  -5  19    0.97    5.83
   1   5 -18   23.43    5.90
   1   5 -18   14.51    4.08
   1   5 -18   29.34    6.42
   1   5 -18   12.58    3.90
   1  -5 -18   19.94    3.83
   1  -5 -18   22.82    8.11
   1  -5 -18   15.91    5.85
   1  -5 -18   22.19    3.36
  -1  -5  18   13.27    6.19
   1   5 -17    3.70    4.74
   1   5 -17    1.84    3.10
   1   5 -17    6.78    5.17
   1   5 -17    3.92    3.90
   1  -5 -17    1.71    2.30
   1  -5 -17   11.02    4.20
   1  -5 -17    0.76    4.78
   1  -5 -17    2.94    2.53
  -1  -5  17    6.39    5.04
   1   5 -16   15.83    5.38
   1   5 -16   17.93    4.77
   1   5 -16   39.51    5.96
   1   5 -16   23.18    3.66
   1  -5 -16   25.72    2.67
   1  -5 -16   18.68    7.51
   1  -5 -16   22.63    5.67
   1  -5 -16   30.16    3.80
  -1  -5  16   26.54    5.62
   1   5 -15   22.53    4.83
   1   5 -15   14.70    3.10
   1   5 -15   23.35    5.56
   1   5 -15   15.87    3.13
   1  -5 -15   18.37    3.06
   1  -5 -15   23.67    6.76
   1  -5 -15   20.59    5.08
   1  -5 -15   22.16    3.24
  -1  -5  15   16.11    4.94
  -1  -5  15   19.58    5.56
   1   5 -14  192.53   14.84
   1   5 -14  228.60   12.59
   1   5 -14  288.90   16.68
   1   5 -14  194.65   10.90
   1  -5 -14  216.12    8.14
   1  -5 -14  254.87   14.58
   1  -5 -14  237.08   15.48
   1  -5 -14  274.88   10.84
  -1  -5  14  241.64   15.85
  -1  -5  14  294.95   16.82
   1   5 -13  121.47    7.60
   1   5 -13  138.75    7.31
   1   5 -13  133.69    6.40
   1  -5 -13  133.04    5.65
   1  -5 -13  145.30   12.14
   1  -5 -13  122.02    6.79
   1  -5 -13  142.86    5.00
  -1  -5  13  121.87    9.50
  -1  -5  13  162.86   10.51
   1   5 -12   31.84    4.71
   1   5 -12   33.11    2.97
   1   5 -12   51.62    5.51
  -1   5  12   43.57    7.08
   1   5 -12   34.80    2.97
   1  -5 -12   44.63    6.72
   1  -5 -12   37.77    2.71
   1  -5 -12   42.80    2.90
  -1  -5  12   38.09    5.00
   1  -5 -12   39.42    3.44
  -1  -5  12   52.25    5.73
   1   5 -11   30.32    4.17
  -1   5  11   32.56    6.53
   1   5 -11   43.01    5.34
  -1   5  11   32.70    4.70
   1   5 -11   33.88    3.48
   1  -5 -11   36.22    2.93
   1  -5 -11   33.31    4.74
  -1  -5  11   29.68    4.37
   1  -5 -11   30.31    4.08
  -1  -5  11   45.75    5.41
   1  -5 -11   33.17    2.27
   1   5 -10   10.74    3.18
  -1   5  10   17.54    5.19
   1   5 -10   16.00    4.26
  -1   5  10    6.01    3.83
   1   5 -10    6.72    2.55
   1  -5 -10   12.06    1.66
   1  -5 -10    5.13    3.79
  -1  -5  10    8.11    3.34
   1  -5 -10    9.12    4.90
  -1  -5  10   18.62    4.17
   1  -5 -10    8.59    1.53
   1   5  -9   80.05    4.28
   1   5  -9   74.31    7.03
  -1   5   9   93.18    6.69
  -1   5   9   79.52    8.12
   1  -5  -9   88.50    6.59
   1  -5  -9   82.49    3.14
   1  -5  -9   74.39    8.00
  -1  -5   9   85.60    6.98
  -1  -5   9   72.04    5.44
   1   5  -8  114.35    4.91
   1   5  -8  112.51    8.13
  -1   5   8  113.94    6.28
   1  -5  -8  114.63    3.10
   1  -5  -8  109.20    7.47
  -1  -5   8  120.01    6.27
   1  -5  -8  112.88    6.30
  -1  -5   8  134.38    8.41
  -1   5   7   -3.65    4.19
   1   5  -7   -1.86    3.81
  -1   5   7    2.53    3.44
   1   5  -7    2.54    1.78
   1  -5  -7    0.60    0.73
   1  -5  -7    7.47    3.31
  -1  -5   7   -1.33    2.58
   1  -5  -7    1.28    2.66
  -1  -5   7   -1.33    3.70
  -1  -5   7    1.87    1.83
   1  -5  -7    0.75    0.82
   1   5  -6  284.61   15.13
   1   5  -6  276.66    8.87
  -1   5   6  288.44   16.80
  -1   5   6  301.64   14.83
   1  -5  -6  292.64   16.56
   1  -5  -6  273.41   14.15
  -1  -5   6  280.17   11.69
  -1  -5   6  256.48   11.12
  -1  -5   6  281.71    8.82
  -1   5   5   62.45    5.67
   1   5  -5   69.80    6.24
   1   5  -5   60.72    3.02
  -1   5   5   75.90    6.65
  -1  -5   5   66.15    4.06
  -1  -5   5   75.90    6.25
  -1  -5   5   69.98    3.06
   1  -5  -5   72.00    6.79
   1   5  -4  200.54   11.51
   1   5  -4  188.25    6.63
  -1   5   4  219.72   11.67
  -1  -5   4  204.98   11.71
  -1  -5   4  201.43    6.56
  -1   5   3 1775.14   97.03
   1   5  -3 1789.65  133.70
   1   5  -3 1751.64  109.71
  -1   5   3 1820.59  133.10
  -1   5   3 1776.35  131.53
  -1   5   3 1429.75   81.19
   1  -5  -3 1797.27  131.28
   1  -5  -3 1715.92  117.20
  -1  -5   3 1669.11  102.21
  -1  -5   3 1583.95  112.07
   1   5  -2   52.29    2.88
   1   5  -2   59.65    4.90
  -1   5   2   50.07    2.84
  -1   5   2   54.98    4.48
  -1   5   2   57.09    5.14
   1  -5  -2   63.20    4.55
  -1  -5   2   50.49    5.05
  -1  -5   2   51.31    2.98
   1  -5  -2   48.86    3.29
  -1   5   1  782.15   36.49
   1   5  -1  769.01   35.51
  -1   5   1  629.37   25.75
   1   5  -1  606.26   27.13
  -1   5   1  722.55   31.03
   1  -5  -1  611.72   27.33
  -1  -5   1  755.49   35.06
   1  -5  -1  700.06   29.68
  -1  -5   1  681.71   28.64
  -1   5   0    4.26    2.01
   1   5   0    5.58    2.64
   1   5   0    4.87    1.71
  -1   5   0    5.04    2.53
   1  -5   0    9.04    3.28
   1  -5   0    4.14    1.57
  -1  -5   0    7.87    2.78
   1  -5   0    6.63    1.80
  -1  -5   0    5.13    1.73
  -1   5  -1 1143.08   58.96
   1   5   1 1194.93   68.69
   1   5   1 1103.55   58.20
  -1   5  -1 1117.23   65.01
   1  -5   1 1148.26   58.86
   1  -5   1 1090.85   63.24
  -1  -5  -1 1089.47   52.91
   1  -5   1 1124.87   50.83
  -1  -5  -1 1175.33   67.02
   1   5   2  244.06   12.46
   1   5   2  238.24    8.43
  -1   5  -2  237.16   10.89
  -1   5  -2  243.21    8.68
   1  -5   2  236.87   10.82
  -1  -5  -2  228.01    8.02
   1  -5   2  224.72    8.32
  -1  -5  -2  240.66   12.13
   1   5   3  809.20   39.18
   1   5   3  830.67   37.98
  -1   5  -3  817.72   42.06
  -1   5  -3  779.72   45.12
   1  -5   3  831.27   42.56
  -1  -5  -3  783.15   33.15
   1  -5   3  798.85   45.97
  -1  -5  -3  766.90   38.03
   1   5   4  980.79   60.60
   1   5   4  977.72   44.81
  -1   5  -4  982.44   53.71
  -1   5  -4  918.53   49.86
   1  -5   4 1005.03   54.75
  -1  -5  -4  945.41   46.13
   1  -5   4  977.22   60.32
  -1  -5  -4  918.92   50.35
  -1   5  -5 2263.30  210.83
  -1   5  -5 2359.14  194.35
   1   5   5 2280.92  180.55
   1   5   5 2385.95  222.05
  -1   5  -5 2266.06  165.19
   1  -5   5 1950.30  145.53
   1  -5   5 2400.25  206.60
  -1  -5  -5 2222.66  169.95
   1  -5   5 2223.39  208.29
  -1  -5  -5 2300.92  216.24
  -1   5  -6  886.61   47.12
   1   5   6  848.64   39.97
  -1   5  -6  842.83   52.89
   1   5   6  872.41   53.58
  -1   5  -6  867.66   38.43
   1  -5   6  825.80   47.96
  -1  -5  -6  855.32   39.65
   1  -5   6  807.42   36.14
  -1  -5  -6  799.96   43.54
  -1   5  -7   12.07    3.01
   1   5   7    0.17    2.60
  -1   5  -7    8.19    1.79
  -1   5  -7    4.70    2.62
   1  -5   7    0.85    2.92
  -1  -5  -7    6.49    2.80
  -1  -5  -7    8.13    1.71
   1  -5   7    2.82    2.32
  -1  -5  -7   15.74    4.50
  -1   5  -8  144.32    8.68
  -1   5  -8  177.07   11.15
  -1   5  -8  172.75    6.53
   1  -5   8  163.37    7.64
   1  -5   8  176.90    9.02
  -1  -5  -8  172.26    7.21
  -1  -5  -8  176.61   11.37
  -1  -5  -8  189.28   11.67
  -1   5  -9   21.27    3.62
  -1   5  -9   36.04    5.01
  -1   5  -9   27.02    2.81
   1  -5   9   25.13    3.71
   1  -5   9   21.59    3.75
  -1  -5  -9   28.27    3.23
  -1  -5  -9   28.76    5.25
  -1  -5  -9   26.48    3.43
  -1   5 -10   77.19    4.41
  -1   5 -10   81.40    6.76
   1  -5  10   65.40    4.26
   1  -5  10   56.99    5.26
  -1  -5 -10   83.39    7.29
  -1  -5 -10   60.59    3.53
  -1  -5 -10   71.83    4.69
  -1  -5 -10   65.30    7.25
  -1   5 -11    4.26    3.17
  -1   5 -11    8.03    2.79
  -1   5 -11   10.46    2.87
  -1  -5 -11   12.27    4.94
   1  -5  11   11.11    2.85
  -1  -5 -11    5.59    2.88
  -1  -5 -11    6.66    2.80
  -1  -5 -11   10.72    4.53
  -1   5 -12   47.04    4.18
  -1   5 -12   37.35    4.69
  -1   5 -12   50.29    6.20
  -1  -5 -12   49.47    4.43
  -1  -5 -12   49.54    3.42
  -1  -5 -12   39.95    3.27
  -1  -5 -12   43.93    6.37
  -1   5 -13   -2.05    3.03
  -1   5 -13    4.65    3.18
  -1   5 -13    0.62    4.48
  -1  -5 -13   -3.35    3.18
  -1  -5 -13   -0.79    2.98
  -1  -5 -13    2.88    2.25
  -1  -5 -13    3.23    4.64
  -1   5 -14  230.63   14.77
  -1   5 -14  212.53   14.97
  -1   5 -14  285.88   18.61
  -1  -5 -14  271.36   14.92
  -1  -5 -14  268.84   14.18
  -1  -5 -14  262.30   11.78
  -1  -5 -14  277.54   20.02
  -1   5 -15   10.78    4.14
  -1   5 -15   11.70    4.26
  -1   5 -15   14.78    3.64
  -1  -5 -15   16.84    4.14
  -1  -5 -15   16.37    4.01
  -1  -5 -15   16.48    3.85
  -1  -5 -15   17.83    5.81
  -1   5 -16    1.92    3.88
  -1   5 -16   -1.84    3.36
  -1   5 -16   -0.37    3.87
  -1  -5 -16    1.61    3.75
  -1  -5 -16    3.22    2.80
  -1  -5 -16    6.81    2.84
  -1  -5 -16    0.86    3.35
  -1  -5 -16    1.40    5.38
  -1   5 -17   28.97    5.49
  -1   5 -17   19.77    5.42
  -1   5 -17   39.42    7.21
  -1   5 -17   28.81    5.43
  -1  -5 -17   30.56    4.05
  -1  -5 -17   30.84    4.22
  -1  -5 -17   32.29    4.87
  -1  -5 -17   27.03    7.51
  -1  -5 -17   42.67    5.32
  -1   5 -18   51.03    7.05
  -1   5 -18   44.24    6.62
  -1   5 -18   67.28    9.12
  -1   5 -18   43.54    6.93
  -1  -5 -18   54.34    6.77
  -1  -5 -18   58.04    6.17
  -1  -5 -18   53.85    6.42
  -1  -5 -18   39.85    9.17
  -1  -5 -18   82.12   10.12
  -1   5 -19  218.60   17.70
  -1   5 -19  168.28   16.27
  -1   5 -19  294.68   21.62
  -1   5 -19  157.00   16.96
  -1  -5 -19  229.85   14.22
  -1  -5 -19  205.07   16.69
  -1  -5 -19  231.54   14.03
  -1  -5 -19  201.71   21.84
  -1  -5 -19  307.85   25.02
  -1   5 -20   25.49    6.30
  -1   5 -20   23.99    6.16
  -1   5 -20   44.58    8.14
  -1   5 -20   14.92    6.22
  -1   5 -20   45.24    7.77
  -1  -5 -20   46.45    9.22
  -1  -5 -20   24.58    5.87
  -1  -5 -20   24.22    4.78
  -1  -5 -20   30.42    7.98
  -1  -5 -20   23.43    5.26
  -1   5 -21   34.17    6.76
  -1   5 -21   15.89    6.52
  -1   5 -21   44.65    8.30
  -1   5 -21   16.00    8.52
  -1   5 -21   44.71    8.31
  -1  -5 -21   45.57    9.76
  -1  -5 -21   31.03    4.78
  -1  -5 -21   27.95    6.35
  -1  -5 -21   22.06    8.38
  -1  -5 -21   18.60    5.45
  -1   5 -22    4.74    5.52
  -1   5 -22    2.00    5.18
  -1   5 -22    4.18    6.57
  -1   5 -22    3.49    5.38
  -1   5 -22    4.36    6.79
  -1  -5 -22   13.27    7.96
  -1  -5 -22    2.77    3.88
  -1  -5 -22    0.14    5.19
  -1  -5 -22    1.34    6.76
  -1  -5 -22    0.75    4.45
  -1   5 -23   18.29    6.99
  -1   5 -23   15.58    6.47
  -1   5 -23   29.29    8.19
  -1   5 -23    9.81    6.73
  -1   5 -23   33.80    8.19
  -1  -5 -23   45.89    9.94
  -1  -5 -23    9.26    4.63
  -1  -5 -23   20.56    4.88
  -1  -5 -23   20.39    8.37
  -1  -5 -23   21.68    8.41
  -1   5 -24    7.37    6.64
  -1   5 -24    1.89    8.19
  -1   5 -24   11.37    5.00
  -1   5 -24    7.39    7.60
  -1   5 -24    8.45    7.88
  -1  -5 -24   10.07    9.40
  -1  -5 -24    4.19    7.86
  -1  -5 -24    9.42    7.71
   1   6 -24    8.98    7.03
   1  -6 -24   -2.23    9.81
   1  -6 -24    4.56    6.59
   1  -6 -24    0.24    6.84
   1   6 -23   -0.33    5.00
   1   6 -23   -0.67    6.76
   1   6 -23    1.67    4.91
   1  -6 -23  -13.88    9.20
   1  -6 -23   10.11    6.39
   1  -6 -23    9.82    6.26
   1   6 -22   -0.94    3.88
   1   6 -22    6.76    6.50
   1   6 -22    0.49    3.71
   1  -6 -22    4.90    3.48
   1  -6 -22   11.61    6.05
   1  -6 -22   -0.06    3.09
   1  -6 -22    0.89    6.09
   1  -6 -22   -0.99    8.94
   1   6 -21    2.71    4.80
   1   6 -21    7.13    6.51
   1   6 -21    2.16    3.62
   1  -6 -21    2.12    3.40
   1  -6 -21   10.26    5.87
   1  -6 -21    1.15    3.18
   1  -6 -21    7.25    5.95
   1  -6 -21    5.80    5.41
   1  -6 -20  257.78   24.68
   1  -6 -20  172.94   10.87
   1  -6 -20  177.83   11.87
   1  -6 -20  177.61   19.01
   1  -6 -20  166.38   18.70
  -1  -6  20  222.10   19.24
   1   6 -19  223.55   17.64
   1  -6 -19  232.92   22.28
   1  -6 -19  170.07    9.66
   1  -6 -19  150.82   16.31
  -1  -6  19  151.74   16.91
   1   6 -18    5.24    3.21
   1   6 -18   -5.47    5.65
   1   6 -18    1.01    3.99
   1  -6 -18    2.20    2.77
   1  -6 -18    0.22    4.51
   1  -6 -18    3.37    5.25
   1  -6 -18    2.11    2.90
  -1  -6  18    0.70    4.96
   1   6 -17   97.66    9.59
   1   6 -17   52.89    7.10
   1  -6 -17   86.81   11.72
   1  -6 -17   71.94    5.26
   1  -6 -17   70.91    8.95
   1  -6 -17   70.18    4.62
  -1  -6  17   77.00    8.39
   1   6 -16   25.48    6.09
   1   6 -16   30.23    4.03
   1   6 -16   59.03    7.20
   1   6 -16   34.09    4.01
   1  -6 -16   40.74    2.62
   1  -6 -16   53.12    8.67
   1  -6 -16   39.08    6.87
   1  -6 -16   47.11    3.17
  -1  -6  16   38.61    6.22
   1   6 -15   13.80    4.56
   1   6 -15   12.23    2.89
   1   6 -15   21.07    5.72
   1   6 -15   13.10    3.01
   1  -6 -15   17.74    2.45
   1  -6 -15   23.17    4.52
   1  -6 -15   21.71    5.22
   1  -6 -15   18.26    2.73
  -1  -6  15   18.81    4.89
  -1  -6  15   30.08    5.70
   1   6 -14   79.30    7.08
   1   6 -14  107.39    8.71
   1   6 -14   68.68    5.91
   1  -6 -14   99.22   10.55
   1  -6 -14   90.75    4.33
   1  -6 -14   74.72    5.48
   1  -6 -14   84.50    3.86
  -1  -6  14   88.35    7.58
  -1  -6  14  110.36    9.07
   1   6 -13    2.79    2.87
   1   6 -13    0.47    2.84
   1  -6 -13    5.37    5.33
   1  -6 -13    2.98    1.61
   1  -6 -13    2.39    1.83
   1  -6 -13    7.98    4.12
  -1  -6  13    4.34    3.58
  -1  -6  13    3.44    2.87
  -1   6  12   33.17    4.97
   1   6 -12   27.83    2.67
   1  -6 -12   29.48    1.98
   1  -6 -12   32.96    6.52
  -1  -6  12   23.85    4.26
  -1  -6  12   31.62    3.75
   1  -6 -12   30.78    3.34
  -1   6  11   78.14    6.69
   1   6 -11   77.19    7.10
   1   6 -11   65.87    3.66
   1  -6 -11   73.88    2.67
   1  -6 -11   59.89    6.52
  -1  -6  11   57.81    5.34
  -1  -6  11   84.27    7.15
   1  -6 -11   57.00    5.22
  -1   6  10   57.39    5.72
   1   6 -10   58.96    6.47
  -1   6  10   62.27    7.31
   1  -6 -10   53.83    5.86
  -1  -6  10   58.24    4.62
   1  -6 -10   56.48    2.01
  -1  -6  10   61.72    6.37
   1  -6 -10   58.03    7.30
   1   6  -9  126.80    5.75
   1   6  -9  138.27    9.64
  -1   6   9  136.43    9.13
  -1   6   9  140.54   11.51
   1  -6  -9  137.46    8.96
  -1  -6   9  137.02    7.15
   1  -6  -9  142.97   11.02
  -1  -6   9  145.55    9.94
  -1  -6   9  133.03    6.00
   1  -6  -9  134.71    3.12
   1   6  -8   35.54    5.30
   1   6  -8   30.06    2.25
  -1   6   8   41.18    6.29
  -1   6   8   34.08    5.04
   1  -6  -8   36.48    3.80
   1  -6  -8   36.59    4.91
  -1  -6   8   36.12    3.60
  -1  -6   8   34.35    3.58
  -1  -6   8   35.15    2.79
   1   6  -7   -0.01    4.03
   1   6  -7    1.44    1.93
  -1   6   7   -1.23    2.81
  -1   6   7    4.44    3.66
   1  -6  -7    8.55    2.84
   1  -6  -7    4.05    3.71
  -1  -6   7    1.27    2.52
  -1  -6   7   -1.92    4.02
  -1  -6   7    2.39    1.92
   1   6  -6  231.95   13.38
   1   6  -6  221.56    6.73
  -1   6   6  224.26   10.10
  -1   6   6  206.65    8.81
   1  -6  -6  221.47   14.15
   1  -6  -6  233.07   12.48
  -1  -6   6  222.21    9.26
  -1  -6   6  209.49    9.46
  -1  -6   6  247.00    7.04
  -1   6   5  322.23   14.37
   1   6  -5  343.88   18.60
   1   6  -5  322.39   10.24
  -1   6   5  336.37   17.53
  -1  -6   5  348.86   18.64
  -1  -6   5  346.19   11.80
   1  -6  -5  355.56   19.44
  -1   6   4  179.81   10.27
   1   6  -4  156.68    7.24
   1   6  -4  177.13    6.91
  -1   6   4  171.36   10.96
   1  -6  -4  178.74   10.16
  -1  -6   4  163.27   10.53
  -1  -6   4  170.16    5.56
   1  -6  -4  178.02   10.44
   1   6  -3  205.51   11.86
   1   6  -3  193.82    8.22
  -1   6   3  224.47   11.37
  -1   6   3  183.42    5.34
  -1   6   3  202.11   11.45
   1  -6  -3  220.28   11.36
   1  -6  -3  196.88   11.43
  -1  -6   3  208.05   11.82
  -1  -6   3  200.72    8.61
  -1   6   2  287.11   14.80
   1   6  -2  265.96   10.12
   1   6  -2  277.57   10.07
  -1   6   2  250.06    8.00
   1  -6  -2  266.20   10.41
  -1  -6   2  272.54   14.31
  -1  -6   2  276.03   10.01
   1  -6  -2  267.40   12.46
  -1   6   1   39.76    3.31
   1   6  -1   51.85    4.77
   1  -6  -1   47.45    5.16
   1  -6  -1   44.74    3.92
  -1   6   0  446.09   21.94
   1   6   0  446.31   19.45
   1   6   0  417.28   18.99
  -1   6   0  408.42   17.90
   1  -6   0  443.61   21.72
   1  -6   0  405.30   17.91
  -1  -6   0  398.58   18.23
   1  -6   0  413.12   15.17
  -1  -6   0  447.21   15.74
   1   6   1  323.19   15.09
   1   6   1  287.33   12.02
  -1   6  -1  313.48   14.74
  -1   6  -1  291.08   10.46
   1  -6   1  305.84   14.36
  -1  -6  -1  283.62   11.88
   1  -6   1  279.82   10.42
  -1  -6  -1  314.50   11.16
   1   6   2   10.41    2.70
   1   6   2   14.83    2.55
  -1   6  -2   10.86    3.53
  -1   6  -2   11.50    2.57
   1  -6   2   14.40    2.28
  -1  -6  -2   16.87    2.58
   1  -6   2    9.55    2.49
  -1  -6  -2   15.26    2.55
   1   6   3  680.57   32.80
   1   6   3  709.67   29.07
  -1   6  -3  708.22   30.91
  -1   6  -3  690.90   32.45
   1  -6   3  712.97   35.97
  -1  -6  -3  687.50   31.07
   1  -6   3  643.39   31.02
  -1  -6  -3  712.64   40.38
   1   6   4   28.42    3.25
   1   6   4   25.19    2.19
  -1   6  -4   21.61    3.72
  -1   6  -4   25.72    4.90
   1  -6   4   29.17    3.81
  -1  -6  -4   23.92    2.84
   1  -6   4   27.89    5.00
  -1  -6  -4   25.05    3.24
  -1   6  -5  295.02   14.04
   1   6   5  310.34   17.58
   1   6   5  307.79    9.98
  -1   6  -5  285.71   12.80
   1  -6   5  311.12   14.18
   1  -6   5  307.10   12.74
  -1  -6  -5  305.19   10.82
   1  -6   5  294.21    7.71
  -1  -6  -5  315.88   17.96
  -1   6  -6   71.81    5.14
   1   6   6   67.53    4.57
   1   6   6   78.96    3.12
  -1   6  -6   76.27    7.41
   1  -6   6   73.07    5.46
   1  -6   6   85.72    7.20
  -1  -6  -6   79.26    2.97
   1  -6   6   77.64    3.12
  -1  -6  -6   65.21    4.83
  -1   6  -7  334.85   15.99
   1   6   7  383.07   22.55
   1   6   7  355.76   13.09
  -1   6  -7  381.99   18.32
  -1   6  -7  371.64   13.52
   1  -6   7  358.13   16.23
   1  -6   7  384.35   17.67
   1  -6   7  354.99   13.06
  -1  -6  -7  356.80   13.29
  -1  -6  -7  414.92   23.13
  -1  -6  -7  387.37   23.06
  -1   6  -8   56.56    4.81
  -1   6  -8   66.54    6.65
   1   6   8   65.14    6.66
   1  -6   8   52.22    2.89
   1  -6   8   57.09    4.67
  -1  -6  -8   60.68    2.72
  -1  -6  -8   61.80    4.52
  -1  -6  -8   59.56    6.84
  -1   6  -9  395.52   19.92
  -1   6  -9  408.43   24.65
  -1   6  -9  409.50   18.19
   1  -6   9  394.75   17.71
   1  -6   9  424.61   20.41
  -1  -6  -9  387.14   15.76
  -1  -6  -9  418.46   25.20
  -1  -6  -9  424.68   25.62
  -1   6 -10    8.11    4.33
  -1   6 -10   -0.39    2.22
  -1   6 -10    5.16    3.87
   1  -6  10    5.22    2.90
  -1  -6 -10   -3.72    4.64
   1  -6  10   -0.63    2.99
  -1  -6 -10    5.04    4.43
  -1   6 -11  179.97   10.05
  -1   6 -11  174.15   10.02
  -1   6 -11  197.25   13.23
   1  -6  11  191.60   10.02
  -1  -6 -11  187.20    9.94
  -1  -6 -11  175.66    8.16
  -1  -6 -11  183.91    8.24
   1  -6  11  188.34   10.28
  -1  -6 -11  202.92   13.83
  -1   6 -12   58.40    5.42
  -1   6 -12   63.80    5.95
  -1   6 -12   80.54    7.59
  -1  -6 -12   81.43    8.52
   1  -6  12   73.93    4.71
  -1  -6 -12   69.16    4.63
  -1  -6 -12   65.57    4.46
  -1  -6 -12   62.16    5.06
  -1   6 -13   41.18    4.06
  -1   6 -13   29.85    4.54
  -1   6 -13   45.56    6.52
  -1  -6 -13   45.05    7.23
  -1  -6 -13   39.47    3.22
  -1  -6 -13   37.06    3.96
  -1  -6 -13   46.49    6.71
  -1   6 -14   10.63    3.38
  -1   6 -14    2.25    3.65
  -1   6 -14    7.32    5.41
  -1  -6 -14    9.03    5.90
  -1  -6 -14    9.54    3.23
  -1  -6 -14    7.02    2.48
  -1   6 -15   49.03    5.52
  -1   6 -15   38.68    5.87
  -1   6 -15   74.32    8.46
  -1  -6 -15   72.76    9.17
  -1  -6 -15   57.57    5.29
  -1  -6 -15   62.16    5.15
  -1  -6 -15   60.04    8.70
  -1   6 -16    9.14    4.91
  -1   6 -16    5.43    3.94
  -1   6 -16    9.20    5.67
  -1  -6 -16    6.92    6.45
  -1  -6 -16    4.65    3.56
  -1  -6 -16    3.79    3.57
  -1  -6 -16    4.69    5.72
  -1   6 -17   41.98    5.77
  -1   6 -17   34.23    6.02
  -1   6 -17   50.28    5.38
  -1   6 -17   43.01    7.41
  -1  -6 -17   33.42    5.21
  -1  -6 -17   55.05    9.46
  -1  -6 -17   39.11    8.52
  -1  -6 -17   47.86    4.42
  -1   6 -18   12.34    4.99
  -1   6 -18    6.01    4.92
  -1   6 -18   23.77    7.03
  -1   6 -18   11.51    4.91
  -1  -6 -18   18.94    3.40
  -1  -6 -18   19.05    3.53
  -1  -6 -18   15.35    7.06
  -1  -6 -18   14.88    7.11
  -1  -6 -18   26.49    7.82
  -1   6 -19    5.90    4.73
  -1   6 -19    9.16    4.67
  -1   6 -19   10.26    6.65
  -1   6 -19    4.98    4.72
  -1  -6 -19    4.81    3.41
  -1  -6 -19    3.92    6.53
  -1  -6 -19    4.09    4.35
  -1  -6 -19    9.35    6.88
  -1  -6 -19   12.92    7.95
  -1   6 -20   -3.10    4.74
  -1   6 -20    0.97    4.65
  -1   6 -20    0.03    6.48
  -1   6 -20    1.01    4.61
  -1  -6 -20    0.91    4.23
  -1  -6 -20  -10.50    6.47
  -1  -6 -20   -2.62    3.24
  -1  -6 -20   -0.11    4.31
  -1  -6 -20   -1.65    4.87
  -1   6 -21    4.91    5.12
  -1   6 -21    1.80    4.88
  -1   6 -21    9.74    6.70
  -1   6 -21   -0.49    5.06
  -1   6 -21   12.55    6.73
  -1  -6 -21    7.68    5.13
  -1  -6 -21    4.83    4.39
  -1  -6 -21   -2.98    3.52
  -1  -6 -21    1.61    6.85
  -1  -6 -21    8.48    6.74
  -1   6 -22    1.58    5.43
  -1   6 -22   -0.73    5.01
  -1   6 -22    0.15    6.91
  -1   6 -22    6.38    5.23
  -1   6 -22    9.42    7.07
  -1  -6 -22    5.02    8.13
  -1  -6 -22    2.00    3.51
  -1  -6 -22    2.75    3.49
  -1  -6 -22    5.35    7.08
  -1  -6 -22   -0.24    6.76
  -1   6 -23    7.54    6.07
  -1   6 -23    4.99    7.59
  -1   6 -23   16.73    7.69
  -1   6 -23    3.93    7.76
  -1   6 -23    5.99    7.12
  -1  -6 -23    5.26    8.97
  -1  -6 -23    7.63    7.86
  -1  -6 -23    5.46    7.71
  -1   6 -24   -1.51    5.73
  -1   6 -24    7.04    7.54
  -1   6 -24    6.88    7.64
  -1   6 -24   -2.00    5.69
  -1  -6 -24   11.23    9.04
  -1  -6 -24    6.57    7.99
  -1  -6 -24    5.49    4.97
   1   7 -24   -3.10    7.26
   1  -7 -24    1.44    9.82
   1  -7 -24    5.92    6.65
   1  -7 -24   -3.12    6.90
   1   7 -23   -1.05    3.51
   1   7 -23    4.33    6.99
   1   7 -23    1.82    3.68
   1  -7 -23    0.31    5.95
   1  -7 -23    3.89    6.42
   1  -7 -23    1.57    6.48
   1   7 -22    0.02    3.53
   1   7 -22    3.16    4.39
   1   7 -22    2.77    3.63
   1  -7 -22    7.94    8.85
   1  -7 -22   -0.18    6.44
   1  -7 -22   -5.87    6.13
   1   7 -21    1.08    4.78
   1   7 -21    7.92    6.81
   1   7 -21    5.35    4.31
   1  -7 -21    1.19    2.60
   1  -7 -21    1.84    6.00
   1  -7 -21   -0.41    2.46
   1  -7 -21   13.18    6.18
   1  -7 -21    2.92    8.43
   1   7 -20    7.78    3.66
   1   7 -20   19.44    6.81
   1   7 -20    2.58    3.48
   1  -7 -20    4.57    2.53
   1  -7 -20    1.85    8.64
   1  -7 -20    0.67    6.25
   1  -7 -20    5.43    2.75
  -1  -7  20    4.90    5.99
   1   7 -19   -1.71    4.44
   1   7 -19    5.32    4.08
   1   7 -19    0.50    4.02
   1  -7 -19    0.36    1.71
   1  -7 -19    1.65    4.96
   1  -7 -19    0.33    5.94
   1  -7 -19    1.53    2.54
  -1  -7  19    1.59    5.04
   1   7 -18    2.50    3.21
   1   7 -18   14.46    6.18
   1   7 -18    0.12    4.07
   1  -7 -18    6.64    2.20
   1  -7 -18   13.72    7.56
   1  -7 -18    2.80    5.85
   1  -7 -18    4.47    2.37
  -1  -7  18    1.80    5.11
   1   7 -17    2.23    2.95
   1   7 -17   13.28    5.89
   1   7 -17    3.85    2.90
   1  -7 -17    5.91    2.04
   1  -7 -17    5.82    7.01
   1  -7 -17    4.90    5.50
   1  -7 -17    5.75    2.31
  -1  -7  17    3.86    4.66
   1   7 -16   -1.78    3.33
   1   7 -16    1.67    5.43
   1   7 -16   -0.58    2.59
   1  -7 -16   -1.09    1.76
   1  -7 -16    2.86    4.19
   1  -7 -16    5.35    4.86
   1  -7 -16    0.48    1.97
  -1  -7  16   -5.43    4.14
  -1  -7  16    4.87    5.39
   1   7 -15   23.40    4.10
   1   7 -15   40.55    6.59
   1   7 -15   22.96    3.22
   1  -7 -15   23.54    2.06
   1  -7 -15   29.84    7.82
   1  -7 -15   26.74    4.05
   1  -7 -15   26.87    2.40
  -1  -7  15   26.45    5.07
  -1  -7  15   36.46    6.51
   1   7 -14   42.61    6.39
   1   7 -14   26.13    3.99
   1  -7 -14   21.69    7.51
   1  -7 -14   27.65    2.32
   1  -7 -14   30.37    2.15
   1  -7 -14   31.67    5.95
  -1  -7  14   25.18    4.88
  -1  -7  14   48.86    6.52
   1   7 -13   -2.40    4.59
  -1   7  13   -1.18    4.19
   1   7 -13   -0.37    2.03
   1  -7 -13    3.85    5.54
   1  -7 -13    1.01    1.29
   1  -7 -13    1.52    1.18
  -1  -7  13    1.36    3.41
  -1  -7  13    0.36    4.58
   1  -7 -13    2.64    4.31
   1   7 -12   14.40    4.93
  -1   7  12    8.74    2.88
   1   7 -12   10.31    2.14
   1  -7 -12   10.16    3.65
   1  -7 -12   11.18    1.38
   1  -7 -12    9.55    1.23
  -1  -7  12    5.13    3.46
  -1  -7  12   16.26    5.06
   1  -7 -12   11.36    4.46
  -1   7  11  186.35   11.54
   1   7 -11  188.91   12.23
   1   7 -11  145.40    7.28
   1  -7 -11  156.63    3.72
   1  -7 -11  150.70    7.86
  -1  -7  11  152.74    9.16
  -1  -7  11  185.30   11.93
   1  -7 -11  190.84   13.52
   1   7 -10   19.64    5.20
  -1   7  10   23.49    4.78
   1  -7 -10   24.70    5.60
  -1  -7  10   16.16    3.39
  -1  -7  10   28.90    5.09
   1  -7 -10   13.40    4.61
  -1   7   9   74.24    6.82
   1   7  -9   79.62    7.29
   1   7  -9   70.11    3.14
   1  -7  -9   81.12    6.86
  -1  -7   9   59.25    6.00
  -1  -7   9   69.08    4.76
  -1  -7   9   67.77    3.92
   1  -7  -9   74.01    8.06
  -1   7   8  110.13    8.29
   1   7  -8  103.22    8.77
   1   7  -8  108.27    5.06
   1  -7  -8  108.83    8.16
  -1  -7   8  113.33    7.41
  -1  -7   8  111.06    8.82
  -1  -7   8  108.58    4.87
   1  -7  -8  106.99    6.33
  -1   7   7  252.49   14.48
   1   7  -7  252.62   14.63
   1   7  -7  234.49    7.66
   1  -7  -7  246.38   14.00
  -1  -7   7  253.21   10.50
  -1  -7   7  258.74   15.32
  -1  -7   7  251.64    9.42
   1  -7  -7  249.35   16.07
  -1   7   6  422.52   22.74
   1   7  -6  350.69   16.68
   1   7  -6  392.42   13.58
   1  -7  -6  406.25   22.10
  -1  -7   6  412.59   16.58
  -1  -7   6  371.65   17.40
  -1  -7   6  432.62   14.26
   1  -7  -6  424.61   24.26
  -1   7   5   72.94    6.67
   1   7  -5   76.71    7.08
   1   7  -5   76.63    3.60
   1  -7  -5   88.36    7.50
  -1  -7   5   87.61    7.39
  -1  -7   5   82.89    4.37
   1  -7  -5   84.96    7.02
  -1   7   4   -3.27    2.39
   1   7  -4   -7.71    4.03
   1   7  -4    1.98    2.56
  -1   7   4    0.03    0.98
   1  -7  -4   -0.48    3.93
  -1  -7   4    2.85    2.50
  -1  -7   4   -1.67    1.95
   1  -7  -4    4.98    3.87
  -1   7   3  359.58   16.02
   1   7  -3  404.74   21.89
   1   7  -3  409.24   18.06
  -1   7   3  357.38   12.49
   1  -7  -3  411.40   21.62
  -1  -7   3  410.67   21.54
  -1  -7   3  431.62   18.60
   1  -7  -3  396.03   20.09
  -1   7   2  215.22    9.34
   1   7  -2  207.30   12.30
   1   7  -2  221.01    9.04
  -1   7   2  215.74    8.95
   1  -7  -2  225.43   11.04
   1  -7  -2  249.42   13.40
  -1  -7   2  219.28   12.49
  -1  -7   2  222.72    9.16
   1  -7  -2  197.05    7.16
  -1   7   1  299.82   15.38
   1   7  -1  257.54    9.11
   1   7  -1  256.41   10.22
  -1   7   1  269.45   10.70
   1  -7  -1  301.86   15.65
   1  -7  -1  280.83   11.00
  -1  -7   1  289.62   14.22
   1  -7  -1  268.47   11.88
  -1  -7   1  299.22   12.74
  -1   7   0 9447.96 2361.47
   1   7   0 9956.76 2481.47
   1   7   0 9528.55 2382.54
  -1   7   0 9771.05 2416.38
   1  -7   0 9660.64 2402.96
   1  -7   0 9461.69 2308.52
  -1  -7   0 9388.09 2336.80
   1  -7   0 9999.00 2398.52
  -1  -7   0 9941.89 2472.95
   1   7   1  254.53   12.63
   1   7   1  229.79   10.24
  -1   7  -1  261.00   12.88
  -1   7  -1  231.75   12.02
   1  -7   1  206.17    8.35
  -1  -7  -1  237.45   10.20
   1  -7   1  214.47    8.31
  -1  -7  -1  229.81    8.87
   1   7   2  452.95   24.29
   1   7   2  446.78   17.59
  -1   7  -2  439.77   17.22
  -1   7  -2  442.88   23.53
   1  -7   2  430.54   17.06
  -1  -7  -2  437.63   17.55
   1  -7   2  430.70   17.78
  -1  -7  -2  413.76   17.82
   1   7   3  455.02   24.94
   1   7   3  436.31   16.56
  -1   7  -3  440.50   20.81
  -1   7  -3  442.88   24.59
   1  -7   3  448.91   21.38
  -1  -7  -3  399.74   15.31
   1  -7   3  430.98   24.01
  -1  -7  -3  447.21   24.45
   1   7   4   89.85    7.99
   1   7   4   99.35    4.87
  -1   7  -4   94.97    6.24
  -1   7  -4  112.17    8.16
   1  -7   4   95.07    5.95
  -1  -7  -4   91.12    3.68
   1  -7   4  104.35    7.99
  -1  -7  -4   91.78    5.35
  -1   7  -5  122.12    7.23
   1   7   5  125.56    6.41
   1   7   5  128.36    5.50
  -1   7  -5  127.49    6.52
   1  -7   5  132.57    7.14
   1  -7   5  148.11    9.70
  -1  -7  -5  128.34    5.23
   1  -7   5  125.84    3.01
  -1  -7  -5  128.06    9.65
  -1   7  -6  224.18   10.71
   1   7   6  216.86   13.65
   1   7   6  215.35    8.02
  -1   7  -6  209.69   13.80
   1  -7   6  217.88   10.70
   1  -7   6  224.37   13.69
  -1  -7  -6  212.58    7.47
   1  -7   6  202.22    5.86
  -1  -7  -6  224.61   13.97
  -1   7  -7   29.72    5.38
  -1   7  -7   28.36    3.70
   1   7   7   23.79    2.51
   1   7   7   30.81    3.44
   1  -7   7   27.66    2.31
  -1  -7  -7   20.97    3.69
   1  -7   7   27.24    3.76
  -1  -7  -7   24.54    2.45
   1  -7   7   31.44    5.31
  -1  -7  -7   28.56    5.46
  -1   7  -8  125.10    8.50
   1   7   8   91.33    4.14
   1  -7   8   85.91    4.34
   1  -7   8   95.14    6.27
   1  -7   8  105.64    5.62
  -1  -7  -8   83.08    3.33
  -1  -7  -8   90.88    5.77
  -1   7  -9    9.64    3.23
  -1   7  -9   13.88    4.78
   1   7   9   12.88    4.83
   1  -7   9   11.89    1.93
   1  -7   9   11.54    3.15
  -1  -7  -9    8.64    2.06
  -1  -7  -9    9.53    3.24
  -1  -7  -9   16.46    4.88
  -1   7 -10   31.98    4.18
  -1   7 -10   55.46    6.18
  -1   7 -10   31.19    2.84
   1  -7  10   33.84    3.60
   1  -7  10   34.25    3.97
  -1  -7 -10   41.51    2.91
  -1  -7 -10   40.77    6.07
  -1  -7 -10   36.13    3.92
  -1   7 -11  407.12   26.81
  -1   7 -11  516.01   25.48
  -1   7 -11  515.28   27.08
   1  -7  11  517.45   27.19
  -1  -7 -11  574.75   36.70
  -1  -7 -11  520.34   22.17
  -1  -7 -11  507.59   22.17
   1  -7  11  507.42   25.28
  -1  -7 -11  498.11   27.36
  -1   7 -12   21.18    3.67
  -1   7 -12   16.54    2.97
  -1   7 -12   20.55    5.69
   1  -7  12   21.27    3.71
  -1  -7 -12   36.09    6.13
  -1  -7 -12   20.04    2.74
  -1  -7 -12   16.22    2.17
   1  -7  12   17.94    2.99
  -1  -7 -12   16.02    5.67
  -1   7 -13    0.13    2.57
  -1   7 -13    0.73    3.18
  -1   7 -13    1.91    5.00
  -1  -7 -13    7.90    5.34
  -1  -7 -13    0.16    1.87
  -1  -7 -13    1.28    2.45
  -1  -7 -13   -6.97    4.87
  -1   7 -14  169.32    9.61
  -1   7 -14  153.49   13.31
  -1   7 -14  202.62   11.18
  -1  -7 -14  223.77   17.34
  -1  -7 -14  177.17    9.00
  -1  -7 -14  177.98    8.92
  -1  -7 -14  171.10   15.57
  -1   7 -15  155.38    9.96
  -1   7 -15  133.94   10.48
  -1   7 -15  201.47   15.48
  -1  -7 -15  216.48   17.01
  -1  -7 -15  150.10    7.55
  -1  -7 -15  167.63    7.31
  -1  -7 -15  160.06   15.37
  -1   7 -16   33.19    4.60
  -1   7 -16   24.23    5.04
  -1   7 -16   42.55    7.88
  -1  -7 -16   41.07    8.55
  -1  -7 -16   31.67    3.31
  -1  -7 -16   29.53    4.05
  -1  -7 -16   32.80    7.49
  -1   7 -17  113.59    9.29
  -1   7 -17  106.93   10.23
  -1   7 -17  163.02   14.18
  -1  -7 -17  167.37   15.56
  -1  -7 -17  118.86    6.86
  -1  -7 -17  117.46    8.21
  -1  -7 -17  125.82    9.84
  -1   7 -18    4.89    3.99
  -1   7 -18    4.57    4.27
  -1   7 -18    5.63    4.17
  -1   7 -18   -7.08    4.23
  -1  -7 -18    0.05    3.45
  -1  -7 -18    9.51    7.18
  -1  -7 -18    2.95    6.30
  -1  -7 -18    3.30    3.53
  -1   7 -19  148.79   14.61
  -1   7 -19  111.44   12.02
  -1   7 -19  107.19   12.35
  -1  -7 -19  120.42   10.60
  -1  -7 -19  212.25   19.96
  -1  -7 -19  151.86    8.09
  -1  -7 -19  157.56   16.89
  -1  -7 -19  165.97   17.25
  -1   7 -20    1.42    4.46
  -1   7 -20   -3.21    4.49
  -1   7 -20    8.14    6.75
  -1   7 -20    0.26    5.79
  -1  -7 -20    1.20    3.75
  -1  -7 -20    6.92    6.53
  -1  -7 -20   -0.34    2.87
  -1  -7 -20   -4.42    6.65
  -1  -7 -20   -3.18    7.65
  -1   7 -21    0.14    5.13
  -1   7 -21   12.52    7.24
  -1   7 -21    4.28    5.07
  -1  -7 -21    5.26    3.24
  -1  -7 -21    7.42    7.16
  -1  -7 -21    4.72    4.10
  -1  -7 -21    5.65    7.34
  -1  -7 -21   24.00    8.51
  -1   7 -22   11.37    6.15
  -1   7 -22   30.02    8.53
  -1   7 -22    3.49    7.60
  -1   7 -22   32.41    8.47
  -1  -7 -22   12.87    8.29
  -1  -7 -22   11.29    4.80
  -1  -7 -22   20.59    5.66
  -1  -7 -22   21.02    9.93
  -1   7 -23    2.36    5.31
  -1   7 -23    0.22    7.51
  -1   7 -23   -0.61    7.51
  -1   7 -23   -6.08    5.09
  -1  -7 -23   -6.50    8.80
  -1  -7 -23    2.20    7.60
  -1  -7 -23    2.83    7.19
  -1   7 -24    3.98    8.29
  -1   7 -24   14.18    8.29
  -1   7 -24    0.58    5.81
  -1   7 -24    1.67    5.99
  -1  -7 -24   14.40    6.52
  -1  -7 -24   11.94    5.45
   1   8 -24   -2.15    7.99
   1  -8 -24   -9.25   10.13
   1  -8 -24   -1.63    7.03
   1  -8 -24   -0.67    7.50
   1   8 -23   39.46    9.43
   1  -8 -23   27.88   11.54
   1  -8 -23   17.73    8.43
   1  -8 -23   20.16    8.81
   1   8 -22   -0.77    3.37
   1   8 -22    9.49    7.17
   1   8 -22    2.49    4.65
   1  -8 -22   -0.98    9.14
   1  -8 -22    3.35    6.73
   1  -8 -22    1.64    6.59
   1   8 -21    2.23    3.62
   1   8 -21    3.21    3.39
   1  -8 -21    3.57    1.41
   1  -8 -21    2.18    6.66
   1  -8 -21    3.45    1.88
   1  -8 -20   53.48   11.84
   1  -8 -20   33.42    8.72
  -1  -8  20   40.07    7.80
   1   8 -19   49.14    5.88
   1   8 -19   28.11    5.22
   1   8 -19   28.06    5.79
   1  -8 -19   38.05   10.75
   1  -8 -19   43.15    8.19
  -1  -8  19   36.31    7.02
   1   8 -18    0.26    3.87
   1   8 -18   -2.69    6.27
   1   8 -18    1.28    2.75
   1  -8 -18    1.71    1.42
   1  -8 -18   -2.88    7.53
   1  -8 -18    4.91    5.76
   1  -8 -18    2.42    1.58
  -1  -8  18    5.23    4.72
   1   8 -17    2.61    3.44
   1   8 -17    7.87    5.83
   1   8 -17   -0.79    2.62
   1  -8 -17    0.28    1.32
   1  -8 -17   -0.12    4.44
   1  -8 -17    6.65    5.48
   1  -8 -17    0.89    1.42
  -1  -8  17    8.02    4.26
   1   8 -16   42.71    3.99
   1   8 -16   72.20    8.59
   1   8 -16   37.56    5.07
   1  -8 -16   53.89    9.99
   1  -8 -16   55.37    8.04
   1  -8 -16   46.68    2.44
  -1  -8  16   43.58    6.46
   1   8 -15  163.49    9.80
   1   8 -15  127.90    8.42
   1  -8 -15  139.44    4.31
   1  -8 -15  153.16   13.46
  -1  -8  15  137.93   10.72
  -1   8  14   20.53    3.87
   1   8 -14   31.83    6.15
   1   8 -14   17.47    2.76
   1  -8 -14   27.81    4.79
  -1  -8  14   24.51    4.39
  -1  -8  14   34.23    6.56
   1  -8 -14   20.29    5.92
  -1   8  13   23.28    5.22
   1   8 -13   34.31    5.88
   1   8 -13   12.79    3.15
   1  -8 -13   21.08    6.60
  -1  -8  13   17.65    3.84
  -1  -8  13   20.42    6.04
   1  -8 -13   16.98    5.43
  -1   8  12    5.39    2.84
   1   8 -12    6.31    3.15
   1   8 -12    0.84    1.99
   1  -8 -12    9.58    5.49
  -1  -8  12    1.41    3.16
  -1  -8  12    7.82    5.08
   1  -8 -12    3.32    4.50
  -1   8  11   57.25    6.79
   1   8 -11   70.55    7.13
   1   8 -11   49.29    3.23
   1  -8 -11   67.57    7.99
  -1  -8  11   65.07    7.12
  -1  -8  11   47.76    4.17
   1  -8 -11   49.51    4.54
  -1   8  10   69.75    6.45
   1   8 -10   72.41    7.04
   1   8 -10   52.47    3.18
   1  -8 -10   55.38    6.59
  -1  -8  10   53.96    4.30
  -1  -8  10   53.72    4.62
  -1  -8  10   50.55    3.06
   1  -8 -10   55.36    5.16
  -1   8   9   18.16    4.49
   1   8  -9   17.01    4.72
   1   8  -9    6.17    1.93
   1  -8  -9    8.05    4.38
  -1  -8   9    9.63    2.68
  -1  -8   9    5.24    3.12
  -1  -8   9    5.64    2.45
   1  -8  -9   12.68    3.53
  -1   8   8    5.51    4.25
   1   8  -8    5.12    4.54
   1   8  -8    5.77    2.40
   1  -8  -8    3.67    4.28
  -1  -8   8    0.49    2.50
  -1  -8   8   -1.28    4.59
  -1  -8   8    5.93    2.37
   1  -8  -8   14.84    4.87
  -1   8   7   -0.76    4.25
   1   8  -7    2.63    4.39
   1   8  -7    1.09    2.53
   1  -8  -7    8.33    4.18
  -1  -8   7    3.12    2.36
  -1  -8   7   11.47    4.43
  -1  -8   7    1.71    2.39
   1  -8  -7    6.82    4.66
  -1   8   6   -3.74    4.09
   1   8  -6    3.13    2.77
   1   8  -6    0.03    1.95
   1  -8  -6    5.00    4.25
  -1  -8   6    7.86    4.22
  -1  -8   6    0.37    2.40
   1  -8  -6    5.31    4.08
  -1   8   5   23.22    5.09
   1   8  -5   26.98    5.29
   1   8  -5   26.04    3.49
   1  -8  -5   22.47    5.21
  -1  -8   5   24.65    3.40
  -1  -8   5   27.61    2.50
   1  -8  -5   26.26    5.20
  -1   8   4    0.23    4.24
   1   8  -4    7.51    4.23
   1   8  -4    2.62    2.20
  -1   8   4    0.64    1.41
   1  -8  -4    3.83    4.20
  -1  -8   4    4.63    4.22
  -1  -8   4    0.83    2.14
   1  -8  -4   -0.40    3.89
  -1   8   3  125.07    6.57
   1   8  -3  141.48    9.72
  -1   8   3  137.69    5.56
   1   8  -3  148.03    6.39
  -1  -8   3  137.07    6.60
   1  -8  -3  139.34   10.11
  -1  -8   3  147.51    6.76
   1  -8  -3  148.94    8.70
  -1   8   2   46.44    5.97
   1   8  -2   37.73    5.52
   1   8  -2   37.77    4.00
  -1   8   2   44.70    3.13
   1  -8  -2   55.49    4.73
   1  -8  -2   48.12    6.15
  -1  -8   2   45.34    5.55
  -1  -8   2   42.89    4.28
   1  -8  -2   45.56    4.05
   1   8  -1  130.69    8.70
  -1   8   1  133.78    9.46
  -1   8   1  133.38    6.69
  -1  -8   1  134.50    8.77
   1  -8  -1  135.21    9.83
  -1  -8   1  143.96    7.82
   1   8   0 3462.66  397.99
   1   8   0 3230.25  353.10
  -1   8   0 3469.10  408.34
  -1   8   0 3238.87  367.22
   1  -8   0 3395.30  401.48
  -1  -8   0 3138.02  361.04
   1  -8   0 3227.58  366.46
  -1  -8   0 3400.33  389.78
   1   8   1  669.97   37.38
   1   8   1  663.77   27.69
  -1   8  -1  686.25   38.14
  -1   8  -1  666.04   36.08
   1  -8   1  676.70   31.20
  -1  -8  -1  634.88   31.56
   1  -8   1  654.66   35.61
  -1  -8  -1  658.60   37.73
  -1   8  -2  156.78    6.99
   1   8   2  161.75    7.25
  -1   8  -2  172.86    9.78
   1  -8   2  171.95   10.20
  -1  -8  -2  158.02    6.87
   1  -8   2  170.05    9.68
  -1   8  -3  344.36   19.00
   1   8   3  331.14   12.51
  -1   8  -3  344.60   17.45
   1  -8   3  337.30   18.88
  -1  -8  -3  323.66   12.12
   1  -8   3  344.14   16.87
  -1  -8  -3  318.37   14.44
   1   8   4  102.65    9.18
   1   8   4  116.76    4.50
  -1   8  -4  111.59    7.17
  -1   8  -4  119.01    8.94
   1  -8   4  115.07    7.06
  -1  -8  -4  110.57    4.35
   1  -8   4  114.45    5.97
  -1  -8  -4  110.73    9.07
  -1   8  -5  205.66   10.50
   1   8   5  199.50    9.35
   1   8   5  209.96    6.65
  -1   8  -5  198.18    9.32
   1  -8   5  210.25   10.64
   1  -8   5  210.47   13.18
  -1  -8  -5  194.52    7.41
   1  -8   5  201.82    4.74
  -1  -8  -5  207.85   13.52
  -1   8  -6  533.15   27.21
   1   8   6  540.61   32.42
   1   8   6  522.88   20.37
  -1   8  -6  539.04   32.09
   1  -8   6  514.84   26.32
   1  -8   6  494.79   25.02
  -1  -8  -6  494.40   19.20
   1  -8   6  508.12   17.00
  -1  -8  -6  522.33   25.27
  -1   8  -7  347.80   17.78
   1   8   7  361.42   16.92
   1   8   7  345.19   12.64
  -1   8  -7  388.85   22.67
   1  -8   7  362.56   14.19
   1  -8   7  367.66   21.67
  -1  -8  -7  342.09   12.21
   1  -8   7  328.79   10.77
  -1  -8  -7  359.93   22.99
  -1   8  -8   16.00    3.38
   1   8   8   17.58    2.08
  -1   8  -8   20.58    3.39
   1   8   8   12.97    5.26
  -1  -8  -8   17.32    3.59
   1  -8   8   17.17    3.53
  -1  -8  -8   18.23    2.15
   1  -8   8   18.25    2.23
  -1  -8  -8   14.73    5.26
  -1   8  -9   49.37    4.67
  -1   8  -9   58.30    6.98
   1   8   9   59.24    6.95
   1  -8   9   65.07    4.72
  -1  -8  -9   54.23    7.20
   1  -8   9   51.99    4.70
  -1  -8  -9   50.08    2.97
   1  -8   9   53.60    3.56
  -1  -8  -9   61.86    6.81
  -1   8 -10  288.04   15.10
  -1   8 -10  301.16   15.03
   1   8  10  308.88   20.40
   1  -8  10  294.29   12.34
   1  -8  10  312.42   15.18
  -1  -8 -10  284.34   10.26
  -1  -8 -10  330.26   21.09
  -1  -8 -10  282.92   15.05
  -1   8 -11  132.32   10.62
   1  -8  11  111.70    5.13
  -1  -8 -11  121.34    7.51
  -1  -8 -11  118.21    4.78
   1  -8  11  106.05    8.73
  -1  -8 -11  110.30    4.80
  -1  -8 -11  118.84   10.50
  -1   8 -12  100.91    7.30
  -1   8 -12  136.81    7.66
  -1  -8 -12  147.50   11.67
   1  -8  12  117.13    5.75
   1  -8  12  106.78    7.53
  -1  -8 -12  114.90    5.09
  -1  -8 -12  109.09    5.17
  -1  -8 -12  113.27   10.85
  -1   8 -13   41.46    7.26
  -1   8 -13   35.18    4.55
   1  -8  13   32.81    4.78
   1  -8  13   44.82    3.87
  -1  -8 -13   35.96    3.14
  -1  -8 -13   47.88    7.86
  -1  -8 -13   33.58    7.18
  -1   8 -14   51.40    5.96
  -1  -8 -14   62.20    4.23
  -1  -8 -14   55.40    4.18
  -1  -8 -14   50.41    8.98
  -1   8 -15   55.05    6.25
  -1   8 -15   82.96    6.41
  -1  -8 -15   71.21   10.47
  -1  -8 -15   55.52    4.52
  -1  -8 -15   55.72    4.36
  -1  -8 -15   62.20    9.36
  -1   8 -16   36.13    7.46
  -1   8 -16   10.34    4.50
  -1  -8 -16   33.76    8.38
  -1  -8 -16   17.60    7.22
  -1   8 -17    9.98    6.84
  -1   8 -17    7.05    4.18
  -1  -8 -17   11.89    7.37
  -1  -8 -17    6.63    2.94
  -1  -8 -17    5.14    3.05
  -1  -8 -17    5.21    6.54
  -1   8 -18    8.36    6.66
  -1   8 -18    1.01    4.22
  -1  -8 -18    6.01    7.17
  -1  -8 -18    5.21    3.11
  -1  -8 -18    0.77    2.46
  -1  -8 -18    0.45    6.56
  -1   8 -19   -1.79    4.61
  -1   8 -19    0.71    4.42
  -1  -8 -19    3.18    7.86
  -1  -8 -19    4.87    3.29
  -1  -8 -19    5.47    3.23
  -1  -8 -19    2.49    6.81
  -1   8 -20    0.42    4.69
  -1   8 -20    7.82    7.51
  -1   8 -20    3.90    6.08
  -1  -8 -20    8.59    3.39
  -1  -8 -20   13.71    7.21
  -1  -8 -20    2.25    2.59
  -1  -8 -20   -5.39    7.30
  -1  -8 -20   12.89    5.44
  -1   8 -21    1.39    4.74
  -1   8 -21    1.97    4.67
  -1  -8 -21    0.14    3.30
  -1  -8 -21    7.85    5.53
  -1  -8 -21    1.94    2.50
  -1  -8 -21   10.63    4.83
  -1  -8 -21    1.27    7.04
  -1   8 -22  102.48   13.44
  -1   8 -22   85.04    9.12
  -1  -8 -22   85.40   15.41
  -1  -8 -22   59.43   13.18
  -1  -8 -22   52.62   13.47
  -1   8 -23   -4.11    5.28
  -1   8 -23    4.89    7.95
  -1   8 -23   10.75    7.83
  -1   8 -23    1.74    4.87
  -1  -8 -23   -3.48    9.05
  -1  -8 -23    2.07    8.03
  -1  -8 -23   -0.76    4.89
   1   9 -23   17.34    9.07
   1  -9 -23   15.54    7.21
   1  -9 -23    7.76    7.99
   1  -9 -23   15.43    8.27
   1   9 -22   -0.81    7.49
   1   9 -22    0.51    4.20
   1   9 -22   -1.52    4.34
   1  -9 -22   -1.83    9.29
   1  -9 -22    7.53    7.06
   1   9 -21   10.26    7.49
   1   9 -21    3.87    3.25
   1   9 -21    2.83    3.40
   1  -9 -21   -7.34    9.03
   1  -9 -21    3.09    6.73
   1   9 -20   25.63    8.06
   1   9 -20    9.02    4.50
   1  -9 -20   18.39    9.69
   1  -9 -20   12.72    7.40
  -1  -9  20   18.48    6.08
   1   9 -19    1.74    4.43
   1   9 -19   -1.60    2.90
   1   9 -19    3.18    3.13
   1  -9 -19    3.90    5.18
   1  -9 -19    1.31    6.06
  -1  -9  19   -2.28    4.82
   1   9 -18   28.37    7.47
   1   9 -18   16.30    3.21
   1   9 -18    7.48    3.39
   1  -9 -18    9.48    8.84
   1  -9 -18   21.37    6.65
  -1  -9  18   12.70    5.13
   1   9 -17    0.06    4.16
   1   9 -17    2.53    2.66
   1   9 -17    4.61    2.64
   1  -9 -17   -2.64    7.44
   1  -9 -17    2.77    5.74
  -1  -9  17    6.79    4.33
   1   9 -16   -2.24    6.08
   1   9 -16   -0.24    3.30
   1   9 -16   -0.07    2.44
   1  -9 -16    1.19    4.56
   1  -9 -16    3.58    5.49
  -1  -9  16    7.94    4.05
  -1  -9  16    0.04    5.95
   1   9 -15    1.25    3.73
   1   9 -15    0.41    3.10
   1  -9 -15    2.27    4.22
   1  -9 -15    0.99    5.27
  -1  -9  15   -1.17    3.78
  -1  -9  15    4.28    5.83
  -1   9  14    3.85    3.31
   1   9 -14    6.46    5.52
   1   9 -14    1.27    2.30
   1  -9 -14    3.81    6.40
  -1  -9  14    4.95    3.56
  -1  -9  14    3.55    5.74
   1  -9 -14    5.29    5.10
  -1   9  13    5.50    4.70
   1   9 -13   -5.52    5.28
   1   9 -13    2.20    2.09
   1  -9 -13    6.83    5.80
  -1  -9  13    2.07    3.09
  -1  -9  13   -4.73    5.34
   1  -9 -13    0.16    4.74
  -1   9  12   30.84    3.87
   1   9 -12   29.98    4.08
   1   9 -12   21.58    2.75
   1  -9 -12   33.30    5.83
  -1  -9  12   24.96    3.75
  -1  -9  12   42.02    6.38
  -1  -9  12   22.45    2.73
   1  -9 -12   30.41    4.48
  -1   9  11  129.04   10.37
   1   9 -11  108.84    7.18
   1   9 -11  111.77    6.15
   1  -9 -11  129.56    9.98
  -1  -9  11  112.32    6.56
  -1  -9  11  124.42    7.05
  -1  -9  11  108.66    5.95
   1  -9 -11  126.84    7.93
  -1   9  10   13.63    4.72
   1   9 -10    3.17    5.08
   1   9 -10    4.94    2.71
   1  -9 -10   13.51    4.59
  -1  -9  10    3.57    2.75
  -1  -9  10   10.07    3.26
  -1  -9  10    6.81    2.63
   1  -9 -10   15.31    5.51
  -1   9   9  304.28   15.46
   1   9  -9  389.13   22.37
   1   9  -9  324.51   14.07
   1  -9  -9  355.30   20.89
  -1  -9   9  323.44   14.41
  -1  -9   9  336.54   16.43
  -1  -9   9  317.85   12.01
   1  -9  -9  362.00   23.02
  -1   9   8  185.33   11.63
   1   9  -8  177.41   11.89
   1   9  -8  149.50    7.27
   1  -9  -8  150.62   11.04
  -1  -9   8  149.78    7.13
  -1  -9   8  162.83   11.89
  -1  -9   8  148.11    6.00
   1  -9  -8  170.32   12.69
  -1   9   7   10.92    4.82
   1   9  -7   14.22    3.24
   1   9  -7   10.50    2.90
   1  -9  -7    7.82    3.31
  -1  -9   7    8.55    5.12
  -1  -9   7    6.33    2.70
   1  -9  -7    9.63    3.03
  -1   9   6  184.13   12.25
   1   9  -6  191.13   12.61
   1   9  -6  190.00    7.33
   1  -9  -6  173.35    8.78
  -1  -9   6  184.93   12.82
  -1  -9   6  182.87    7.11
   1  -9  -6  175.49    8.78
  -1   9   5   19.42    3.18
   1   9  -5   24.14    5.11
   1   9  -5   19.28    2.64
  -1   9   5   19.26    1.50
   1  -9  -5   26.77    5.14
  -1  -9   5   21.11    5.42
  -1  -9   5   22.95    2.72
   1  -9  -5   24.27    3.21
  -1   9   4   37.06    2.62
  -1   9   4   54.88    6.00
   1   9  -4   51.82    5.89
   1   9  -4   45.40    3.49
   1  -9  -4   36.76    3.55
  -1  -9   4   41.58    3.95
   1  -9  -4   42.02    3.72
  -1  -9   4   44.03    3.59
   1  -9  -4   42.22    2.59
  -1   9   3    1.46    2.42
  -1   9   3    6.29    4.29
   1   9  -3    2.36    4.06
   1   9  -3    1.39    2.67
   1  -9  -3    0.99    2.28
  -1  -9   3    3.44    4.18
   1  -9  -3   -5.00    4.26
  -1  -9   3    2.75    2.78
   1  -9  -3    3.71    2.36
  -1   9   2 1899.63  162.80
   1   9  -2 1853.93  155.84
   1   9  -2 1850.76  133.80
  -1   9   2 1825.62  131.93
   1  -9  -2 1872.26  150.57
   1  -9  -2 1774.30  142.83
  -1  -9   2 1797.35  139.70
  -1  -9   2 1947.50  140.93
   1  -9  -2 1715.61  125.87
  -1   9   1  411.12   19.22
   1   9  -1  465.96   23.02
   1   9  -1  457.05   23.85
  -1   9   1  423.18   19.33
   1  -9  -1  464.01   26.39
   1  -9  -1  403.71   19.42
  -1  -9   1  469.39   24.11
   1  -9  -1  488.20   21.52
  -1  -9   1  456.10   22.28
   1   9   0 2751.66  276.64
   1   9   0 2565.13  257.24
  -1   9   0 2663.33  275.27
  -1   9   0 2589.46  255.87
   1  -9   0 2724.16  264.66
  -1  -9   0 2524.06  238.31
   1  -9   0 2570.96  255.04
  -1  -9   0 2702.43  271.84
   1   9   1  436.61   20.31
   1   9   1  496.36   23.42
  -1   9  -1  528.76   27.95
  -1   9  -1  529.24   26.82
   1  -9   1  493.93   27.26
  -1  -9  -1  509.21   23.26
   1  -9   1  529.09   26.85
  -1  -9  -1  467.09   21.31
  -1   9  -2   95.77    5.33
  -1   9  -2   99.78    5.28
   1  -9   2   95.04    5.31
  -1  -9  -2  116.75    5.74
   1   9   3   37.82    5.89
   1   9   3   36.19    3.14
  -1   9  -3   32.79    4.79
  -1   9  -3   39.28    3.69
   1  -9   3   38.90    4.71
  -1  -9  -3   36.38    3.16
   1  -9   3   45.39    5.78
  -1  -9  -3   34.05    5.87
   1   9   4   85.66    8.34
   1   9   4   92.44    4.15
  -1   9  -4   84.70    6.32
  -1   9  -4   86.59    8.07
   1  -9   4   87.05    4.28
  -1  -9  -4   92.95    4.12
   1  -9   4   98.40    8.04
  -1  -9  -4   88.90    8.36
   1   9   5    5.30    3.10
   1   9   5    7.95    2.48
  -1   9  -5    5.98    3.46
   1  -9   5   13.22    4.91
  -1  -9  -5    8.34    2.42
   1  -9   5   15.35    3.35
  -1  -9  -5    5.75    4.95
  -1   9  -6   18.34    3.70
   1   9   6   17.68    5.52
   1   9   6   18.59    2.48
  -1   9  -6   16.95    3.49
   1  -9   6   16.30    3.64
   1  -9   6   28.17    5.51
  -1  -9  -6   16.63    1.81
   1  -9   6   17.48    1.41
  -1  -9  -6   13.63    5.51
  -1   9  -7   11.50    3.17
   1   9   7    4.03    3.21
   1   9   7    7.69    2.06
  -1   9  -7    6.20    5.10
   1  -9   7   11.70    3.29
   1  -9   7   11.41    5.12
  -1  -9  -7    7.12    1.47
   1  -9   7    7.37    1.51
  -1  -9  -7   11.06    3.10
  -1   9  -8  473.80   28.32
  -1   9  -8  422.38   22.11
   1   9   8  401.83   15.03
   1   9   8  462.66   28.05
   1  -9   8  385.38   13.79
  -1  -9  -8  490.06   29.59
   1  -9   8  436.75   21.40
  -1  -9  -8  375.23   13.91
   1  -9   8  429.02   21.31
  -1  -9  -8  462.58   28.50
  -1   9  -9    5.84    3.05
  -1   9  -9    2.59    3.05
   1   9   9    2.32    1.70
   1   9   9    1.84    4.74
   1  -9   9    0.97    2.04
  -1  -9  -9    2.05    3.23
   1  -9   9    3.07    2.98
  -1  -9  -9    1.71    2.13
   1  -9   9   12.39    4.79
  -1  -9  -9   -4.87    4.79
  -1   9 -10   64.57    7.30
   1   9  10   44.15    7.22
  -1   9 -10   37.30    4.78
  -1  -9 -10   65.14    7.42
   1  -9  10   43.49    3.44
  -1  -9 -10   41.10    7.24
  -1   9 -11    3.31    3.23
  -1   9 -11    8.91    3.46
   1   9  11   10.93    3.42
   1  -9  11    5.78    2.03
   1  -9  11    4.66    3.39
  -1  -9 -11    4.74    1.78
  -1  -9 -11   14.66    5.61
  -1  -9 -11   10.28    5.35
  -1   9 -12   44.27    5.00
  -1   9 -12   74.74    8.08
  -1  -9 -12   65.95    8.70
   1  -9  12   55.29    4.50
   1  -9  12   44.53    4.94
  -1  -9 -12   45.57    3.07
  -1  -9 -12   55.18    3.11
  -1  -9 -12   56.57    8.09
  -1   9 -13   18.29    4.76
  -1   9 -13   15.83    6.17
  -1  -9 -13   11.41    6.78
   1  -9  13   14.02    3.70
   1  -9  13    6.13    4.93
  -1  -9 -13   12.08    2.19
  -1  -9 -13   13.56    2.24
  -1  -9 -13   15.22    5.97
  -1   9 -14  126.43    9.63
  -1   9 -14  196.09   15.26
  -1  -9 -14  135.83    6.12
  -1  -9 -14  169.97   10.89
  -1  -9 -14  157.20   14.55
  -1   9 -15   93.43    8.45
  -1   9 -15  151.87   13.27
  -1  -9 -15  140.27    9.75
  -1  -9 -15  108.65    5.35
  -1  -9 -15  107.70    5.52
  -1  -9 -15  112.09    8.90
  -1   9 -16   49.92    6.04
  -1   9 -16   31.11    5.50
  -1  -9 -16   60.23    9.83
  -1  -9 -16   40.42    3.46
  -1  -9 -16   37.74    3.45
  -1  -9 -16   41.37    8.81
  -1   9 -17   18.15    7.26
  -1   9 -17   10.04    4.35
  -1  -9 -17   18.16    7.94
  -1  -9 -17   10.95    2.78
  -1  -9 -17    7.05    2.63
  -1  -9 -17   11.09    7.03
  -1   9 -18   27.90    7.70
  -1   9 -18    7.49    4.60
  -1  -9 -18   28.78    8.64
  -1  -9 -18   12.10    2.75
  -1  -9 -18    9.50    2.79
  -1  -9 -18   19.10    7.40
  -1   9 -19   21.40    7.83
  -1   9 -19    4.44    4.65
  -1  -9 -19   24.07    8.87
  -1  -9 -19    9.98    2.88
  -1  -9 -19    6.22    2.76
  -1  -9 -19   15.04    7.45
  -1   9 -20   -4.68    4.52
  -1   9 -20    4.79    7.34
  -1   9 -20   -1.34    4.35
  -1  -9 -20   -0.84    2.60
  -1  -9 -20    3.02    7.98
  -1  -9 -20    1.28    7.14
  -1  -9 -20    1.91    2.52
  -1   9 -21    4.86    4.48
  -1   9 -21   -0.11    7.67
  -1   9 -21    0.71    4.61
  -1  -9 -21    0.90    2.50
  -1  -9 -21    4.31    4.72
  -1  -9 -21    0.76    1.88
  -1  -9 -21   -0.92    7.61
  -1  -9 -21    8.40    8.65
  -1   9 -22   -3.41    4.87
  -1   9 -22   11.71    8.03
  -1   9 -22   13.98    6.69
  -1  -9 -22   -5.65    9.12
  -1  -9 -22    7.17    8.00
  -1  -9 -22   -0.63    5.01
  -1   9 -23   38.40   10.92
  -1   9 -23   35.25   10.42
  -1  -9 -23   26.97   12.15
  -1  -9 -23   25.64   10.37
  -1  -9 -23   24.25   10.48
   1  10 -23   12.32    9.39
   1 -10 -23   14.25   11.42
   1 -10 -23   16.34    5.42
   1 -10 -23    8.90    8.79
   1  10 -22   11.33    8.00
   1  10 -22   -0.03    3.14
   1  10 -22    2.17    3.31
   1 -10 -22   -1.52    9.55
   1 -10 -22    5.72    7.47
   1  10 -21    9.50    4.59
   1  10 -21    5.37    3.83
   1 -10 -21   31.80    7.98
   1  10 -20   11.96    7.77
   1  10 -20    1.88    3.15
   1  10 -20    4.26    3.42
   1 -10 -20    7.04    9.10
   1 -10 -20   10.14    7.02
  -1 -10  20    7.38    5.45
   1  10 -19   11.46    4.73
   1  10 -19    0.94    2.92
   1  10 -19    1.35    3.17
   1 -10 -19   10.81    8.54
   1 -10 -19   13.05    6.81
  -1 -10  19    7.81    4.97
   1 -10 -18  120.57   13.63
  -1 -10  18  108.18   10.00
   1  10 -17    6.84    4.29
   1  10 -17   -2.92    2.64
   1  10 -17   -0.42    3.45
   1 -10 -17    4.72    4.78
   1 -10 -17    7.40    5.94
  -1 -10  17    2.65    4.12
  -1 -10  17    3.93    4.16
   1  10 -16   29.72    7.02
   1  10 -16    7.58    2.85
   1 -10 -16    9.34    8.25
   1 -10 -16   13.70    6.32
  -1 -10  16    7.09    4.44
  -1 -10  16   16.16    4.48
  -1  10  15    4.25    5.70
   1  10 -15    6.42    6.26
   1  10 -15   -0.04    3.19
   1 -10 -15    2.50    6.97
  -1 -10  15    4.10    3.79
  -1 -10  15    9.10    4.05
   1 -10 -15    7.28    5.70
  -1  10  14   10.10    5.61
   1  10 -14    5.71    6.21
   1  10 -14    8.24    2.50
   1 -10 -14    9.68    4.48
  -1 -10  14    5.11    3.63
  -1 -10  14    7.93    4.12
   1 -10 -14   14.74    5.71
  -1  10  13   10.28    5.91
   1  10 -13   31.76    6.34
   1  10 -13   12.85    2.63
   1 -10 -13   24.06    4.71
  -1 -10  13   12.61    3.71
  -1 -10  13   16.49    4.27
   1 -10 -13   12.94    5.91
  -1  10  12   16.78    5.55
   1  10 -12   11.81    5.85
   1  10 -12    9.20    2.36
   1 -10 -12   16.35    5.26
  -1 -10  12   11.67    3.12
  -1 -10  12   11.10    3.83
  -1 -10  12    6.79    3.07
   1 -10 -12   15.47    6.37
  -1  10  11   39.67    6.37
   1  10 -11   38.72    4.47
   1  10 -11   25.23    3.62
   1 -10 -11   42.26    6.17
  -1 -10  11   26.18    3.53
  -1 -10  11   34.60    4.40
  -1 -10  11   28.16    3.63
   1 -10 -11   41.36    7.42
  -1  10  10   15.37    3.47
   1  10 -10   15.00    3.57
   1  10 -10    8.31    2.30
   1 -10 -10   20.06    3.30
  -1 -10  10    7.47    2.82
  -1 -10  10   11.99    3.40
  -1 -10  10    6.47    2.88
   1 -10 -10   13.74    5.93
  -1  10   9  309.27   19.53
   1  10  -9  270.42   14.39
   1  10  -9  291.26   11.20
   1 -10  -9  304.30   18.68
  -1 -10   9  277.13   12.43
  -1 -10   9  289.84   14.81
  -1 -10   9  273.96   10.89
   1 -10  -9  274.62   14.71
  -1  10   8   95.24    8.64
   1  10  -8   83.50    6.00
   1  10  -8   89.21    4.41
   1 -10  -8   85.19    5.59
  -1 -10   8   80.31    4.63
  -1 -10   8   95.86    6.09
  -1 -10   8   80.98    4.40
   1 -10  -8  100.32    6.42
   1  10  -7    1.71    4.91
   1  10  -7    2.82    3.20
  -1  10   7   11.68    4.85
   1 -10  -7    9.85    5.11
  -1 -10   7   14.89    5.13
  -1 -10   7    6.47    2.28
  -1  10   6   -0.63    4.49
   1  10  -6    0.29    4.87
   1  10  -6    3.06    2.42
  -1  10   6    2.98    0.93
   1 -10  -6    1.43    4.66
  -1 -10   6    6.60    4.91
  -1 -10   6    2.58    2.36
   1 -10  -6   12.64    4.48
  -1  10   5   47.39    6.09
   1  10  -5   41.42    4.05
   1  10  -5   43.97    4.39
  -1  10   5   39.23    2.21
   1 -10  -5   37.31    4.03
  -1 -10   5   32.87    6.44
  -1 -10   5   41.47    3.53
   1 -10  -5   41.51    5.84
  -1  10   4  221.05   13.70
   1  10  -4  196.75   13.35
  -1  10   4  191.14    7.11
   1  10  -4  202.69    9.08
  -1 -10   4  206.17   13.67
   1 -10  -4  195.04   13.76
  -1 -10   4  206.34    9.15
   1 -10  -4  211.49   12.45
  -1  10   3    2.25    2.63
  -1  10   3    0.25    4.44
   1  10  -3   -3.79    4.21
   1  10  -3    2.30    2.94
   1 -10  -3    1.97    3.75
  -1 -10   3    1.78    2.72
   1 -10  -3   -1.12    2.88
  -1 -10   3    4.57    3.06
   1 -10  -3    3.53    2.03
  -1  10   2  184.97    8.98
   1  10  -2  172.75   11.24
   1  10  -2  200.20   10.16
  -1  10   2  170.03    7.64
   1 -10  -2  181.57    9.00
  -1 -10   2  163.59    7.86
  -1 -10   2  192.61    9.95
   1 -10  -2  173.60    7.99
  -1  10   1  390.44   22.77
   1  10  -1  385.45   20.45
   1  10  -1  407.42   20.11
  -1  10   1  377.73   17.47
   1 -10  -1  393.51   23.69
  -1 -10   1  389.27   20.47
  -1 -10   1  384.74   15.29
   1 -10  -1  378.24   17.40
   1  10   0   88.70    6.76
   1  10   0   77.55    6.17
  -1  10   0   76.96    7.17
  -1  10   0   77.45    6.00
   1 -10   0   86.00    5.03
  -1 -10   0   72.90    4.14
   1 -10   0   78.61    5.89
  -1 -10   0   90.26    6.82
   1  10   1   76.82    6.70
   1  10   1   80.79    5.41
  -1  10  -1   58.75    6.94
  -1  10  -1   67.44    6.28
   1 -10   1   78.83    6.78
  -1 -10  -1   64.09    5.28
   1 -10   1   59.98    6.20
   1  10   2  615.01   38.07
   1  10   2  635.56   30.48
  -1  10  -2  650.46   37.22
  -1  10  -2  617.58   29.68
   1 -10   2  617.64   28.98
  -1 -10  -2  575.03   28.25
   1 -10   2  630.10   36.48
  -1 -10  -2  662.30   38.66
   1  10   3   63.56    4.57
   1  10   3   58.20    4.00
  -1  10  -3   61.46    3.93
  -1  10  -3   54.09    6.48
   1 -10   3   63.25    5.69
  -1 -10  -3   54.75    3.81
   1 -10   3   61.03    4.39
  -1 -10  -3   55.95    6.91
   1  10   4  303.89   19.33
   1  10   4  300.48   11.38
  -1  10  -4  290.77   15.87
  -1  10  -4  290.70   17.99
   1 -10   4  304.61   15.79
  -1 -10  -4  280.21   10.78
   1 -10   4  304.40   18.55
  -1 -10  -4  317.92   19.38
   1  10   5   -0.85    3.12
   1  10   5    1.92    2.45
  -1  10  -5    4.04    3.49
  -1  10  -5   -1.40    4.48
   1 -10   5    2.30    2.09
  -1 -10  -5    3.49    1.88
   1 -10   5    7.30    3.09
  -1 -10  -5    5.36    4.84
  -1  10  -6  320.86   16.84
   1  10   6  344.36   22.00
   1  10   6  351.51   12.90
  -1  10  -6  316.93   15.61
   1 -10   6  332.90   17.38
   1 -10   6  373.05   21.94
  -1 -10  -6  298.18   10.31
   1 -10   6  338.43    9.20
  -1 -10  -6  349.14   22.12
  -1  10  -7  189.53   11.19
   1  10   7  216.06   10.79
   1  10   7  206.52    7.46
  -1  10  -7  220.64   10.67
   1 -10   7  187.04   10.95
   1 -10   7  218.06   10.81
  -1 -10  -7  204.34    7.31
   1 -10   7  201.83    5.74
  -1 -10  -7  208.53   14.53
  -1  10  -8   81.79    8.20
  -1  10  -8   68.20    5.54
   1  10   8   70.72    3.40
   1  10   8   80.49    8.27
   1 -10   8   66.59    2.89
  -1 -10  -8   78.22    8.46
   1 -10   8   71.70    5.69
  -1 -10  -8   65.79    3.14
   1 -10   8   75.65    8.17
  -1 -10  -8   78.50    8.08
  -1  10  -9  519.46   27.47
   1  10   9  549.19   35.77
   1  10   9  468.45   17.95
  -1  10  -9  579.37   37.28
   1 -10   9  588.59   37.39
  -1 -10  -9  458.69   26.43
   1 -10   9  542.43   27.52
   1 -10   9  472.15   18.66
  -1 -10  -9  555.79   36.35
  -1  10 -10    9.25    3.51
  -1  10 -10   23.90    3.83
   1  10  10   16.09    3.71
   1 -10  10   11.05    1.88
   1 -10  10    5.82    3.51
  -1 -10 -10   11.00    1.76
  -1 -10 -10   21.02    3.84
  -1 -10 -10   15.53    5.72
  -1  10 -11  123.49   10.09
   1  10  11   95.51    6.60
  -1  10 -11   75.60    6.35
   1 -10  11   71.82    6.30
  -1 -10 -11   78.18    3.96
  -1 -10 -11  112.82    9.90
  -1 -10 -11   96.06    9.87
  -1  10 -12   13.75    3.67
  -1  10 -12    2.45    4.47
   1 -10  12    9.06    3.36
   1 -10  12    3.78    2.68
  -1 -10 -12    1.46    1.70
  -1 -10 -12    6.71    5.95
  -1 -10 -12    1.43    5.54
  -1  10 -13  305.64   22.86
   1 -10  13  251.54   11.46
  -1 -10 -13  311.77   24.35
  -1 -10 -13  272.58   22.62
  -1  10 -14   18.25    4.16
  -1  10 -14   28.06    7.43
  -1 -10 -14   41.30    7.78
   1 -10  14   14.34    4.36
  -1 -10 -14   18.44    7.08
  -1  10 -15   10.17    3.98
  -1  10 -15   29.86    7.08
  -1 -10 -15    8.25    1.97
  -1 -10 -15   12.23    7.52
  -1 -10 -15    9.99    4.37
  -1  10 -16    4.07    4.02
  -1 -10 -16    4.30    2.00
  -1 -10 -16    4.71    1.99
  -1 -10 -16   19.37    7.81
  -1 -10 -16    6.25    6.84
  -1  10 -17    4.21    4.76
  -1  10 -17    3.92    4.17
  -1 -10 -17   21.57    8.07
  -1 -10 -17   16.20    7.29
  -1  10 -18  107.95   14.11
  -1 -10 -18   96.92   15.48
  -1 -10 -18   75.69    9.21
  -1  10 -19    1.04    7.48
  -1  10 -19    6.87    4.15
  -1 -10 -19   -1.10    8.29
  -1 -10 -19    0.61    1.92
  -1 -10 -19   -0.37    1.93
  -1 -10 -19    4.55    7.18
  -1  10 -20   -2.92    4.47
  -1  10 -20    0.45    4.94
  -1  10 -20    2.41    4.26
  -1 -10 -20    0.17    1.67
  -1 -10 -20   -2.19    8.55
  -1 -10 -20    1.15    7.41
  -1 -10 -20    0.63    1.83
  -1  10 -21    2.69    5.12
  -1  10 -21   19.68    9.21
  -1  10 -21   10.11    5.13
  -1 -10 -21   24.61    6.53
  -1 -10 -21   13.73    8.86
  -1 -10 -21   17.18    8.59
  -1  10 -22    4.01    4.80
  -1  10 -22  -10.77    8.35
  -1  10 -22    2.55    4.73
  -1 -10 -22   -5.06    6.03
  -1 -10 -22   -6.13    8.16
  -1 -10 -22    7.48    7.79
  -1  10 -23    7.32    5.72
  -1  10 -23   26.69    9.88
  -1  10 -23   13.30    7.67
  -1 -10 -23   16.14   11.09
  -1 -10 -23   16.63    9.55
  -1 -10 -23   18.47    9.52
   1  11 -23   37.91   11.50
   1 -11 -23   43.32   13.36
   1 -11 -23   16.18   10.45
   1  11 -22   -3.02    8.34
   1 -11 -22    3.53    9.58
   1 -11 -22   -3.40    7.76
   1  11 -21   11.97    8.05
   1  11 -21   -0.41    3.12
   1  11 -21    0.60    3.18
   1 -11 -21   17.84    9.39
   1 -11 -21    6.21    7.51
  -1 -11  21    3.85    5.45
   1  11 -20    1.82    7.78
   1  11 -20    2.42    3.95
   1  11 -20   -1.77    3.05
   1 -11 -20   -0.31    5.80
   1 -11 -20   -0.33    4.65
  -1 -11  20   -4.62    4.99
   1  11 -19   -1.31    7.42
   1  11 -19    3.70    3.75
   1  11 -19   -1.23    3.72
   1 -11 -19   -2.15    8.42
   1 -11 -19    3.27    6.82
  -1 -11  19    0.65    4.56
   1  11 -18    3.23    7.20
   1  11 -18    1.28    3.71
   1  11 -18   -2.38    3.65
   1 -11 -18   -6.43    8.36
   1 -11 -18    6.99    6.65
  -1 -11  18    9.10    4.37
   1  11 -17   11.31    7.29
   1  11 -17    8.06    3.67
   1 -11 -17    7.04    8.22
   1 -11 -17    2.47    6.65
  -1 -11  17    3.96    4.38
  -1 -11  17    8.26    7.22
   1  11 -16    6.69    6.66
   1  11 -16    3.14    3.51
   1 -11 -16    5.46    4.89
   1 -11 -16    7.66    3.99
  -1 -11  16    2.01    3.93
  -1 -11  16   -6.47    6.63
  -1  11  15   -4.36    6.14
   1  11 -15   10.56    6.62
   1  11 -15    3.69    2.50
   1 -11 -15   12.09    7.43
  -1 -11  15    5.00    3.68
  -1 -11  15    7.64    6.71
   1 -11 -15    2.28    6.06
  -1  11  14   23.34    6.96
   1  11 -14   36.36    5.00
   1  11 -14   22.41    3.04
   1 -11 -14   29.12    8.53
  -1 -11  14   22.02    5.43
  -1 -11  14   37.94    7.86
   1 -11 -14   22.81    7.14
  -1  11  13  219.67   12.78
   1  11 -13  271.76   19.16
   1  11 -13  194.46   10.89
   1 -11 -13  202.64   12.58
  -1 -11  13  215.96   11.62
  -1 -11  13  252.26   19.21
  -1 -11  13  189.70   10.97
   1 -11 -13  257.65   20.82
  -1  11  12   95.10   10.07
   1 -11 -12   98.23    7.34
   1 -11 -12   84.94    6.52
  -1 -11  12   92.91    7.13
  -1 -11  12   75.36    4.67
  -1 -11  12   72.42    5.68
  -1  11  11  142.74    8.53
   1  11 -11  163.49   12.96
   1  11 -11  135.37    6.39
   1 -11 -11  145.11   12.18
  -1 -11  11  131.27    8.78
  -1 -11  11  155.44    8.94
  -1 -11  11  130.00    5.85
   1 -11 -11  142.55    9.64
  -1  11  10   83.82    8.55
   1  11 -10   82.58    8.98
   1  11 -10   65.02    4.06
   1 -11 -10   74.28    8.56
  -1 -11  10   67.58    6.00
  -1 -11  10   84.76    6.00
  -1 -11  10   70.10    4.07
   1 -11 -10   95.69    9.59
  -1  11   9    0.84    4.92
   1  11  -9    0.42    5.11
   1  11  -9    3.10    2.98
   1 -11  -9   -2.46    4.96
  -1 -11   9    1.54    2.44
  -1 -11   9    7.67    3.36
  -1 -11   9    3.32    2.14
   1 -11  -9    6.27    5.12
  -1  11   8   54.88    4.91
   1  11  -8   67.65    7.71
   1  11  -8   66.69    5.04
   1 -11  -8   70.14    7.59
  -1 -11   8   58.05    3.96
  -1 -11   8   55.43    5.33
  -1 -11   8   52.97    4.76
   1 -11  -8   64.54    8.08
  -1  11   7  114.63    9.92
   1  11  -7  118.91   10.07
   1  11  -7  108.87    7.05
   1 -11  -7  118.92   10.23
  -1 -11   7  105.84    6.80
  -1 -11   7   93.98    5.24
   1 -11  -7  115.62    9.78
  -1  11   6    0.22    4.75
   1  11  -6   17.71    4.97
   1  11  -6    3.10    3.23
  -1  11   6    2.31    1.20
   1 -11  -6    9.76    4.80
  -1 -11   6    2.86    3.08
  -1 -11   6    4.84    2.43
   1 -11  -6   -1.86    2.94
   1  11  -5   16.53    3.18
  -1  11   5   19.16    5.38
   1  11  -5   21.21    5.53
  -1  11   5   17.48    2.11
   1 -11  -5   21.19    5.43
  -1 -11   5   24.65    3.64
   1 -11  -5   24.62    3.23
  -1 -11   5   19.26    3.16
   1 -11  -5   18.16    2.09
  -1  11   4  201.24    8.01
  -1  11   4  207.51   14.44
   1  11  -4  194.74    9.71
   1  11  -4  207.25    9.71
   1 -11  -4  195.69    9.08
  -1 -11   4  212.34   13.68
   1 -11  -4  190.97    9.80
  -1 -11   4  203.07    9.59
   1 -11  -4  203.01    7.91
  -1  11   3   35.81    3.02
  -1  11   3   37.08    6.30
   1  11  -3   47.91    5.70
   1  11  -3   40.59    4.34
   1 -11  -3   38.95    3.42
  -1 -11   3   36.01    6.02
   1 -11  -3   43.29    6.44
  -1 -11   3   40.02    2.90
   1 -11  -3   37.25    3.15
  -1  11   2  384.14   16.78
  -1  11   2  395.64   24.18
   1  11  -2  376.06   22.49
   1  11  -2  402.01   19.91
   1 -11  -2  408.17   21.02
  -1 -11   2  399.80   22.84
   1 -11  -2  423.98   25.27
  -1 -11   2  417.10   20.63
   1 -11  -2  369.88   16.58
  -1  11   1  664.79   41.94
   1  11  -1  646.53   38.21
   1  11  -1  667.01   38.64
  -1  11   1  652.40   33.71
   1 -11  -1  693.08   43.30
  -1 -11   1  658.14   38.12
  -1 -11   1  671.43   38.46
   1 -11  -1  646.29   33.89
   1  11   0   72.35    6.80
   1  11   0   72.16    4.12
  -1  11   0   78.88    4.76
  -1  11   0   76.13    6.06
   1 -11   0   76.56    5.03
  -1 -11   0   78.97    6.11
   1 -11   0   76.81    5.92
  -1 -11   0   78.48    6.89
   1  11   1  494.90   23.26
   1  11   1  527.34   25.87
  -1  11  -1  493.55   23.46
  -1  11  -1  531.79   28.43
   1 -11   1  559.18   30.94
  -1 -11  -1  486.60   24.61
   1 -11   1  499.93   27.92
  -1 -11  -1  482.98   23.12
  -1  11  -2    7.66    2.84
   1  11   2   10.14    2.10
  -1  11  -2   19.04    4.51
   1 -11   2   20.41    4.69
  -1 -11  -2   22.35    3.28
   1 -11   2   11.74    4.21
   1  11   3    1.81    4.61
   1  11   3    1.19    2.49
  -1  11  -3    3.62    3.92
  -1  11  -3    3.40    4.20
   1 -11   3    5.47    3.76
  -1 -11  -3   -0.80    2.49
   1 -11   3    5.13    4.38
  -1 -11  -3    7.38    2.87
   1  11   4  253.12   12.82
   1  11   4  264.31   10.37
  -1  11  -4  247.83   14.68
  -1  11  -4  266.89   16.80
   1 -11   4  255.42   14.01
  -1 -11  -4  248.17    9.82
   1 -11   4  271.25   17.14
  -1 -11  -4  271.84   17.67
   1  11   5   30.72    6.04
   1  11   5   27.80    3.30
  -1  11  -5   24.01    4.42
  -1  11  -5   25.42    5.87
   1 -11   5   25.12    4.29
  -1 -11  -5   24.77    3.31
   1 -11   5   29.33    5.83
  -1 -11  -5   21.33    6.03
   1  11   6   38.12    3.97
   1  11   6   28.54    2.98
  -1  11  -6   24.48    4.45
  -1  11  -6   35.22    6.14
   1 -11   6   23.63    2.79
  -1 -11  -6   30.03    2.27
   1 -11   6   27.19    4.05
  -1 -11  -6   28.61    4.25
  -1  11  -7  162.65    9.76
   1  11   7  189.57   13.73
   1  11   7  171.74    6.73
  -1  11  -7  195.13   13.81
   1 -11   7  148.25    9.63
   1 -11   7  180.56   13.42
  -1 -11  -7  162.83    6.39
   1 -11   7  164.86    4.74
  -1 -11  -7  194.40   13.52
  -1  11  -8   72.33    5.69
  -1  11  -8   59.74    5.59
   1  11   8   67.22    3.43
   1  11   8   78.46    8.17
   1 -11   8   63.10    2.66
  -1 -11  -8   76.80    8.55
   1 -11   8   62.43    5.49
  -1 -11  -8   64.67    3.27
   1 -11   8   83.36    8.42
  -1 -11  -8   76.94    5.70
  -1  11  -9   17.61    5.65
  -1  11  -9   19.18    3.75
   1  11   9   14.11    1.95
   1  11   9   22.95    3.54
   1 -11   9   13.77    1.98
  -1 -11  -9   21.32    6.06
   1 -11   9   15.40    3.67
  -1 -11  -9   11.99    1.84
   1 -11   9    9.10    3.84
  -1 -11  -9   17.13    5.91
  -1  11 -10   89.61    9.59
   1  11  10   84.19    6.37
  -1 -11 -10   75.96    6.65
   1 -11  10   82.15    9.76
  -1 -11 -10   87.10    9.22
  -1  11 -11    4.69    4.40
  -1  11 -11    7.66    3.66
   1  11  11   14.70    5.55
   1 -11  11    5.78    1.75
   1 -11  11    6.66    3.31
  -1 -11 -11    3.29    1.46
  -1 -11 -11    0.37    3.83
  -1 -11 -11   -2.67    5.63
  -1  11 -12   10.01    3.83
   1  11  12    9.40    6.48
  -1  11 -12   26.17    6.65
   1 -11  12   13.67    3.83
   1 -11  12   10.50    2.14
  -1 -11 -12   10.99    1.68
  -1 -11 -12   20.70    4.44
  -1 -11 -12   13.94    6.32
  -1  11 -13   95.37    7.69
  -1  11 -13   78.04    6.63
  -1 -11 -13  102.99    7.99
   1 -11  13   73.63    5.55
   1 -11  13   65.01    6.73
  -1 -11 -13   96.78   10.84
  -1  11 -14  117.51    9.58
  -1  11 -14  182.01   15.83
   1 -11  14  124.51    9.33
   1 -11  14  146.08    7.32
  -1 -11 -14  155.07   15.56
  -1  11 -15  101.50    8.50
   1 -11  15   89.64    8.34
  -1 -11 -15  125.46   13.93
  -1  11 -16    0.58    3.83
  -1  11 -16   11.38    6.91
  -1 -11 -16    0.74    1.36
  -1 -11 -16    7.52    4.81
  -1 -11 -16   -0.68    4.49
  -1  11 -17    8.14    7.26
  -1  11 -17    9.14    4.02
  -1 -11 -17   10.88    5.06
  -1 -11 -17    0.71    1.36
  -1 -11 -17    3.66    1.68
  -1 -11 -17   -9.36    6.99
  -1  11 -18   29.22    5.87
  -1  11 -18   14.42    5.22
  -1 -11 -18   27.65    6.51
  -1 -11 -18   20.03    9.03
  -1  11 -19   -5.04    7.77
  -1  11 -19   -1.24    4.26
  -1 -11 -19    1.88    5.52
  -1 -11 -19   -0.67    4.88
  -1  11 -20   14.80    8.59
  -1  11 -20    4.43    4.80
  -1 -11 -20   -3.44    9.45
  -1 -11 -20   15.42    8.31
  -1  11 -21   27.81    6.28
  -1  11 -21   10.95    5.41
  -1  11 -21    7.50    5.43
  -1 -11 -21    9.75   11.13
  -1 -11 -21   19.49    6.19
  -1  11 -22    6.66    4.75
  -1  11 -22  -11.11    8.83
  -1  11 -22    3.80    4.87
  -1 -11 -22   -7.40    9.77
  -1 -11 -22   11.68    8.64
  -1 -11 -22    2.22    8.41
  -1  11 -23    5.82    7.38
  -1  11 -23   25.87   10.78
  -1 -11 -23   13.18    9.97
  -1 -11 -23   25.68   11.70
  -1 -11 -23   21.23   10.14
   1  12 -23   18.87    9.26
   1 -12 -23    3.40   11.02
   1 -12 -23  -10.97    8.61
   1  12 -22    4.32    9.19
   1 -12 -22   11.76    6.99
   1 -12 -22    9.82    8.51
   1  12 -21    9.24    8.26
   1  12 -21   -0.84    3.71
   1  12 -21    0.31    3.01
   1 -12 -21   -3.81    9.37
   1 -12 -21   -0.23    7.67
  -1 -12  21    1.61    5.11
   1  12 -20   -5.45    8.16
   1  12 -20   -0.77    2.86
   1  12 -20    2.72    3.83
   1 -12 -20   13.29    9.04
   1 -12 -20   -7.00    7.43
  -1 -12  20    6.72    4.70
   1  12 -19   41.17    8.99
   1  12 -19    7.77    4.28
   1  12 -19   12.18    4.28
   1 -12 -19   35.95   10.00
   1 -12 -19    3.93    8.34
  -1 -12  19   16.15    5.22
   1  12 -18  165.63   18.04
   1 -12 -18  138.28   14.09
   1 -12 -18  119.49   16.75
   1  12 -17   80.91   11.02
   1 -12 -17   51.42   12.27
   1 -12 -17   55.61   10.27
  -1 -12  17   41.57    6.43
  -1 -12  17   68.78   11.09
   1  12 -16   43.76    9.03
  -1  12  16   25.76    8.45
   1 -12 -16   31.92   10.08
  -1 -12  16   21.86    6.36
  -1 -12  16   50.64    8.87
   1 -12 -16   21.64    8.24
   1  12 -15  291.85   23.44
  -1  12  15  194.17   22.32
   1 -12 -15  261.95   26.64
   1 -12 -15  217.38   21.60
  -1 -12  15  279.39   23.83
  -1  12  14    7.32    6.08
   1  12 -14   11.22    6.65
   1  12 -14   -0.99    3.30
   1 -12 -14   -1.45    5.88
  -1 -12  14    2.86    3.23
  -1 -12  14    9.75    6.44
  -1 -12  14    5.17    3.36
   1 -12 -14   -0.84    4.61
   1  12 -13  247.26   14.48
   1  12 -13  195.09   12.13
  -1  12  13  229.20   20.86
   1 -12 -13  306.99   23.68
   1 -12 -13  259.13   20.68
  -1 -12  13  191.65   14.43
  -1  12  12   -4.92    3.57
   1  12 -12    9.59    5.86
   1  12 -12   -2.26    3.16
   1 -12 -12    5.30    5.59
  -1 -12  12    1.62    2.66
  -1 -12  12    2.37    3.75
  -1 -12  12    3.05    2.97
   1 -12 -12   -0.02    6.29
  -1  12  11    9.78    5.73
   1  12 -11   19.64    5.95
   1  12 -11    5.00    3.31
   1 -12 -11    5.03    3.75
  -1 -12  11    4.32    2.83
  -1 -12  11    4.91    3.86
  -1 -12  11    7.17    3.17
   1 -12 -11   25.73    6.34
  -1  12  10   26.82    4.21
   1  12 -10   21.67    6.69
   1  12 -10   23.04    2.89
   1 -12 -10   27.82    6.21
  -1 -12  10   16.34    3.09
  -1 -12  10   19.96    4.39
  -1 -12  10   28.73    3.75
   1 -12 -10   23.90    4.68
  -1  12   9  156.03   12.83
   1  12  -9  153.08   12.84
   1  12  -9  151.07    8.30
   1 -12  -9  125.59    8.40
  -1 -12   9  134.61    8.08
  -1 -12   9  153.04    9.16
  -1 -12   9  134.53    6.73
   1 -12  -9  150.12    9.37
  -1  12   8    5.57    4.91
   1  12  -8    0.54    5.07
   1  12  -8    0.31    2.45
   1 -12  -8   -1.15    5.15
  -1 -12   8   -6.27    3.32
  -1 -12   8    4.99    2.34
   1 -12  -8   -5.58    4.96
  -1  12   7   39.65    4.42
   1  12  -7   43.03    6.97
   1  12  -7   40.22    3.67
  -1  12   7   37.32    1.71
   1 -12  -7   45.48    6.79
  -1 -12   7   38.99    4.63
  -1 -12   7   34.83    3.48
   1 -12  -7   40.90    6.58
  -1  12   6   -1.28    4.74
   1  12  -6    2.40    3.10
   1  12  -6    3.22    2.66
  -1  12   6   -0.30    1.47
   1 -12  -6    3.77    4.80
  -1 -12   6    3.10    3.26
  -1 -12   6    1.40    2.66
   1 -12  -6    7.66    4.56
   1  12  -5    3.05    3.00
  -1  12   5   -3.57    5.21
   1  12  -5    7.17    4.87
  -1  12   5    3.63    2.17
   1 -12  -5    6.21    5.00
  -1 -12   5   11.71    3.23
   1 -12  -5    3.53    4.52
  -1 -12   5    6.92    2.91
   1 -12  -5    5.73    2.09
  -1  12   4  735.19   34.44
  -1  12   4  810.87   56.66
   1  12  -4  811.99   45.95
   1  12  -4  781.18   43.67
   1 -12  -4  829.41   52.59
  -1 -12   4  836.30   55.16
   1 -12  -4  813.39   55.93
  -1 -12   4  817.68   44.71
   1 -12  -4  759.67   35.17
  -1  12   3  198.37    8.16
  -1  12   3  200.62   14.18
   1  12  -3  196.96    9.54
   1  12  -3  208.45   10.76
   1 -12  -3  205.45   12.18
  -1 -12   3  199.29   13.68
   1 -12  -3  186.84    9.84
  -1 -12   3  200.58   10.98
   1 -12  -3  196.77    8.18
  -1  12   2  923.28   51.43
  -1  12   2  906.40   55.04
   1  12  -2  894.23   52.09
   1  12  -2  909.95   56.87
   1 -12  -2  966.01   59.85
  -1 -12   2  913.27   52.80
   1 -12  -2  968.66   67.17
  -1 -12   2  927.10   50.99
   1 -12  -2  901.33   50.65
  -1  12   1 1969.84  171.63
   1  12  -1 1974.95  178.68
  -1  12   1 2002.50  169.77
   1  12  -1 2048.20  183.68
  -1 -12   1 1917.36  162.18
   1 -12  -1 2096.79  199.06
  -1 -12   1 2005.27  180.13
   1 -12  -1 1883.54  152.89
  -1  12   0  117.99    9.16
   1  12   0  109.56    5.26
   1  12   0  115.54    8.68
  -1  12   0  110.08    7.47
   1 -12   0  118.54    6.52
  -1 -12   0  112.94    5.26
  -1 -12   0  108.01    5.81
   1 -12   0  104.29    5.30
   1  12   1  604.60   34.10
   1  12   1  644.36   32.01
  -1  12  -1  819.29   47.63
  -1  12  -1  856.49   46.10
   1 -12   1  903.84   50.19
  -1 -12  -1  663.66   32.38
   1 -12   1  618.98   40.66
  -1 -12  -1  751.13   38.73
  -1  12  -2  138.99   10.02
  -1  12  -2  131.33    6.88
  -1 -12  -2  144.32    7.60
   1 -12   2  136.83   10.14
   1  12   3   99.32    6.15
   1  12   3  100.39    5.58
  -1  12  -3  104.67    8.05
  -1  12  -3   98.57    8.66
   1 -12   3  105.08    7.90
  -1 -12  -3  100.99    5.56
   1 -12   3  109.38    8.78
  -1 -12  -3   96.45    6.12
   1  12   4   68.42    7.57
   1  12   4   46.53    3.58
  -1  12  -4   51.82    3.91
  -1  12  -4   51.99    6.70
   1 -12   4   47.56    5.52
  -1 -12  -4   45.84    3.70
   1 -12   4   42.99    4.52
  -1 -12  -4   66.34    7.30
   1  12   5  183.57    9.88
   1  12   5  183.64    9.04
  -1  12  -5  187.14   11.11
  -1  12  -5  194.93   13.45
   1 -12   5  185.60   10.91
  -1 -12  -5  168.52    6.88
   1 -12   5  207.47   13.82
  -1 -12  -5  175.65    9.69
   1  12   6  164.36   13.97
   1  12   6  176.93    6.45
  -1  12  -6  168.85   10.52
  -1  12  -6  185.81   13.51
   1 -12   6  160.09   10.23
  -1 -12  -6  165.18    7.43
   1 -12   6  179.70    9.76
  -1 -12  -6  174.57    9.81
  -1  12  -7  230.69   13.87
   1  12   7  256.21   18.50
   1  12   7  255.29    9.66
  -1  12  -7  281.46   18.14
   1 -12   7  262.67   13.86
   1 -12   7  288.22   18.66
  -1 -12  -7  237.28    9.50
   1 -12   7  247.85    7.81
  -1 -12  -7  262.76   18.54
  -1  12  -8    2.33    4.94
  -1  12  -8    3.37    3.29
   1  12   8   -0.67    1.87
   1  12   8    2.23    3.36
   1 -12   8    0.68    1.38
  -1 -12  -8    1.25    5.30
   1 -12   8    1.37    3.20
  -1 -12  -8    0.02    1.82
   1 -12   8    3.69    3.34
  -1 -12  -8   -0.88    3.29
  -1  12  -9  452.47   31.30
   1  12   9  604.36   41.45
   1  12   9  502.46   19.94
  -1  12  -9  528.64   30.68
   1 -12   9  610.03   39.88
  -1 -12  -9  613.46   41.07
   1 -12   9  560.76   29.94
   1 -12   9  483.05   18.84
  -1 -12  -9  601.62   41.76
   1  12  10   73.66    8.94
  -1  12 -10   90.06    9.25
  -1  12 -10   59.34    5.97
   1 -12  10   90.85    9.48
  -1 -12 -10   90.78    9.43
   1 -12  10   56.22    5.90
   1 -12  10   66.27    3.45
  -1 -12 -10   66.44    9.30
  -1  12 -11  447.22   32.43
   1  12  11  405.87   32.97
  -1 -12 -11  431.80   32.79
   1 -12  11  397.75   23.99
  -1 -12 -11  400.36   32.86
  -1  12 -12   81.29    6.95
   1  12  12   85.43    9.85
  -1  12 -12   67.45    6.30
   1 -12  12   65.55    4.13
  -1 -12 -12   92.70   10.35
   1 -12  12   59.20    6.06
  -1 -12 -12   81.77   10.02
  -1  12 -13  469.47   33.92
   1  12  13  412.93   26.67
  -1  12 -13  345.47   23.06
  -1 -12 -13  444.33   36.40
   1 -12  13  327.79   22.06
  -1 -12 -13  409.74   34.73
  -1  12 -14   40.72    5.69
  -1  12 -14   28.21    4.91
  -1 -12 -14   32.42    6.17
   1 -12  14   25.00    4.03
   1 -12  14   27.47    4.74
  -1 -12 -14   39.86    8.55
  -1  12 -15   47.48    5.95
  -1  12 -15   70.65   10.83
  -1 -12 -15   64.38   11.41
   1 -12  15   38.69    7.67
  -1 -12 -15   56.58   10.68
  -1  12 -16   14.67    4.96
  -1  12 -16   -1.97    4.16
  -1 -12 -16   15.69    8.04
  -1 -12 -16    8.03    7.36
  -1  12 -17   47.59    9.53
  -1  12 -17   16.73    5.15
  -1 -12 -17   33.38   10.15
  -1 -12 -17   28.36    5.97
  -1  12 -18   70.22   12.45
  -1 -12 -18   58.27   13.09
  -1 -12 -18   35.06   11.46
  -1  12 -19   -1.55    8.15
  -1  12 -19    4.60    4.39
  -1 -12 -19   -4.10    8.77
  -1 -12 -19   -0.64    7.84
  -1  12 -20   -2.56    8.53
  -1  12 -20   -2.68    4.39
  -1 -12 -20    8.74    9.12
  -1 -12 -20   -4.70    8.19
  -1  12 -21   28.06    9.75
  -1  12 -21   10.72    6.95
  -1  12 -21    6.46    5.30
  -1 -12 -21   18.29   10.90
  -1 -12 -21   19.31    9.61
  -1  12 -22   32.05   11.69
  -1 -12 -22   40.45   12.72
  -1 -12 -22   20.31   11.28
  -1  12 -23    0.11    5.22
  -1  12 -23    6.71    9.43
  -1  12 -23    3.08    5.03
  -1 -12 -23    8.59    6.96
  -1 -12 -23   10.93    9.30
  -1 -12 -23    0.43    9.20
   1  13 -23   19.38   10.71
   1 -13 -23   -3.28   12.76
   1 -13 -23   23.06    9.91
   1  13 -22   14.29    6.68
   1 -13 -22   17.94   11.70
   1 -13 -22   11.68    9.34
   1  13 -21    9.63    8.89
   1  13 -21    3.24    3.84
   1  13 -21    0.27    3.12
   1 -13 -21    6.13    6.56
   1 -13 -21    2.14    8.04
  -1 -13  21    7.04    5.19
   1  13 -20    7.64    8.45
   1  13 -20    0.03    3.92
   1  13 -20    4.02    3.78
   1 -13 -20   13.65    9.55
   1 -13 -20   -3.18    5.16
  -1 -13  20    4.56    4.70
   1  13 -19   19.02    8.72
   1  13 -19    2.27    3.14
   1  13 -19    6.47    3.07
   1 -13 -19   14.31    9.80
   1 -13 -19   12.58    7.82
  -1 -13  19    2.47    4.57
   1  13 -18    1.95    8.35
   1  13 -18    3.03    3.02
   1 -13 -18   14.76    9.53
   1 -13 -18    9.09    7.74
  -1 -13  18   10.54    5.60
   1  13 -17    0.51    7.73
   1  13 -17    1.94    3.96
   1 -13 -17   17.54    5.50
   1 -13 -17    1.93    7.31
  -1 -13  17    2.39    3.95
  -1 -13  17    3.05    7.52
   1  13 -16   64.27    7.70
  -1  13  16   52.85    7.09
   1 -13 -16   72.98   12.46
   1 -13 -16   53.84   10.81
  -1 -13  16   77.74   11.69
   1  13 -15  435.26   34.83
  -1  13  15  356.97   34.02
   1 -13 -15  373.77   37.79
   1 -13 -15  310.23   31.53
  -1 -13  15  396.89   35.31
  -1  13  14  114.40   14.49
   1  13 -14  165.25   15.34
   1 -13 -14  132.15   14.63
   1 -13 -14  160.95   16.99
  -1 -13  14  176.58   15.51
  -1 -13  14  102.15    8.31
  -1 -13  14  118.12    7.97
  -1  13  13  322.63   26.34
   1  13 -13  362.48   27.78
   1  13 -13  267.84   16.86
   1 -13 -13  320.89   21.12
  -1 -13  13  374.23   28.77
  -1 -13  13  276.90   13.77
   1 -13 -13  343.12   26.53
  -1  13  12  159.23   14.54
   1  13 -12  165.91   10.28
   1  13 -12  134.07    9.12
   1 -13 -12  156.88   14.72
  -1 -13  12  130.12    7.74
  -1 -13  12  177.22   10.89
  -1 -13  12  126.45    6.95
   1 -13 -12  176.03   16.43
  -1  13  11   25.49    4.37
   1  13 -11   24.22    6.97
   1  13 -11   18.10    3.96
   1 -13 -11   30.34    6.86
  -1 -13  11   17.10    3.23
  -1 -13  11   23.14    4.56
  -1 -13  11   17.17    3.84
   1 -13 -11   31.13    7.38
  -1  13  10  381.61   27.10
   1  13 -10  413.29   26.95
   1  13 -10  319.20   15.46
   1 -13 -10  332.51   19.06
  -1 -13  10  323.28   15.26
  -1 -13  10  355.51   20.08
  -1 -13  10  325.16   15.18
   1 -13 -10  381.09   27.54
  -1  13   9   84.58    6.77
   1  13  -9  109.09   10.02
   1  13  -9   91.80    5.46
   1 -13  -9   95.44    9.80
  -1 -13   9   92.30    4.98
  -1 -13   9   91.12    6.90
  -1 -13   9   75.42    5.15
   1 -13  -9   95.29    6.86
  -1  13   8    5.54    5.31
   1  13  -8    5.90    3.51
   1  13  -8    2.53    2.78
   1 -13  -8    8.85    3.47
  -1 -13   8    3.10    5.47
  -1 -13   8    3.27    2.49
   1 -13  -8    1.65    5.37
  -1  13   7    7.69    3.33
   1  13  -7   -0.69    3.36
   1  13  -7    5.32    2.75
  -1  13   7    3.34    1.32
   1 -13  -7    2.01    3.31
  -1 -13   7   13.31    5.38
  -1 -13   7   -1.43    2.77
   1 -13  -7    5.29    3.23
  -1  13   6   15.03    5.39
   1  13  -6    5.12    5.47
   1  13  -6   10.49    3.01
  -1  13   6    8.68    1.97
   1 -13  -6   17.57    5.36
  -1 -13   6   11.93    5.47
  -1 -13   6    2.75    3.05
   1 -13  -6    9.06    4.84
  -1  13   5    9.93    2.53
  -1  13   5    7.66    5.55
   1  13  -5   12.14    5.39
   1  13  -5   17.21    3.37
   1 -13  -5   19.17    4.78
  -1 -13   5    9.75    5.32
   1 -13  -5    8.01    3.44
  -1 -13   5   14.04    3.27
   1 -13  -5   11.56    1.99
  -1  13   4    2.12    2.74
  -1  13   4    1.26    4.93
   1  13  -4   -5.23    4.86
   1  13  -4   -1.26    3.26
   1 -13  -4    8.85    4.26
  -1 -13   4    7.47    4.77
   1 -13  -4   -0.80    3.21
  -1 -13   4    3.05    3.27
   1 -13  -4   -0.33    2.12
  -1  13   3  177.77    9.86
   1  13  -3  175.47    9.20
  -1  13   3  186.59   10.07
   1  13  -3  196.64   10.63
  -1 -13   3  190.60   13.18
   1 -13  -3  182.35   13.92
  -1 -13   3  192.99   10.89
   1 -13  -3  185.69   11.63
  -1  13   2  189.77   13.77
   1 -13  -2  164.03    9.68
  -1 -13   2  197.57   11.85
   1 -13  -2  182.57    9.38
   1  13  -1   76.59    7.49
  -1  13   1   80.80    6.04
   1  13  -1   80.62    7.34
  -1  13   1   91.85    8.42
  -1 -13   1   85.32    7.40
   1 -13  -1   71.73    5.83
  -1  13   0   74.81    7.79
   1  13   0   70.03    4.40
  -1  13   0   69.13    6.32
   1  13   0   67.91    6.91
  -1 -13   0   70.47    6.50
   1 -13   0   68.55    5.30
  -1 -13   0   72.99    7.18
   1 -13   0   78.65    4.27
   1  13   1  293.76   17.83
   1  13   1  282.50   15.38
  -1  13  -1  289.13   17.67
  -1  13  -1  275.14   16.62
   1 -13   1  304.33   13.91
  -1 -13  -1  275.62   11.30
   1 -13   1  282.14   12.92
  -1 -13  -1  293.26   13.78
   1  13   2  492.84   31.21
   1  13   2  489.01   24.53
  -1  13  -2  468.45   28.56
  -1  13  -2  497.07   23.56
   1 -13   2  490.15   29.57
  -1 -13  -2  450.91   19.42
   1 -13   2  496.53   29.33
  -1 -13  -2  514.11   31.78
   1  13   3   20.16    5.13
   1  13   3    9.33    3.05
  -1  13  -3    1.46    2.71
  -1  13  -3    4.31    4.64
   1 -13   3    2.49    2.67
  -1 -13  -3    8.63    2.91
   1 -13   3    8.22    4.82
  -1 -13  -3    2.52    3.14
   1  13   4    2.73    3.20
   1  13   4    1.15    2.48
  -1  13  -4    1.34    3.87
  -1  13  -4    2.28    4.66
   1 -13   4   -2.62    3.77
  -1 -13  -4   -1.94    2.45
   1 -13   4    5.82    3.03
  -1 -13  -4    1.14    4.93
   1  13   5   19.14    5.92
   1  13   5   11.09    2.58
  -1  13  -5   13.51    4.31
  -1  13  -5   14.23    3.53
   1 -13   5   19.55    4.13
  -1 -13  -5   16.79    2.47
   1 -13   5    9.26    5.60
  -1 -13  -5   12.20    3.63
   1  13   6    8.36    5.65
   1  13   6   10.53    2.20
  -1  13  -6    9.04    2.52
  -1  13  -6    7.70    3.55
   1 -13   6    0.86    3.75
  -1 -13  -6   11.42    2.08
   1 -13   6   11.02    3.46
  -1 -13  -6    8.02    3.71
  -1  13  -7   72.33    6.09
   1  13   7   62.89    5.62
   1  13   7   63.69    3.98
  -1  13  -7   72.19    5.53
   1 -13   7   66.76    5.98
   1 -13   7   73.81    8.71
  -1 -13  -7   62.21    3.03
   1 -13   7   66.92    2.62
  -1 -13  -7   76.18    8.79
  -1  13  -8   31.12    4.84
   1  13   8   32.98    2.86
  -1  13  -8   42.10    7.13
   1  13   8   42.79    7.29
  -1 -13  -8   33.25    4.85
   1 -13   8   26.73    4.61
  -1 -13  -8   28.82    2.62
   1 -13   8   40.54    4.68
  -1 -13  -8   43.34    4.61
  -1  13  -9   18.85    6.30
  -1  13  -9   12.70    3.77
   1  13   9    8.16    1.97
   1  13   9    9.39    6.30
   1 -13   9   10.32    1.65
  -1 -13  -9    7.92    6.39
   1 -13   9   12.89    3.83
  -1 -13  -9   10.88    1.93
   1 -13   9   17.06    6.05
  -1 -13  -9   26.32    6.08
   1  13  10   35.16    7.33
  -1  13 -10   32.36    7.35
  -1  13 -10   21.44    4.37
   1 -13  10   36.88    4.71
  -1 -13 -10   48.57    7.43
   1 -13  10   22.46    4.61
   1 -13  10   25.97    2.32
  -1 -13 -10   29.20    7.27
   1  13  11   28.99    5.12
  -1  13 -11   41.20    5.42
  -1  13 -11   28.12    4.78
   1 -13  11   43.14    8.15
  -1 -13 -11   48.76    8.04
   1 -13  11   26.52    4.62
   1 -13  11   32.78    2.79
  -1 -13 -11   51.14    7.84
  -1  13 -12    1.87    3.96
   1  13  12   18.29    6.79
   1 -13  12    7.81    2.40
  -1 -13 -12   20.11    6.99
   1 -13  12    1.84    4.87
  -1 -13 -12    3.91    6.61
  -1  13 -13   41.03    5.61
   1  13  13   29.83    8.29
  -1  13 -13   15.64    4.82
   1 -13  13   22.52    3.06
  -1 -13 -13   40.27    8.96
   1 -13  13   19.34    4.74
  -1 -13 -13   26.06    8.22
  -1  13 -14  100.22   12.49
  -1  13 -14   70.28    7.39
  -1 -13 -14  116.62   12.79
   1 -13  14   70.60    5.57
   1 -13  14   63.41    7.21
  -1 -13 -14   91.84   12.32
  -1  13 -15    5.47    4.11
  -1  13 -15    6.13    4.92
  -1 -13 -15   -1.51    8.25
   1 -13  15    1.99    4.10
  -1 -13 -15    6.88    7.43
  -1  13 -16    9.62    4.63
  -1  13 -16   31.06    8.53
  -1 -13 -16    6.60    8.87
   1 -13  16    9.86    6.06
  -1 -13 -16   24.89    8.31
  -1  13 -17    7.03    5.21
  -1  13 -17    3.25    4.45
  -1 -13 -17   15.64    8.84
  -1 -13 -17   -0.51    7.90
  -1  13 -18    5.35    8.46
  -1  13 -18    2.64    4.39
  -1 -13 -18    8.30    8.90
  -1 -13 -18    3.86    5.28
  -1  13 -19   10.00    5.81
  -1  13 -19    0.04    4.63
  -1 -13 -19   17.43    9.42
  -1 -13 -19    5.34    8.68
  -1  13 -20   36.13    9.53
  -1  13 -20    2.07    5.00
  -1 -13 -20    8.74   10.46
  -1 -13 -20   10.50    9.07
  -1  13 -21   27.17    9.94
  -1  13 -21   11.27    5.37
  -1 -13 -21   11.75    7.35
  -1 -13 -21    3.97    9.86
  -1  13 -22   15.07    6.43
  -1  13 -22    3.05    6.81
  -1  13 -22    0.89    5.01
  -1 -13 -22   14.89    7.10
  -1 -13 -22   -4.32    9.44
   1  14 -22    9.93    6.51
   1 -14 -22   19.55   11.28
   1 -14 -22   -0.89    9.50
   1  14 -21   13.53    9.03
   1 -14 -21   -6.34   10.43
   1 -14 -21    5.96    8.42
  -1 -14  21    1.28    4.90
   1  14 -20    0.84    5.65
   1  14 -20    2.28    3.94
   1  14 -20    6.61    3.70
   1 -14 -20    5.18    6.51
   1 -14 -20    4.15    8.16
  -1 -14  20   -0.22    6.14
   1 -14 -19   97.44   16.52
   1 -14 -19   77.58   14.50
   1  14 -18   -2.39    5.34
   1  14 -18    2.10    3.88
   1 -14 -18    5.45    8.98
   1 -14 -18   -4.47    4.91
  -1 -14  18   -0.06    3.96
  -1 -14  18    5.79    5.09
   1  14 -17  149.27   18.21
  -1  14  17   92.67   16.72
   1 -14 -17  149.40   19.57
   1 -14 -17  118.55   16.82
  -1 -14  17  169.28   18.04
  -1  14  16   64.71   11.79
   1  14 -16   84.45   12.37
   1 -14 -16   56.87   11.80
   1 -14 -16   73.74    9.24
   1  14 -15  293.72   17.78
   1  14 -15  206.35   12.23
  -1  14  15  257.64   17.64
  -1 -14  15  217.21   16.28
  -1 -14  15  191.06   11.84
   1 -14 -15  260.94   25.33
  -1  14  14   92.73   12.77
   1 -14 -14  115.28   14.71
   1 -14 -14   82.07   12.89
   1  14 -13    8.77    4.26
  -1  14  13   13.69    7.70
   1 -14 -13   38.92    8.40
  -1 -14  13   12.19    3.39
  -1 -14  13   14.72    3.14
   1 -14 -13   26.95    5.05
   1  14 -12    8.40    4.25
  -1  14  12   17.83    4.77
   1 -14 -12   22.22    4.62
  -1 -14  12   25.31    4.91
  -1 -14  12    8.40    3.15
  -1 -14  12   13.68    3.18
  -1  14  11   63.58    8.98
   1  14 -11   61.62    6.17
   1  14 -11   45.84    5.56
   1 -14 -11   63.50    6.47
  -1 -14  11   55.27    6.20
  -1 -14  11   45.70    5.43
   1 -14 -11   63.71    9.17
  -1  14  10   20.09    6.70
   1  14 -10   23.74    4.43
   1  14 -10   10.33    4.29
   1 -14 -10   18.23    6.59
  -1 -14  10   10.86    3.78
  -1 -14  10   25.64    4.44
  -1 -14  10   16.87    3.95
   1 -14 -10   20.48    7.09
  -1  14   9   -0.33    5.69
   1  14  -9   -0.41    3.57
   1  14  -9   -0.67    2.85
   1 -14  -9    5.82    5.48
  -1 -14   9    5.22    2.35
  -1 -14   9   13.89    5.77
  -1 -14   9    1.30    2.72
   1 -14  -9    1.82    5.78
   1  14  -8   27.36    4.37
  -1  14   8   23.19    6.72
   1 -14  -8   34.23    6.78
   1 -14  -8   19.90    6.65
  -1 -14   8   31.53    7.12
  -1  14   7   12.84    6.05
   1  14  -7   20.46    6.00
   1  14  -7   13.88    3.39
  -1  14   7   17.22    2.14
   1 -14  -7   17.79    6.17
  -1 -14   7   21.16    6.34
  -1 -14   7   13.44    3.30
   1 -14  -7   21.75    3.67
  -1  14   6  114.62    7.52
   1  14  -6  128.01    7.16
   1  14  -6  131.35   10.62
   1 -14  -6  129.46   11.34
   1 -14  -6  117.28    4.93
  -1 -14   6  127.30   11.38
  -1 -14   6  121.47    7.11
   1 -14  -6  122.24    7.09
  -1  14   5  585.23   26.40
  -1  14   5  595.42   41.18
   1  14  -5  563.99   31.46
   1  14  -5  583.70   31.57
   1 -14  -5  579.33   37.38
  -1 -14   5  609.74   33.58
   1 -14  -5  598.02   41.18
  -1 -14   5  566.50   30.55
   1 -14  -5  586.53   26.38
  -1  14   4  190.07    7.87
  -1  14   4  196.81   10.80
   1  14  -4  193.80   14.01
   1  14  -4  198.68   11.01
   1 -14  -4  199.43   12.80
  -1 -14   4  201.87   10.24
   1 -14  -4  205.95   15.00
  -1 -14   4  209.71   11.13
   1 -14  -4  182.17    7.84
  -1  14   3  845.00   59.95
   1  14  -3  826.43   56.75
  -1  14   3  760.87   41.47
   1  14  -3  825.16   50.05
  -1 -14   3  820.45   56.15
   1 -14  -3  780.19   49.34
  -1 -14   3  830.34   51.54
   1 -14  -3  836.63   53.89
  -1  14   2  376.33   18.22
  -1  14   2  397.12   25.69
   1  14  -2  377.33   23.75
   1  14  -2  370.11   21.63
   1 -14  -2  407.13   21.80
  -1 -14   2  379.20   23.59
   1 -14  -2  404.04   27.12
  -1 -14   2  388.10   22.75
   1 -14  -2  381.08   18.66
  -1  14   1 2329.26  238.28
   1  14  -1 2412.14  252.85
  -1  14   1 2381.47  238.50
   1  14  -1 2516.54  262.43
  -1 -14   1 2432.60  254.41
   1 -14  -1 2397.64  246.41
  -1 -14   1 2485.42  258.69
   1 -14  -1 2161.53  209.08
  -1  14   0 2085.39  196.54
   1  14   0 2103.17  189.26
  -1  14   0 2110.56  201.30
   1  14   0 2113.48  213.55
  -1 -14   0 2144.05  204.62
   1 -14   0 2178.81  204.55
  -1 -14   0 2099.65  210.54
   1 -14   0 2153.79  192.18
   1  14   1 3055.09  371.20
   1  14   1 2997.47  345.99
  -1  14  -1 3028.19  354.43
  -1  14  -1 2952.15  358.49
  -1 -14  -1 2862.99  330.70
   1 -14   1 2984.33  344.31
   1 -14   1 2817.78  322.81
  -1 -14  -1 3043.11  368.83
  -1  14  -2  132.12    9.29
  -1  14  -2  110.44    9.46
   1  14   2  115.31    6.83
   1 -14   2  112.66    9.27
   1 -14   2  109.55    9.81
  -1 -14  -2  107.46    6.83
   1  14   3  427.09   28.48
   1  14   3  398.21   20.26
  -1  14  -3  450.44   27.10
  -1  14  -3  460.77   27.21
   1 -14   3  453.34   26.65
  -1 -14  -3  380.45   19.03
   1 -14   3  403.34   26.20
  -1 -14  -3  379.85   20.70
   1  14   4  121.47    7.69
   1  14   4  109.48    5.91
  -1  14  -4  118.55    8.97
  -1  14  -4  112.24    6.91
   1 -14   4  110.30    8.88
  -1 -14  -4  110.32    5.94
   1 -14   4  115.35    7.06
  -1 -14  -4  127.83   10.80
   1  14   5   20.13    4.13
   1  14   5   17.87    2.79
  -1  14  -5   17.29    3.12
  -1  14  -5   21.67    5.89
   1 -14   5   20.67    2.97
  -1 -14  -5   28.51    3.70
   1 -14   5   20.63    6.08
  -1 -14  -5   27.23    6.25
   1  14   6  131.13   12.56
   1  14   6  126.28    6.99
  -1  14  -6  125.75    9.41
  -1  14  -6  154.50   11.68
   1 -14   6  147.86   12.19
   1 -14   6  123.66    8.82
  -1 -14  -6  129.06    8.51
   1  14   7   90.29   10.03
   1  14   7   85.82    4.84
  -1  14  -7   71.12    7.13
  -1  14  -7  101.81    9.93
   1 -14   7   72.43    7.05
  -1 -14  -7   78.91    4.61
   1 -14   7  106.40   10.29
  -1 -14  -7   85.53   10.43
   1  14   8   11.94    2.48
   1  14   8   16.55    4.29
  -1  14  -8   11.95    4.02
  -1  14  -8   10.88    4.35
   1 -14   8   26.33    6.45
  -1 -14  -8   21.09    3.96
  -1 -14  -8   22.56    4.20
   1  14   9   43.66    5.36
   1  14   9   32.76    2.80
  -1  14  -9   44.74    5.35
  -1  14  -9   38.02    5.22
  -1 -14  -9   35.48    8.06
   1 -14   9   35.56    5.05
   1 -14   9   54.50    8.06
  -1 -14  -9   48.41    7.86
  -1  14 -10  155.20   14.83
   1  14  10  142.44   14.55
  -1 -14 -10  161.73   14.52
   1 -14  10  144.04   10.19
  -1 -14 -10  130.23   14.46
  -1  14 -11  149.08   13.83
   1  14  11  118.66   13.83
  -1  14 -11   95.52    8.47
   1 -14  11  141.36   13.74
  -1 -14 -11  136.17   13.83
   1 -14  11  102.00    8.56
  -1 -14 -11  130.40    9.31
  -1  14 -12  332.33   19.23
   1  14  12  331.73   27.18
  -1  14 -12  229.05   17.20
   1 -14  12  266.43   10.90
  -1 -14 -12  377.64   27.65
   1 -14  12  243.36   17.34
  -1 -14 -12  318.87   19.26
   1  14  13  355.52   31.68
  -1  14 -13  402.17   32.08
  -1  14 -13  270.21   20.16
  -1 -14 -13  384.30   32.59
  -1 -14 -13  325.07   22.78
  -1  14 -14  353.08   29.25
   1  14  14  313.34   28.53
  -1  14 -14  216.98   17.42
   1 -14  14  256.10   12.62
  -1 -14 -14  372.14   30.24
   1 -14  14  219.88   17.42
  -1 -14 -14  302.72   20.19
  -1  14 -15  453.97   41.33
  -1 -14 -15  468.71   45.19
  -1 -14 -15  374.40   30.63
  -1  14 -16   15.78    4.78
  -1  14 -16   28.17    9.05
  -1 -14 -16   15.47    9.41
   1 -14  16    7.91    4.59
  -1 -14 -16   16.09    8.66
  -1  14 -17   11.57    8.49
  -1  14 -17    8.25    5.74
  -1 -14 -17   -1.19    9.29
  -1 -14 -17   -5.51    8.25
  -1  14 -18    7.82    8.94
  -1  14 -18    7.25    5.97
  -1 -14 -18    5.76    6.19
  -1 -14 -18    2.72    8.61
  -1  14 -19   20.08    8.96
  -1  14 -19    1.83    6.05
  -1 -14 -19   -4.56    6.26
  -1 -14 -19    5.26    5.47
  -1  14 -20   -4.58    5.87
  -1  14 -20    4.97    4.78
  -1 -14 -20    0.43    6.29
  -1 -14 -20    3.23    8.81
  -1  14 -21   71.90   14.53
  -1 -14 -21   58.71   15.76
  -1 -14 -21   32.49   13.42
  -1  14 -22   13.92    9.85
  -1  14 -22    6.28    5.02
  -1  14 -22    5.56    4.91
  -1 -14 -22    9.19   11.08
  -1 -14 -22   -9.42    9.41
   1  15 -22   -3.10    9.63
   1 -15 -22   -2.19    7.08
   1 -15 -22    2.93    9.07
   1  15 -21    7.73    9.65
   1 -15 -21    9.64   10.67
   1 -15 -21   -3.69    9.01
  -1 -15  21    5.99    4.73
   1  15 -20   -0.32    5.87
   1  15 -20    4.22    3.06
   1  15 -20   -0.85    2.93
   1 -15 -20   15.15   10.04
   1 -15 -20    3.01    5.50
  -1 -15  20    3.46    5.67
   1  15 -19   -7.54    9.01
   1  15 -19    1.82    4.17
   1 -15 -19    7.15    6.32
   1 -15 -19    3.57    8.35
  -1 -15  19    3.22    4.13
   1  15 -18   82.28   13.97
   1 -15 -18   62.11   15.19
   1 -15 -18   43.06   12.86
  -1 -15  18   67.84    9.02
   1  15 -17  271.16   27.18
  -1  15  17  200.37   25.66
   1 -15 -17  240.36   28.56
   1 -15 -17  205.71   25.31
  -1 -15  17  217.27   17.88
  -1  15  16    6.98    4.88
   1  15 -16    0.63    8.20
   1  15 -16    1.48    4.08
   1 -15 -16    8.16    8.98
  -1 -15  16    2.24    3.66
  -1 -15  16   21.89    8.33
   1 -15 -16    0.19    7.66
   1  15 -15  137.53   12.58
  -1  15  15  134.07   17.25
   1 -15 -15  138.52   13.26
   1 -15 -15  126.80   17.39
  -1 -15  15  176.83   18.57
   1  15 -14  260.07   19.78
  -1  15  14  239.43   27.54
   1 -15 -14  299.66   29.85
   1 -15 -14  248.08   26.69
  -1 -15  14  321.94   28.19
  -1  15  13   81.40    8.08
   1 -15 -13   97.66   13.54
   1 -15 -13   68.44   12.31
  -1  15  12   27.06    7.81
   1  15 -12   38.20    8.21
   1  15 -12   25.52    3.82
   1 -15 -12   29.20    8.02
  -1 -15  12   19.85    3.39
  -1 -15  12   30.41    5.47
  -1 -15  12   20.64    4.44
   1 -15 -12   26.74    8.98
  -1  15  11   77.41    9.86
   1  15 -11   70.74    9.79
   1  15 -11   52.93    4.92
   1 -15 -11   62.46    6.60
  -1 -15  11   54.18    4.44
  -1 -15  11   70.97    6.72
  -1 -15  11   42.28    4.65
   1 -15 -11   66.36    6.90
  -1  15  10   12.99    4.01
   1  15 -10   -0.18    6.57
   1  15 -10    0.11    3.12
   1 -15 -10    7.86    6.01
  -1 -15  10    5.75    3.30
  -1 -15  10    0.32    6.39
  -1 -15  10    3.92    2.88
   1 -15 -10    3.33    4.01
   1  15  -9   28.12    7.09
  -1  15   9   24.91    6.83
   1 -15  -9   12.97    6.76
  -1 -15   9   28.05    6.86
  -1 -15   9   12.72    3.36
   1 -15  -9   18.38    6.74
  -1  15   8   29.03    4.49
   1  15  -8   25.22    7.28
   1  15  -8   19.55    3.85
  -1  15   8   23.45    1.60
   1 -15  -8   30.83    7.06
  -1 -15   8   30.12    7.13
  -1 -15   8   14.87    3.64
   1 -15  -8   28.43    6.90
  -1  15   7   22.35    6.64
   1  15  -7   20.83    6.61
  -1  15   7   18.67    2.16
   1  15  -7   22.74    3.67
  -1 -15   7   25.34    4.26
   1 -15  -7   25.35    4.31
  -1 -15   7   19.14    3.77
   1 -15  -7   20.89    5.89
  -1  15   6   14.96    2.59
  -1  15   6    8.92    3.77
   1  15  -6   11.54    3.83
   1  15  -6   17.48    3.61
   1 -15  -6   13.79    3.40
  -1 -15   6    7.82    3.88
   1 -15  -6   11.45    3.81
  -1 -15   6   12.88    3.57
   1 -15  -6   10.54    2.44
  -1  15   5   50.55    4.31
  -1  15   5   47.48    8.03
   1  15  -5   46.30    7.58
   1  15  -5   57.61    5.00
   1 -15  -5   53.62    4.56
  -1 -15   5   51.34    7.64
   1 -15  -5   52.00    5.36
  -1 -15   5   54.11    5.04
   1 -15  -5   51.59    4.16
  -1  15   4   28.36    3.21
  -1  15   4   30.07    4.33
   1  15  -4   34.88    4.11
   1  15  -4   25.24    4.72
   1 -15  -4   29.15    3.59
  -1 -15   4   29.37    6.40
   1 -15  -4   32.89    4.44
  -1 -15   4   27.95    4.76
   1 -15  -4   29.80    3.18
  -1  15   3   86.60    5.41
  -1  15   3   79.09    9.72
   1  15  -3   88.26    8.44
   1  15  -3   84.37    7.01
   1 -15  -3   89.73    7.86
  -1 -15   3   95.78    8.73
   1 -15  -3   97.83    9.50
  -1 -15   3   87.14    7.38
   1 -15  -3   89.94    5.55
  -1  15   2  314.56   15.31
  -1  15   2  289.07   16.07
   1  15  -2  320.27   19.72
   1  15  -2  283.67   18.60
   1 -15  -2  376.62   19.36
  -1 -15   2  268.56   14.17
   1 -15  -2  349.55   23.19
  -1 -15   2  287.60   19.25
   1 -15  -2  333.69   15.95
  -1  15   1  157.76   12.68
   1  15  -1  138.23   10.60
  -1  15   1  137.19    6.47
   1  15  -1  148.11    7.86
  -1 -15   1  150.56   10.57
   1 -15  -1  163.73   12.92
  -1 -15   1  151.72    8.11
   1 -15  -1  161.20    9.50
  -1  15   0 1603.33  140.41
   1  15   0 1490.42  114.67
  -1  15   0 1515.99  114.98
   1  15   0 1603.16  140.03
  -1 -15   0 1520.10  127.42
   1 -15   0 1588.96  127.50
  -1 -15   0 1580.79  123.35
   1 -15   0 1526.60  115.85
  -1  15  -1  218.08   14.53
   1  15   1  206.99   11.93
  -1  15  -1  177.71    9.14
   1  15   1  207.29   14.70
  -1 -15  -1  201.71   11.67
   1 -15   1  222.15   11.04
  -1 -15  -1  218.55   14.72
   1 -15   1  187.82   13.09
   1  15   2  557.82   30.89
   1  15   2  611.04   33.01
  -1  15  -2  577.21   37.97
  -1  15  -2  590.20   36.86
   1 -15   2  569.28   38.11
  -1 -15  -2  577.13   31.68
   1 -15   2  601.66   37.20
  -1 -15  -2  571.74   31.82
   1  15   3   40.70    6.69
   1  15   3   32.95    4.12
  -1  15  -3   26.32    5.86
  -1  15  -3   35.87    3.92
   1 -15   3   38.85    5.67
  -1 -15  -3   33.46    3.98
   1 -15   3   30.37    6.19
  -1 -15  -3   41.75    6.84
   1  15   4   38.83    6.53
   1  15   4   24.25    3.45
  -1  15  -4   20.42    5.42
  -1  15  -4   30.03    5.88
   1 -15   4   22.88    5.26
  -1 -15  -4   23.85    3.44
   1 -15   4   30.09    4.08
  -1 -15  -4   32.07    6.50
   1  15   5  157.55    9.98
   1  15   5  162.05    7.53
  -1  15  -5  175.21   11.70
  -1  15  -5  182.04   13.58
   1 -15   5  173.14   11.24
  -1 -15  -5  149.56    7.21
   1 -15   5  176.45   13.87
  -1 -15  -5  178.35   14.93
   1  15   6    3.11    3.63
   1  15   6    2.10    2.25
  -1  15  -6   -2.60    4.05
  -1  15  -6    8.16    5.33
   1 -15   6    4.96    2.49
  -1 -15  -6    3.64    2.82
   1 -15   6    3.14    5.33
  -1 -15  -6   -5.66    3.69
   1  15   7   67.88    9.98
  -1  15  -7   71.36    9.20
   1 -15   7   81.12    9.11
  -1 -15  -7   51.82    9.46
  -1  15  -8   19.51    4.64
   1  15   8   16.40    2.74
  -1  15  -8   28.95    6.79
   1  15   8   22.14    7.01
  -1 -15  -8   21.70    4.52
   1 -15   8   16.56    4.46
  -1 -15  -8   15.48    2.08
   1 -15   8   33.41    6.98
  -1 -15  -8   14.48    4.31
  -1  15  -9   26.74    6.52
  -1  15  -9    4.83    4.14
   1  15   9    7.92    2.22
   1  15   9   20.82    6.53
   1 -15   9    7.98    1.64
  -1 -15  -9    5.29    6.70
   1 -15   9   11.73    4.02
  -1 -15  -9    7.46    2.18
   1 -15   9   10.50    6.72
  -1 -15  -9    4.72    6.53
   1  15  10   96.68    8.08
   1  15  10   66.15    3.59
  -1  15 -10   94.13    7.53
  -1  15 -10   68.28    7.44
  -1 -15 -10  101.92   11.77
   1 -15  10   65.87    7.12
   1 -15  10   98.28    7.65
  -1 -15 -10   94.19    8.04
   1  15  11   51.55    6.06
  -1  15 -11   50.98    6.13
  -1  15 -11   33.28    5.64
   1 -15  11   55.47    9.31
  -1 -15 -11   52.02    9.20
   1 -15  11   36.74    5.67
   1 -15  11   40.06    2.68
  -1 -15 -11   47.95    6.13
  -1  15 -12  134.27   13.88
   1  15  12  109.22    9.09
  -1  15 -12   85.04    8.84
   1 -15  12  121.67    9.53
  -1 -15 -12  133.64   14.66
   1 -15  12   84.54    8.32
  -1 -15 -12  113.24   14.03
  -1  15 -13   53.19    6.52
   1  15  13   57.51   11.70
  -1 -15 -13   78.52   11.86
   1 -15  13   50.85    8.41
  -1 -15 -13   60.17   11.72
  -1  15 -14   -1.41    4.28
   1  15  14   -2.44    8.02
   1 -15  14    6.27    2.58
  -1 -15 -14    5.25    8.61
   1 -15  14    2.91    4.24
  -1 -15 -14   12.70    8.05
  -1  15 -15   59.76    7.18
  -1  15 -15  108.44   13.53
  -1 -15 -15   78.63   14.22
   1 -15  15   52.56    7.19
  -1 -15 -15   76.75   13.32
  -1  15 -16    4.48    5.87
  -1  15 -16    4.27    5.88
  -1 -15 -16   20.74    6.00
   1 -15  16    6.34    4.43
  -1 -15 -16   12.02    5.61
  -1  15 -17   10.01    5.03
  -1  15 -17   19.98    9.86
  -1 -15 -17   25.82    6.79
   1 -15  17   12.31    5.03
  -1 -15 -17   19.18    9.46
  -1  15 -18   27.00    6.72
  -1  15 -18    8.54    5.30
  -1 -15 -18   22.78    7.03
  -1 -15 -18   24.83   10.03
  -1  15 -19   12.41    9.33
  -1  15 -19    1.70    4.65
  -1 -15 -19   -0.54   10.16
  -1 -15 -19   -1.79    8.93
  -1  15 -20    1.08    9.93
  -1  15 -20   -3.38    6.12
  -1 -15 -20   12.62   10.15
  -1 -15 -20    8.04    5.88
  -1  15 -21    7.34    9.99
  -1  15 -21    1.88    4.91
  -1 -15 -21   -0.45   10.74
  -1 -15 -21   11.42    9.39
  -1  15 -22    8.24   10.84
  -1  15 -22    6.82    5.12
  -1 -15 -22   24.79   11.76
  -1 -15 -22   -7.64   10.20
   1  16 -22  -13.53   10.17
   1 -16 -22   10.34    7.22
   1 -16 -22    3.73    9.28
   1  16 -21   10.61   10.27
   1 -16 -21   18.90    7.57
   1 -16 -21   19.03    9.58
  -1 -16  21    0.32    4.77
   1 -16 -20   39.46   13.49
   1 -16 -20   38.13   10.93
  -1 -16  20   19.77    5.47
   1  16 -19   59.35   13.38
   1 -16 -19   40.29   14.51
   1 -16 -19   38.00   12.44
   1  16 -18  501.71   48.05
  -1  16  18  355.68   33.23
   1 -16 -18  401.02   36.57
   1 -16 -18  339.05   43.51
  -1 -16  18  465.88   35.55
  -1  16  17   14.34    7.99
   1  16 -17    3.39    5.81
   1  16 -17   -0.61    4.31
   1 -16 -17   12.75    9.47
  -1 -16  17    6.86    3.88
  -1 -16  17    1.58    5.84
   1 -16 -17   -0.80    5.30
  -1  16  16   29.43    8.72
   1  16 -16   24.64    9.72
   1  16 -16   10.14    4.61
   1 -16 -16   14.53    5.75
  -1 -16  16   13.11    3.97
  -1 -16  16   37.30    9.47
  -1 -16  16   10.02    4.44
   1 -16 -16   29.07   10.00
  -1  16  15   16.17    8.17
   1  16 -15   22.57    9.03
   1  16 -15    9.55    3.53
   1 -16 -15    7.35    5.46
  -1 -16  15    8.53    4.55
  -1 -16  15   28.21    8.94
  -1 -16  15    8.35    4.14
   1 -16 -15    8.05    9.10
   1  16 -14   94.02    7.09
   1 -16 -14  125.91   10.33
  -1 -16  14   95.58    6.92
  -1 -16  14   92.42    6.77
  -1  16  13   14.10    7.05
   1  16 -13    2.49    4.98
   1  16 -13    0.54    3.12
   1 -16 -13   -3.53    4.52
  -1 -16  13    1.86    2.72
  -1 -16  13   -2.52    7.52
  -1 -16  13   -0.11    3.88
   1 -16 -13   -2.14    7.57
  -1  16  12   43.54    9.26
   1  16 -12   41.67    9.47
   1  16 -12   30.46    5.63
   1 -16 -12   48.62    9.11
  -1 -16  12   29.97    3.73
  -1 -16  12   39.12    6.36
  -1 -16  12   33.56    4.14
   1 -16 -12   47.71    9.59
  -1  16  11   12.67    4.51
   1  16 -11   10.87    7.29
   1  16 -11    7.17    3.39
   1 -16 -11   14.09    7.11
  -1 -16  11    9.15    2.91
  -1 -16  11   19.19    7.34
  -1 -16  11   10.30    3.25
   1 -16 -11    7.76    7.38
  -1  16  10   -3.25    6.23
   1  16 -10   -5.39    6.22
   1  16 -10    0.79    3.10
   1 -16 -10   -1.15    4.09
  -1 -16  10    1.19    2.40
  -1 -16  10   -1.88    6.61
  -1 -16  10    2.75    2.96
   1 -16 -10   -0.50    4.02
  -1  16   9   52.60    9.07
   1  16  -9   60.30    9.12
   1  16  -9   47.17    4.85
   1 -16  -9   49.56    8.73
  -1 -16   9   49.81    9.03
  -1 -16   9   44.04    4.66
   1 -16  -9   44.17    8.85
  -1  16   8  145.46   10.06
   1  16  -8  156.59   14.44
   1  16  -8  128.98    8.53
  -1  16   8  131.93    4.71
   1 -16  -8  137.00    9.59
  -1 -16   8  156.62   10.31
  -1 -16   8  132.51    8.58
   1 -16  -8  158.28   13.92
  -1  16   7  183.31   16.54
   1  16  -7  194.73   11.57
  -1  16   7  179.27    7.03
   1  16  -7  189.42   10.85
  -1 -16   7  198.07   11.75
   1 -16  -7  198.85   16.44
  -1 -16   7  180.54   10.59
   1 -16  -7  182.91   15.10
  -1  16   6  334.31   13.74
  -1  16   6  298.74   17.42
   1  16  -6  340.15   23.96
   1  16  -6  299.24   16.75
   1 -16  -6  317.97   22.91
  -1 -16   6  348.04   24.30
   1 -16  -6  327.59   24.39
  -1 -16   6  320.09   17.34
   1 -16  -6  302.77   11.38
  -1  16   5  219.84   10.38
  -1  16   5  230.56   17.86
   1  16  -5  210.63   16.84
   1  16  -5  212.85   12.17
   1 -16  -5  203.03   11.13
  -1 -16   5  212.11   16.76
   1 -16  -5  219.24   17.38
  -1 -16   5  208.39    9.25
   1 -16  -5  217.09   10.44
  -1  16   4  688.34   34.83
  -1  16   4  678.58   51.85
   1  16  -4  703.66   49.31
   1  16  -4  682.83   42.11
   1 -16  -4  669.90   38.08
  -1 -16   4  694.77   40.47
   1 -16  -4  725.79   54.94
  -1 -16   4  701.99   43.30
   1 -16  -4  655.69   34.18
  -1  16   3   34.89    6.34
   1  16  -3   13.89    3.57
  -1  16   3   25.03    3.49
   1  16  -3   11.54    4.56
  -1 -16   3   14.67    3.74
   1 -16  -3   23.31    6.51
  -1 -16   3   25.13    4.96
   1 -16  -3   15.07    3.50
  -1  16   2    6.60    5.21
   1  16  -2    1.36    3.05
  -1  16   2    1.88    3.36
   1  16  -2   -2.07    2.80
  -1 -16   2   11.03    4.76
   1 -16  -2    0.69    3.62
  -1 -16   2    1.23    4.43
   1 -16  -2   11.56    4.01
  -1  16   1  243.62   19.04
  -1  16   1  246.57   14.11
   1  16  -1  262.56   17.06
   1 -16  -1  243.58   14.30
   1 -16  -1  258.61   19.34
  -1 -16   1  243.52   17.12
  -1 -16   1  244.52   15.83
  -1  16   0 1576.63  141.09
   1  16   0 1508.86  127.58
  -1  16   0 1530.71  127.88
   1  16   0 1546.44  138.97
  -1 -16   0 1526.86  127.88
   1 -16   0 1569.38  142.72
  -1 -16   0 1511.75  134.75
   1 -16   0 1552.84  129.27
  -1  16  -1  874.10   52.92
   1  16   1  836.54   53.67
  -1  16  -1  830.50   56.26
   1  16   1  865.79   61.47
  -1 -16  -1  822.00   53.46
   1 -16   1  862.27   52.84
  -1 -16  -1  813.65   51.11
   1 -16   1  846.08   57.61
   1  16   2   85.36    5.83
   1  16   2   74.63    6.28
  -1  16  -2   69.08    7.76
  -1  16  -2   83.58    7.90
  -1 -16  -2   68.04    4.22
   1 -16   2   84.19    5.61
   1 -16   2   69.78    7.73
  -1 -16  -2   88.61    8.72
   1  16   3  202.65   15.70
   1  16   3  199.14   10.64
  -1  16  -3  204.31   14.18
  -1  16  -3  204.42   10.03
  -1 -16  -3  191.89   10.33
   1 -16   3  186.32   13.30
   1 -16   3  210.48   14.48
  -1 -16  -3  206.37   16.09
   1  16   4  413.66   30.68
   1  16   4  413.07   20.12
  -1  16  -4  423.38   28.25
  -1  16  -4  410.63   25.86
  -1 -16  -4  399.76   23.25
   1 -16   4  416.05   26.30
   1 -16   4  389.32   21.90
  -1 -16  -4  461.94   31.26
   1  16   5  241.48   19.36
   1  16   5  240.11   10.95
  -1  16  -5  230.54   16.05
  -1  16  -5  250.89   13.40
   1 -16   5  233.78   15.60
  -1 -16  -5  234.75   10.68
   1 -16   5  262.28   18.98
  -1 -16  -5  261.09   20.03
   1  16   6   25.64    5.07
   1  16   6   28.11    3.24
  -1  16  -6   31.60    5.64
  -1  16  -6   30.61    4.74
   1 -16   6   27.47    5.19
  -1 -16  -6   27.21    3.07
   1 -16   6   34.12    7.39
  -1 -16  -6   40.99    7.59
   1  16   7   81.68    6.95
   1  16   7   67.83    5.17
  -1  16  -7   65.12    5.09
  -1  16  -7   83.22    6.76
   1 -16   7   80.25   10.45
   1 -16   7   77.22    7.23
  -1 -16  -7   79.80   10.54
  -1  16  -8   22.80    5.15
   1  16   8   17.77    3.15
  -1  16  -8   27.86    4.77
   1  16   8   26.67    7.39
  -1 -16  -8   24.62    4.65
   1 -16   8   11.24    4.91
  -1 -16  -8   21.84    3.01
   1 -16   8   29.31    7.37
  -1 -16  -8   31.06    7.20
  -1  16  -9   18.77    6.93
  -1  16  -9   16.20    4.52
   1  16   9   11.02    2.54
   1  16   9   20.83    7.05
   1 -16   9   10.17    1.72
  -1 -16  -9   31.86    6.82
   1 -16   9   12.58    4.29
  -1 -16  -9    8.72    2.37
   1 -16   9    7.30    7.08
  -1 -16  -9    4.83    6.84
  -1  16 -10   12.24    6.78
  -1  16 -10    3.06    4.31
   1  16  10    3.05    1.97
   1  16  10   -8.83    7.04
   1 -16  10    5.56    1.59
  -1 -16 -10    5.88    6.60
   1 -16  10    2.49    4.04
  -1 -16 -10    5.14    1.85
   1 -16  10   19.75    6.85
  -1 -16 -10    3.79    4.38
  -1  16 -11   -4.78    6.97
  -1  16 -11    7.40    4.26
   1  16  11    4.05    1.75
   1  16  11    8.24    6.91
   1 -16  11    2.68    3.96
  -1 -16 -11  -11.02    7.08
  -1 -16 -11    1.36    1.40
   1 -16  11    2.02    1.71
   1 -16  11   12.71    7.20
  -1 -16 -11   -5.87    7.01
  -1  16 -12   95.83    8.82
   1  16  12   91.60   13.32
  -1  16 -12   63.59    8.08
   1 -16  12  106.57    9.04
  -1 -16 -12  108.66   13.14
   1 -16  12   70.43    7.77
  -1 -16 -12   85.95   13.02
  -1  16 -13   80.68   11.63
   1  16  13   58.94   11.36
  -1  16 -13   43.36    6.81
  -1 -16 -13   90.55   12.22
   1 -16  13   45.04    6.63
  -1 -16 -13   63.87   11.55
  -1  16 -14  837.48   68.31
   1  16  14  639.11   50.64
  -1  16 -14  487.38   42.63
  -1 -16 -14  765.64   53.84
   1 -16  14  455.44   41.68
  -1 -16 -14  657.24   64.11
  -1  16 -15  109.71   10.71
   1  16  15   94.59   10.33
  -1  16 -15   76.57   11.06
  -1 -16 -15  122.94   11.24
   1 -16  15   70.94    8.31
  -1 -16 -15   85.17   15.28
  -1  16 -16   25.00    9.23
  -1  16 -16    4.32    4.89
  -1 -16 -16   16.98    6.49
  -1 -16 -16   10.67    9.05
  -1  16 -17   10.75    5.17
  -1  16 -17   17.25    6.64
  -1 -16 -17   11.39   10.54
   1 -16  17   10.17    4.95
  -1 -16 -17   17.28    6.15
  -1  16 -18  226.95   25.71
  -1 -16 -18  184.38   26.86
  -1 -16 -18  136.63   23.91
  -1  16 -19   28.60    8.03
  -1 -16 -19   25.21   12.70
  -1 -16 -19   29.85   11.15
  -1  16 -20   40.03   13.18
  -1 -16 -20   30.89   13.81
  -1 -16 -20   27.15   12.45
  -1  16 -21   31.81    7.90
  -1  16 -21    6.60    7.69
  -1 -16 -21   26.21   13.29
  -1 -16 -21   17.12    7.46
   1  17 -21   -1.37    6.55
   1 -17 -21    0.24    7.34
   1 -17 -21    1.23    9.42
  -1 -17  21    1.38    4.31
   1  17 -20    7.32    9.98
   1 -17 -20   14.66   10.92
   1 -17 -20    0.09    6.08
  -1 -17  20    0.03    4.09
   1  17 -19    4.20    6.63
   1  17 -19    5.62    4.28
   1 -17 -19  -12.26   10.70
   1 -17 -19    1.41    9.11
  -1 -17  19    2.79    5.06
   1  17 -18  142.82   19.61
  -1  17  18  100.25   18.46
   1 -17 -18  115.00   21.08
   1 -17 -18   96.04   18.70
  -1 -17  18  129.94   19.93
  -1  17  17    7.50    8.39
   1  17 -17    9.03    9.01
   1  17 -17   -0.80    3.36
   1 -17 -17   -2.13    6.26
  -1 -17  17    3.22    4.75
  -1 -17  17   -5.31    5.63
   1 -17 -17    7.01    8.29
  -1  17  16   51.07    7.08
   1  17 -16   41.20    7.86
   1  17 -16   36.13    4.90
   1 -17 -16   54.43   12.47
  -1 -17  16   30.16    6.09
  -1 -17  16   29.24    4.37
   1 -17 -16   51.33   10.93
  -1  17  15   18.27    7.78
   1  17 -15   15.62    8.43
   1  17 -15    5.55    4.59
   1 -17 -15    7.78    7.90
  -1 -17  15    0.44    3.23
  -1 -17  15   16.82    8.66
  -1 -17  15    1.40    3.26
   1 -17 -15   -1.15    9.24
   1  17 -14  258.92   26.70
  -1  17  14  198.01   25.76
   1 -17 -14  242.35   27.39
   1 -17 -14  224.82   25.78
  -1 -17  14  261.81   26.85
   1  17 -13   96.21   13.56
  -1  17  13   86.38   13.36
   1 -17 -13   83.50    9.43
  -1 -17  13  108.68   13.83
  -1 -17  13   58.03    5.79
   1 -17 -13   70.79   13.02
  -1  17  12   47.55    6.45
   1  17 -12   50.53    6.76
   1  17 -12   31.39    4.65
   1 -17 -12   44.14    6.62
  -1 -17  12   28.97    4.98
  -1 -17  12   47.31    6.73
  -1 -17  12   24.09    5.65
   1 -17 -12   39.62   10.72
  -1  17  11  282.51   26.61
   1  17 -11  283.17   18.32
   1  17 -11  218.76   17.29
   1 -17 -11  309.47   26.81
  -1 -17  11  314.02   26.42
  -1 -17  11  230.05   14.25
   1 -17 -11  260.25   25.76
  -1  17  10  815.38   69.62
   1  17 -10  765.59   52.95
   1  17 -10  572.82   44.93
   1 -17 -10  771.35   66.53
  -1 -17  10  652.55   37.73
  -1 -17  10  822.36   66.77
  -1 -17  10  688.79   44.21
   1 -17 -10  801.05   68.21
  -1  17   9   18.95    7.33
   1  17  -9   15.08    4.68
  -1  17   9   11.58    1.31
   1  17  -9    9.13    3.73
  -1 -17   9   19.87    4.71
   1 -17  -9   17.32    4.64
  -1 -17   9   16.89    3.74
   1 -17  -9    8.31    4.51
   1  17  -8  158.37   11.13
   1  17  -8  201.08   12.29
  -1  17   8  183.52   12.44
   1 -17  -8  194.64   17.43
  -1 -17   8  195.77   12.23
  -1 -17   8  171.01   10.85
   1 -17  -8  181.80   16.22
   1  17  -7   35.25    8.00
   1  17  -7   34.46    4.65
  -1  17   7   34.11    7.82
   1 -17  -7   36.86    7.77
  -1 -17   7   41.19    8.18
  -1 -17   7   29.03    4.69
   1  17  -6   61.74    6.43
  -1  17   6   64.59    3.88
   1 -17  -6   66.03    3.74
   1 -17  -6   90.17    9.24
  -1 -17   6   82.55    9.54
   1 -17  -6   72.82    6.50
  -1 -17   6   66.35    6.37
  -1  17   5    5.43    2.50
  -1  17   5    8.82    3.86
   1  17  -5   -0.38    3.54
   1  17  -5   -0.90    3.92
   1 -17  -5    3.78    3.10
  -1 -17   5    2.56    3.57
   1 -17  -5    4.42    3.90
  -1 -17   5   -0.99    3.76
   1 -17  -5    5.45    2.53
  -1  17   4  118.02    6.95
  -1  17   4  144.92   13.26
   1  17  -4  138.58   11.80
   1  17  -4  118.25    6.35
   1 -17  -4  121.69    7.12
  -1 -17   4  136.99   11.74
   1 -17  -4  134.02    9.39
  -1 -17   4  129.14    9.39
   1 -17  -4  125.09    6.86
  -1  17   3  119.53    6.95
  -1  17   3  102.93    8.05
   1  17  -3  131.11   10.72
   1  17  -3  124.00    9.32
   1 -17  -3  124.92    9.62
  -1 -17   3  120.59   10.84
   1 -17  -3  130.35    8.50
  -1 -17   3  116.47    6.69
   1 -17  -3  117.75    7.17
  -1  17   2   91.52    6.52
  -1  17   2   89.62    9.75
   1  17  -2   94.58    8.74
   1  17  -2   96.12    8.40
   1 -17  -2   97.13    7.78
  -1 -17   2   91.00    6.05
   1 -17  -2   98.22   10.61
  -1 -17   2   85.79    6.03
   1 -17  -2   88.32    6.64
  -1  17   1   21.52    6.04
   1  17  -1   15.20    5.07
  -1  17   1   19.67    4.30
   1  17  -1   21.24    5.37
  -1 -17   1   16.37    5.19
   1 -17  -1   15.59    4.11
  -1 -17   1   15.15    3.60
   1 -17  -1   20.03    4.35
  -1  17   0  814.38   50.85
   1  17   0  788.62   53.18
  -1  17   0  790.05   52.80
   1  17   0  815.29   59.36
  -1 -17   0  788.72   52.94
   1 -17   0  843.78   61.96
  -1 -17   0  810.56   58.64
   1 -17   0  788.71   53.02
  -1  17  -1   93.68    9.24
   1  17   1   86.67    7.21
  -1  17  -1   79.71    8.16
   1  17   1   83.08    6.13
  -1 -17  -1   83.11    7.13
   1 -17   1   94.37    9.17
  -1 -17  -1   93.28    9.24
   1 -17   1   84.54    8.08
  -1  17  -2   26.86    6.23
   1  17   2   35.45    4.82
  -1  17  -2   30.64    5.80
   1  17   2   27.85    4.18
  -1 -17  -2   26.70    4.61
   1 -17   2   21.93    3.95
  -1 -17  -2   40.72    6.34
   1 -17   2   31.78    6.06
   1  17   3   97.70   10.54
   1  17   3  104.10    7.15
  -1  17  -3  119.87    9.93
  -1  17  -3   88.66    6.26
  -1 -17  -3  100.10    6.84
   1 -17   3   89.91    6.14
   1 -17   3  119.74    9.76
  -1 -17  -3   99.39   11.16
   1  17   4  739.65   56.97
   1  17   4  735.98   42.42
  -1  17  -4  756.40   45.64
  -1  17  -4  739.08   51.44
  -1 -17  -4  659.16   39.16
   1 -17   4  751.48   52.25
   1 -17   4  767.47   46.61
  -1 -17  -4  773.04   59.84
   1  17   5   91.55   10.25
   1  17   5   72.95    5.19
  -1  17  -5   85.51    9.53
  -1  17  -5   73.91    8.25
  -1 -17  -5   68.38    5.23
   1 -17   5   90.80    7.99
   1 -17   5   75.14    9.79
  -1 -17  -5   92.63   10.00
   1  17   6  285.78   24.65
   1  17   6  265.23   12.94
  -1  17  -6  327.90   22.87
  -1  17  -6  275.08   19.16
  -1 -17  -6  262.42   12.38
   1 -17   6  272.63   18.70
   1 -17   6  298.87   17.09
  -1 -17  -6  299.60   23.85
   1  17   7   -1.51    6.34
   1  17   7    1.45    2.92
  -1  17  -7    5.47    6.04
  -1  17  -7    1.04    4.35
  -1 -17  -7   -0.32    2.22
   1 -17   7   -2.53    4.06
   1 -17   7    5.21    6.00
  -1 -17  -7    0.23    4.07
  -1  17  -8   51.42    6.98
   1  17   8   50.96    3.49
   1  17   8   62.07    6.43
  -1  17  -8   60.72    9.73
   1 -17   8   52.29    6.47
  -1 -17  -8   65.96    6.30
  -1 -17  -8   47.66    4.23
   1 -17   8   68.71    9.71
  -1 -17  -8   54.97    9.86
  -1  17  -9   64.75    7.77
   1  17   9   84.84    7.77
   1  17   9   72.11    4.58
  -1  17  -9   96.97   11.65
   1 -17   9   99.18   11.81
  -1 -17  -9   96.92   11.61
   1 -17   9   58.05    7.47
   1 -17   9   72.40    3.29
  -1 -17  -9   76.91    7.47
   1  17  10  190.71    9.03
  -1  17 -10  281.31   17.72
   1  17  10  261.63   17.86
  -1  17 -10  211.49   16.95
  -1 -17 -10  298.65   24.22
   1 -17  10  174.84   16.30
  -1 -17 -10  267.65   24.15
   1  17  11   95.28   12.93
  -1  17 -11   64.95    7.83
   1 -17  11   52.95    7.63
  -1 -17 -11   92.06   12.29
  -1  17 -12  111.00   13.70
   1  17  12   77.68   12.95
  -1  17 -12   60.67    8.09
   1 -17  12   97.56    9.01
  -1 -17 -12   93.69   13.28
   1 -17  12   64.38    7.85
  -1 -17 -12   84.68   13.24
  -1  17 -13   26.39    8.94
   1  17  13    4.83    8.59
  -1  17 -13   11.37    4.91
  -1 -17 -13   16.99    5.54
   1 -17  13    8.96    4.68
  -1 -17 -13    6.55    8.43
   1  17  14   33.91   11.28
  -1  17 -14   37.44    6.43
   1 -17  14   30.52    6.04
  -1 -17 -14   43.25   11.12
  -1  17 -15   13.92    8.84
   1  17  15   11.95    8.73
  -1  17 -15   -0.96    4.74
  -1 -17 -15    2.53    6.13
   1 -17  15   12.10    4.56
  -1 -17 -15   11.93    8.59
  -1  17 -16    5.03    4.90
  -1  17 -16    8.90    9.64
  -1 -17 -16   -2.01    9.77
   1 -17  16    9.16    4.82
  -1 -17 -16   11.82    8.96
  -1  17 -17    5.92    5.14
  -1  17 -17   20.77    9.93
  -1 -17 -17    6.07   10.40
   1 -17  17    9.07    4.91
  -1 -17 -17    7.77    9.62
  -1  17 -18    3.15    6.56
  -1  17 -18    8.16    9.73
  -1 -17 -18    7.78   10.21
   1 -17  18    3.50    6.11
  -1 -17 -18   -8.12    9.37
  -1  17 -19  127.15   19.76
  -1 -17 -19  120.11   20.49
  -1 -17 -19   78.33   12.51
  -1  17 -20  119.60   20.23
  -1 -17 -20  102.35   21.38
  -1 -17 -20   68.54   18.87
  -1  17 -21   32.17   12.96
  -1 -17 -21   27.20   13.66
  -1 -17 -21   15.58   12.42
   1  18 -21   -8.88    7.04
   1 -18 -21  -10.36   12.16
   1 -18 -21   11.93    9.73
   1  18 -20  162.00   24.49
   1 -18 -20  147.76   17.86
   1 -18 -20  115.87   21.93
   1  18 -19   10.38   10.95
   1 -18 -19   28.63   11.65
   1 -18 -19    7.69    9.72
  -1 -18  19    2.07    5.14
   1  18 -18  445.18   46.61
  -1  18  18  279.67   43.58
   1 -18 -18  394.26   49.08
   1 -18 -18  306.55   42.06
  -1 -18  18  430.25   45.90
  -1  18  17  178.23   17.99
   1 -18 -17  174.56   17.54
  -1 -18  17  229.44   18.95
   1 -18 -17  238.76   29.51
   1  18 -16   62.07   12.15
   1  18 -16   24.08    5.87
  -1  18  16   37.09   11.19
   1 -18 -16   30.26    8.25
   1 -18 -16   38.01    7.26
  -1 -18  16   49.75   12.08
  -1  18  15   10.03    8.11
   1  18 -15    3.53    5.79
   1  18 -15   -0.35    3.34
   1 -18 -15    5.30    5.41
  -1 -18  15    1.99    3.97
  -1 -18  15    3.45    9.07
  -1 -18  15    2.59    4.31
   1 -18 -15    4.98    8.84
  -1  18  14    8.17    7.85
   1  18 -14   -1.25    8.33
   1  18 -14    0.68    3.35
   1 -18 -14    4.44    5.06
  -1 -18  14   -0.61    2.83
  -1 -18  14    0.23    8.40
  -1 -18  14    1.67    3.25
   1 -18 -14   -2.72    8.08
  -1  18  13   28.86    6.23
   1  18 -13   46.19   10.11
   1  18 -13   16.83    5.65
   1 -18 -13   34.42    6.61
  -1 -18  13   30.29    6.73
  -1 -18  13   22.40    5.56
   1 -18 -13   34.32    9.66
  -1  18  12    7.26    5.13
   1  18 -12    8.25    8.08
   1  18 -12    5.39    3.55
   1 -18 -12    3.62    7.97
  -1 -18  12    7.00    3.87
  -1 -18  12    8.77    8.34
  -1 -18  12    5.82    3.53
   1 -18 -12    3.99    7.88
  -1  18  11    1.41    8.10
   1  18 -11    7.95    8.37
   1  18 -11    6.43    3.76
   1 -18 -11    5.37    7.64
  -1 -18  11    9.04    2.84
  -1 -18  11    9.32    7.99
  -1 -18  11    9.79    3.62
   1 -18 -11   14.14    7.82
   1  18 -10   39.51    5.56
   1  18 -10   63.72   10.39
  -1  18  10   67.82   10.07
   1 -18 -10   46.35    6.40
  -1 -18  10   57.95   10.43
  -1 -18  10   39.04    5.39
   1 -18 -10   56.74   10.08
  -1  18   9    9.85    4.66
   1  18  -9   22.32    7.48
  -1  18   9    7.66    1.59
   1  18  -9    3.15    3.91
  -1 -18   9    6.38    4.73
   1 -18  -9   16.92    7.15
  -1 -18   9    3.04    3.77
   1 -18  -9    8.33    4.48
  -1  18   8  138.38   10.59
   1  18  -8  167.85   15.73
  -1  18   8  132.27    5.77
   1  18  -8  134.59    9.69
  -1 -18   8  166.26   15.76
   1 -18  -8  134.19   10.76
  -1 -18   8  130.05    9.34
   1 -18  -8  148.10   14.79
  -1  18   7    3.81    6.47
   1  18  -7   -3.92    6.24
  -1  18   7    0.08    2.50
   1  18  -7   -4.28    3.77
  -1 -18   7    3.23    6.37
   1 -18  -7    1.72    6.38
  -1 -18   7   -3.62    3.77
   1 -18  -7   -0.55    5.45
  -1  18   6  643.54   33.06
  -1  18   6  730.99   58.88
   1  18  -6  724.20   45.70
   1  18  -6  699.52   44.46
   1 -18  -6  711.50   53.93
  -1 -18   6  739.13   46.36
   1 -18  -6  747.62   60.38
  -1 -18   6  715.48   45.19
   1 -18  -6  646.70   32.32
  -1  18   5    7.43    4.57
   1  18  -5   13.67    4.57
   1  18  -5   19.82    6.51
  -1  18   5   15.37    3.00
   1 -18  -5   15.24    2.99
  -1 -18   5   15.59    6.47
   1 -18  -5   17.16    6.70
   1 -18  -5   12.03    3.61
  -1  18   4 1032.00   70.85
  -1  18   4 1044.65   90.37
   1  18  -4 1029.70   71.64
   1  18  -4 1015.43   74.84
   1 -18  -4  966.74   67.74
  -1 -18   4 1050.78   85.95
   1 -18  -4 1098.49   93.85
  -1 -18   4 1049.35   77.97
   1 -18  -4 1012.87   64.08
  -1  18   3  503.27   28.46
  -1  18   3  545.03   41.59
   1  18  -3  537.14   37.62
   1  18  -3  502.19   34.07
   1 -18  -3  573.40   37.20
  -1 -18   3  513.33   29.66
   1 -18  -3  590.01   43.97
  -1 -18   3  518.70   35.51
   1 -18  -3  530.68   29.08
  -1  18   2  131.39    8.78
  -1  18   2  121.99    8.94
   1  18  -2  155.68   12.01
   1  18  -2  138.05   11.45
   1 -18  -2  141.57   10.42
  -1 -18   2  151.99   11.77
   1 -18  -2  150.62   14.13
  -1 -18   2  153.32   11.58
   1 -18  -2  122.31    8.81
  -1  18   1   12.76    6.46
   1  18  -1   17.94    5.51
  -1  18   1   20.98    3.01
   1  18  -1   24.92    5.86
  -1 -18   1   20.85    3.57
   1 -18  -1   25.56    4.35
  -1 -18   1   26.70    6.00
   1 -18  -1   22.17    4.75
  -1  18   0   75.44    9.32
   1  18   0   77.24    7.61
  -1  18   0   79.07    5.04
   1  18   0   74.54    5.98
  -1 -18   0   78.71    7.55
   1 -18   0   81.14    9.61
  -1 -18   0   85.34    9.09
   1 -18   0   75.71    7.50
  -1  18  -1   51.84    8.36
   1  18   1   63.93    4.48
  -1  18  -1   68.47    7.35
   1  18   1   65.50    5.67
  -1 -18  -1   66.04    4.54
   1 -18   1   67.62    8.26
  -1 -18  -1   64.83    8.46
   1 -18   1   68.26    7.38
  -1  18  -2  269.04   14.18
   1  18   2  259.13   15.31
  -1  18  -2  278.41   18.50
   1  18   2  258.09   14.74
  -1 -18  -2  253.81   14.98
   1 -18   2  267.76   14.39
  -1 -18  -2  257.50   14.66
   1 -18   2  275.07   18.36
  -1  18  -3  504.72   35.14
   1  18   3  551.91   31.04
  -1  18  -3  502.30   28.85
   1  18   3  528.10   40.39
  -1 -18  -3  535.91   29.50
   1 -18   3  482.54   27.91
  -1 -18  -3  500.90   30.42
   1 -18   3  517.73   28.88
   1  18   4  274.84   20.74
   1  18   4  232.16   12.84
  -1  18  -4  257.23   19.72
  -1  18  -4  255.66   17.74
  -1 -18  -4  280.47   16.75
   1 -18   4  225.59   13.05
   1 -18   4  235.90   19.40
  -1 -18  -4  258.84   15.54
   1  18   5   77.21   10.39
   1  18   5   68.27    5.23
  -1  18  -5   77.23    9.73
  -1  18  -5   72.90    7.92
  -1 -18  -5   68.74    5.39
   1 -18   5   73.13    8.07
   1 -18   5   88.17    9.63
  -1 -18  -5   76.60    6.89
   1  18   6  168.29   15.58
   1  18   6  152.90    9.25
  -1  18  -6  149.01   13.71
  -1  18  -6  107.30   11.47
  -1 -18  -6  117.24    6.91
   1 -18   6  115.50   11.10
   1 -18   6  134.57    9.55
  -1 -18  -6  170.37   15.74
   1  18   7   31.18    7.76
   1  18   7   16.69    3.85
  -1  18  -7   20.29    7.25
  -1  18  -7   21.15    5.31
  -1 -18  -7   12.32    3.73
   1 -18   7   16.72    5.02
   1 -18   7   15.10    7.22
  -1 -18  -7   24.40    8.06
   1  18   8  172.89    8.79
   1  18   8  200.46   21.10
  -1  18  -8  230.80   19.89
   1 -18   8  225.90   20.42
  -1 -18  -8  211.93   20.07
  -1 -18  -8  208.49   21.04
  -1  18  -9    6.99    5.26
   1  18   9    9.95    2.99
   1  18   9   34.55    8.01
  -1  18  -9   18.57    7.57
   1 -18   9   14.21    4.98
  -1 -18  -9   14.97    7.55
  -1 -18  -9   11.03    2.97
   1 -18   9   29.24    7.81
  -1 -18  -9   21.00    5.16
   1  18  10   55.53    7.22
   1  18  10   41.64    3.58
  -1  18 -10   43.76    6.89
   1 -18  10   33.39    6.46
  -1 -18 -10   67.31   10.03
  -1 -18 -10   40.03    3.30
   1 -18  10   58.39   10.27
  -1 -18 -10   51.53   10.59
  -1  18 -11   18.73    7.91
  -1  18 -11    5.04    4.71
   1  18  11    4.06    1.81
   1  18  11    4.07    5.26
   1 -18  11    1.23    4.69
  -1 -18 -11    7.99    7.55
  -1 -18 -11    4.18    1.76
   1 -18  11    4.61    1.64
   1 -18  11    5.65    7.82
  -1 -18 -11   12.68    7.68
  -1  18 -12   26.69    9.31
   1  18  12   22.86    5.87
  -1  18 -12    9.45    5.40
   1 -18  12   18.64    5.86
  -1 -18 -12   16.35    5.70
   1 -18  12   17.94    5.15
  -1 -18 -12   13.91    6.00
  -1  18 -13    7.56    5.29
   1  18  13    0.13    5.09
  -1  18 -13    5.09    4.73
  -1 -18 -13    8.99    5.30
   1 -18  13   -2.05    4.39
  -1 -18 -13   -7.19    5.24
  -1  18 -14   16.61    8.84
   1  18  14    5.51    5.45
  -1  18 -14    4.83    4.66
   1 -18  14    2.67    1.67
  -1 -18 -14    2.71    5.84
   1 -18  14    1.27    4.39
  -1 -18 -14   -1.79    5.25
  -1  18 -15   -0.96    8.83
   1  18  15    3.49    8.39
  -1  18 -15    2.88    6.13
  -1 -18 -15   -0.11    8.90
   1 -18  15   -2.67    4.42
  -1 -18 -15   -2.57    5.33
  -1  18 -16   13.23    5.35
  -1  18 -16   13.87   10.06
  -1 -18 -16    4.96   10.56
   1 -18  16    5.72    5.13
  -1 -18 -16   19.97    6.20
  -1  18 -17   65.90   15.26
  -1 -18 -17   68.44   16.13
  -1 -18 -17   60.77   14.40
  -1  18 -18   76.21   10.36
   1 -18  18   28.90    9.37
  -1 -18 -18   75.76   16.66
  -1 -18 -18   63.26   14.76
  -1  18 -19   28.43   11.88
  -1  18 -19    7.73    5.83
  -1 -18 -19   28.34   12.72
  -1 -18 -19   29.13   11.34
  -1  18 -20   31.14    8.72
  -1 -18 -20   23.88   14.36
  -1 -18 -20   26.96   12.92
  -1  18 -21   19.90   11.80
  -1  18 -21    0.44    7.44
  -1 -18 -21   27.17    8.68
  -1 -18 -21   11.17   11.81
   1 -19 -21   25.92   14.62
   1  19 -20   14.49   10.83
   1 -19 -20    2.19   11.67
   1 -19 -20    0.02    6.34
   1  19 -19   18.73   11.03
   1  19 -19   -1.00    4.45
  -1  19  19   10.77    6.38
   1 -19 -19   16.97    7.47
   1 -19 -19   -0.91   10.02
  -1 -19  19   -1.21    4.78
   1  19 -18   20.85    7.42
   1  19 -18    6.53    3.92
  -1  19  18    2.22   10.41
   1 -19 -18   17.18   11.50
   1 -19 -18   19.07   10.20
  -1 -19  18   18.38   11.18
  -1  19  17  142.55   21.06
   1 -19 -17  141.17   24.26
   1 -19 -17  129.83   20.80
  -1  19  16   16.02   10.44
   1  19 -16   44.84   11.21
   1  19 -16   16.78    4.30
   1 -19 -16   18.87    7.96
  -1 -19  16   49.58   11.50
  -1 -19  16   14.74    4.31
   1 -19 -16   23.17   10.31
  -1  19  15   -4.09    9.39
   1  19 -15   25.87   10.11
   1  19 -15   11.87    3.86
   1 -19 -15   10.12    9.05
  -1 -19  15   10.67    3.36
  -1 -19  15   19.87    9.80
  -1 -19  15    9.52    3.81
   1 -19 -15   -5.29   10.47
  -1  19  14    4.53    5.38
   1  19 -14    2.14    5.56
   1  19 -14   -2.73    4.65
   1 -19 -14    1.28    8.14
  -1 -19  14    3.40    2.86
  -1 -19  14   -0.40    8.45
  -1 -19  14   -1.64    3.53
   1 -19 -14    8.50    8.85
   1  19 -13  105.18   14.59
  -1  19  13   84.19    9.68
   1 -19 -13   79.49    9.83
  -1 -19  13   96.61    9.98
  -1 -19  13   49.90    8.29
   1 -19 -13   63.47   14.04
  -1  19  12    0.25    8.21
   1  19 -12    4.75    8.12
   1  19 -12    3.43    3.62
   1 -19 -12    8.85    4.96
  -1 -19  12    3.31    2.84
  -1 -19  12    9.79    8.32
  -1 -19  12    1.88    3.62
   1 -19 -12   -8.55    5.30
   1  19 -11  574.66   51.76
  -1  19  11  521.00   54.70
   1 -19 -11  533.12   51.92
   1 -19 -11  496.31   51.87
  -1 -19  11  584.34   53.78
   1  19 -10   30.92    5.14
   1  19 -10   43.75    9.73
  -1  19  10   33.08    9.78
   1 -19 -10   34.54    9.59
  -1 -19  10   37.00    6.26
  -1 -19  10   26.27    5.01
   1 -19 -10   38.34    9.63
  -1  19   9  115.90   10.62
   1  19  -9  144.90   15.03
  -1  19   9  106.94    4.61
   1  19  -9  107.79    9.03
  -1 -19   9  166.14   15.20
   1 -19  -9  117.33   10.60
  -1 -19   9  102.36    8.94
   1 -19  -9  118.96    9.52
  -1  19   8  165.56   11.85
   1  19  -8  189.65   16.87
  -1  19   8  132.81    5.48
   1  19  -8  137.89   10.65
  -1 -19   8  167.09   16.40
   1 -19  -8  183.92   17.40
  -1 -19   8  131.45   10.66
   1 -19  -8  158.72   15.13
  -1  19   7    0.70    6.94
   1  19  -7    2.62    4.23
  -1  19   7    6.56    2.24
   1  19  -7    4.97    4.16
  -1 -19   7    7.56    4.45
   1 -19  -7    0.49    6.89
  -1 -19   7    6.40    4.30
   1 -19  -7   17.41    6.08
  -1  19   6  402.83   30.94
   1  19  -6  326.26   21.07
   1  19  -6  364.38   28.01
   1 -19  -6  329.83   21.60
   1 -19  -6  307.40   14.24
  -1 -19   6  454.54   29.90
  -1 -19   6  299.62   22.02
   1 -19  -6  365.52   26.34
  -1  19   5   69.37    5.07
  -1  19   5   70.42    7.22
   1  19  -5   82.68   10.17
   1  19  -5   72.46    4.96
   1 -19  -5   73.23    5.89
  -1 -19   5   88.78   10.11
   1 -19  -5   76.57    7.57
  -1 -19   5   75.07    7.41
   1 -19  -5   74.24    5.06
  -1  19   4    2.83    4.39
   1  19  -4   13.36    6.12
  -1  19   4    8.34    3.45
   1  19  -4    5.35    3.03
  -1 -19   4    7.09    3.95
   1 -19  -4    8.01    4.78
  -1 -19   4    8.60    4.80
   1 -19  -4   11.56    3.45
  -1  19   3   78.63    6.51
  -1  19   3   77.81   10.77
   1  19  -3   71.71    6.14
   1  19  -3   68.43    5.52
   1 -19  -3   81.79    8.34
  -1 -19   3   99.95    9.46
   1 -19  -3   75.92    7.32
  -1 -19   3   84.61    8.64
   1 -19  -3   78.91    6.51
  -1  19   2   15.44    6.61
   1  19  -2   12.11    3.52
   1  19  -2   13.65    5.52
   1 -19  -2    9.29    4.37
   1 -19  -2   10.10    2.76
  -1 -19   2    7.17    3.74
  -1 -19   2   26.51    5.45
   1 -19  -2   26.21    5.00
  -1  19   1  191.66   16.22
   1  19  -1  182.89   14.01
  -1  19   1  174.51   11.96
   1  19  -1  183.74   10.64
  -1 -19   1  188.98   13.70
   1 -19  -1  202.16   16.91
  -1 -19   1  184.60   10.84
   1 -19  -1  182.44   12.23
  -1  19   0  450.52   26.77
   1  19   0  475.39   30.00
  -1  19   0  466.42   28.87
   1  19   0  458.32   25.80
  -1 -19   0  457.56   29.64
   1 -19   0  454.60   26.89
  -1 -19   0  485.99   34.09
   1 -19   0  463.25   29.70
  -1  19  -1  358.51   26.22
   1  19   1  371.91   22.41
  -1  19  -1  370.70   23.84
   1  19   1  351.49   19.98
  -1 -19  -1  365.63   22.22
   1 -19   1  375.48   26.83
  -1 -19  -1  355.39   20.18
   1 -19   1  372.76   24.09
  -1  19  -2  128.01   11.63
   1  19   2  137.84    9.42
  -1  19  -2  136.34   11.37
   1  19   2  121.52   12.28
  -1 -19  -2  131.09    9.42
   1 -19   2  132.86    8.34
  -1 -19  -2  124.39   12.78
   1 -19   2  129.75    7.99
  -1  19  -3  209.68   17.15
   1  19   3  229.91   13.53
  -1  19  -3  245.75   17.56
   1  19   3  213.47   18.83
  -1 -19  -3  222.83   13.05
   1 -19   3  211.40   11.89
  -1 -19  -3  225.89   19.04
   1 -19   3  242.64   13.01
   1  19   4  580.96   46.16
   1  19   4  528.22   31.51
  -1  19  -4  566.63   42.65
  -1  19  -4  558.42   40.37
  -1 -19  -4  554.20   32.03
   1 -19   4  576.41   40.73
   1 -19   4  581.77   43.11
  -1 -19  -4  594.57   45.83
   1  19   5   20.42    7.60
   1  19   5   19.48    3.69
  -1  19  -5   17.56    4.50
  -1  19  -5   13.18    5.60
  -1 -19  -5   18.30    3.65
   1 -19   5   12.35    3.61
   1 -19   5   22.23    6.68
  -1 -19  -5   13.05    4.87
   1  19   6  502.35   42.49
   1  19   6  441.10   24.80
  -1  19  -6  517.84   39.50
  -1  19  -6  469.29   33.92
  -1 -19  -6  445.34   23.79
   1 -19   6  445.31   27.20
   1 -19   6  499.47   30.12
  -1 -19  -6  498.63   31.70
   1  19   7   31.24    8.01
   1  19   7   13.08    3.88
  -1  19  -7   21.50    7.29
  -1  19  -7    6.02    5.56
  -1 -19  -7    8.95    3.88
   1 -19   7   12.42    5.33
   1 -19   7   26.67    7.42
  -1 -19  -7   15.83    7.75
  -1  19  -8  180.02   14.71
   1  19   8  173.96    8.59
   1  19   8  211.97   21.17
  -1  19  -8  213.61   20.27
   1 -19   8  153.79   14.26
  -1 -19  -8  220.59   19.57
  -1 -19  -8  166.67    8.42
   1 -19   8  210.39   14.10
  -1 -19  -8  201.16   14.44
  -1  19  -9    9.01    8.09
  -1  19  -9   15.11    5.23
   1  19   9   13.07    3.03
   1  19   9   15.70    8.05
   1 -19   9    5.44    3.28
  -1 -19  -9   16.25    7.60
  -1 -19  -9    6.04    2.91
   1 -19   9    9.11    2.00
   1 -19   9    6.28    8.11
  -1 -19  -9   15.35    7.99
  -1  19 -10   13.18    5.54
   1  19  10   12.57    2.84
   1  19  10    8.25    8.81
  -1  19 -10   19.57    5.56
   1 -19  10    4.56    5.17
  -1 -19 -10   23.49    8.29
  -1 -19 -10   10.11    2.16
   1 -19  10   13.50    8.32
  -1 -19 -10   19.24    8.55
   1  19  11  396.82   39.95
   1  19  11  278.30   13.10
  -1  19 -11  440.61   28.87
  -1  19 -11  289.62   26.48
  -1 -19 -11  422.71   38.63
   1 -19  11  260.24   25.28
   1 -19  11  453.85   39.81
  -1 -19 -11  387.02   28.10
   1  19  12   19.76    8.71
  -1  19 -12   19.92    9.00
  -1  19 -12    6.12    5.34
   1 -19  12   10.58    5.85
  -1 -19 -12   15.17    5.74
   1 -19  12   10.19    4.82
   1 -19  12    8.61    1.58
  -1 -19 -12    7.72    8.90
  -1  19 -13   14.92    9.31
   1  19  13    3.53    8.72
  -1  19 -13    6.90    5.01
  -1 -19 -13    6.91    5.56
   1 -19  13    6.08    4.88
  -1 -19 -13   -2.49    8.87
  -1  19 -14   50.03   11.19
   1  19  14   33.58   10.91
  -1  19 -14   27.66    6.37
  -1 -19 -14   25.83    7.55
   1 -19  14   27.17    6.04
  -1 -19 -14   23.28   11.34
  -1  19 -15   41.95   11.69
   1  19  15   28.95   10.85
  -1  19 -15   23.45    6.10
  -1 -19 -15   19.56   11.99
   1 -19  15   17.51    5.68
  -1 -19 -15   20.68   11.00
  -1  19 -16   26.09    6.81
   1  19  16   50.34   12.43
  -1 -19 -16   47.87   13.44
   1 -19  16   25.27    6.40
  -1 -19 -16   44.27   12.39
  -1  19 -17    5.16    5.31
  -1  19 -17   12.44    6.86
  -1 -19 -17    2.81   11.17
   1 -19  17    2.72    5.08
[truncated: 3,871,042 more chars]
