# Supplementary material for: Tris­(4,4′-di-tert-butyl-2,2′-bi­pyridine)(trans-4-tert-butyl­cyclo­hexa­nolato)­deca-μ-oxido-hepta­oxido­hepta­vanadium aceto­nitrile monosolvate including another unknown solvent mol­ecule
Source: IUCrdata. 2020 Apr 7;5(Pt 4):x200449. doi: 10.1107/S2414314620004496 (PMC9462217; doi:10.1107/S2414314620004496)
Supplement: Supplementary file 2 [file x-05-x200449-Isup2.hkl]

data_I                                                                          
_shelx_title ' V4-tBuCyOH'                                                      
_shelx_refln_list_code          4                                               
_shelx_F_calc_maximum      525.63                                               
_exptl_crystal_F_000      3376.00                                               
_reflns_d_resolution_high  0.8301                                               
                                                                                
loop_                                                                           
 _space_group_symop_operation_xyz                                               
 'x, y, z'                                                                      
 '-x, y+1/2, -z+1/2'                                                            
 '-x, -y, -z'                                                                   
 'x, -y-1/2, z-1/2'                                                             
                                                                                
_cell_length_a    14.6285                                                       
_cell_length_b    29.9816                                                       
_cell_length_c    20.5191                                                       
_cell_angle_alpha  90.000                                                       
_cell_angle_beta   94.548                                                       
_cell_angle_gamma  90.000                                                       
                                                                                
_shelx_F_squared_multiplier     1.000                                           
                                                                                
loop_                                                                           
 _refln_index_h                                                                 
 _refln_index_k                                                                 
 _refln_index_l                                                                 
 _refln_F_squared_calc                                                          
 _refln_F_squared_meas                                                          
 _refln_F_squared_sigma                                                         
 _refln_observed_status                                                         
   2   0   0      71622.66      89998.98      3449.86 o                         
   3   0   0      21107.54      22371.30       681.27 o                         
   4   0   0      58521.85      69844.77      2812.05 o                         
   5   0   0        375.10        517.69        89.51 o                         
   6   0   0        119.29        -42.60        76.25 o                         
   7   0   0      22137.69      24568.09       773.45 o                         
   8   0   0      48791.59      57163.98      2470.98 o                         
   9   0   0      41229.61      50436.23      2265.93 o                         
  10   0   0      27370.13      35257.55      1600.61 o                         
  11   0   0      11946.38      14254.62       595.98 o                         
  12   0   0       2641.28       3557.28       209.42 o                         
  13   0   0         31.93        121.13       245.89 o                         
  14   0   0        788.55        967.80       175.82 o                         
  15   0   0        126.05        189.21       185.50 o                         
  16   0   0        111.86         58.90       175.98 o                         
  17   0   0        338.01        795.95       247.39 o                         
   2   1   0      63889.24      74123.34      1810.46 o                         
   3   1   0       3332.84       4554.80        86.92 o                         
   4   1   0      14792.09      18147.76       331.53 o                         
   5   1   0      35033.33      43214.21      1041.16 o                         
   6   1   0       4879.90       5398.56       126.01 o                         
   7   1   0        284.30        298.91        53.76 o                         
   8   1   0       5813.38       6192.08       172.14 o                         
   9   1   0      22273.71      26251.03       694.86 o                         
  10   1   0      30566.83      37410.66      1166.88 o                         
  11   1   0      14836.15      18695.49       599.10 o                         
  12   1   0         37.58        184.65        89.62 o                         
  13   1   0       4932.22       5598.97       231.98 o                         
  14   1   0       2200.38       2745.83       162.96 o                         
  15   1   0        259.15        494.20       122.01 o                         
  16   1   0         34.69       -143.60       143.60 o                         
  17   1   0         26.50         67.93       155.01 o                         
   2   2   0        690.28        618.33        38.94 o                         
   3   2   0      13999.61      17124.92       293.38 o                         
   4   2   0      17960.18      21877.76       390.03 o                         
   5   2   0       3274.71       2178.79        72.69 o                         
   6   2   0       5095.13       5371.23       127.13 o                         
   7   2   0       1551.65       1623.90        71.14 o                         
   8   2   0       9744.34      10856.65       243.73 o                         
   9   2   0      10159.04      11224.47       296.06 o                         
  10   2   0      12376.45      13228.44       520.39 o                         
  11   2   0       1663.45       1818.11       102.32 o                         
  12   2   0        142.52        131.95        77.62 o                         
  13   2   0        475.42        923.19       163.72 o                         
  14   2   0        722.03        808.03       173.70 o                         
  15   2   0         35.55         31.81       117.34 o                         
  16   2   0         50.95        356.82       133.95 o                         
  17   2   0         32.99        154.84       133.48 o                         
   1   3   0       8751.00      11505.49       124.50 o                         
   2   3   0      31484.20      39942.69       859.88 o                         
   3   3   0       7576.85       8324.09       143.81 o                         
   4   3   0        302.25        293.00        52.61 o                         
   5   3   0       1721.54       1629.92        66.84 o                         
   6   3   0        252.15        165.91        51.89 o                         
   7   3   0        148.39        231.06        52.46 o                         
   8   3   0         36.34        172.16        66.01 o                         
   9   3   0       6781.81       7842.17       223.04 o                         
  10   3   0       9567.50      11341.25       289.22 o                         
  11   3   0       5623.00       6677.35       224.25 o                         
  12   3   0        542.65        846.37        86.88 o                         
  13   3   0       2213.31       2375.00       176.51 o                         
  14   3   0        505.13        846.77       129.89 o                         
  15   3   0        222.63        650.08       150.15 o                         
  16   3   0        128.89        248.76       136.24 o                         
  17   3   0        716.93       1079.60       167.54 o                         
   0   4   0      35214.00      47849.76      1255.00 o                         
   1   4   0       1709.05       2101.07        47.57 o                         
   2   4   0      30651.33      35107.42       624.82 o                         
   3   4   0      56079.05      62543.32      1761.34 o                         
   4   4   0        719.44        698.76        68.59 o                         
   5   4   0       3712.15       3603.13        99.73 o                         
   6   4   0       8135.25       7642.38       186.13 o                         
   7   4   0         63.67        238.25        64.34 o                         
   8   4   0        110.89        162.10        83.03 o                         
   9   4   0       1912.03       2052.30       105.62 o                         
  10   4   0        984.89       1082.18        95.01 o                         
  11   4   0        987.15       1094.74       113.82 o                         
  12   4   0       4725.52       5763.78       223.84 o                         
  13   4   0       2025.05       2299.66       169.71 o                         
  14   4   0        599.55        807.44       135.50 o                         
  15   4   0        583.42        984.33       174.17 o                         
  16   4   0        680.92       1254.02       151.25 o                         
  17   4   0        246.12        331.94       151.47 o                         
   1   5   0        164.76        214.28        25.99 o                         
   2   5   0        480.76        106.45        31.13 o                         
   3   5   0      42880.04      47643.99      1070.87 o                         
   4   5   0      17463.88      20680.41       376.94 o                         
   5   5   0          2.82         -5.23        41.02 o                         
   6   5   0       6697.80       7073.11       175.73 o                         
   7   5   0       6197.34       6201.76       188.57 o                         
   8   5   0       6800.33       7780.25       278.55 o                         
   9   5   0          8.14        -27.06        62.08 o                         
  10   5   0        547.15        744.11        81.07 o                         
  11   5   0       4039.97       4510.25       200.09 o                         
  12   5   0       1168.39       1236.19       118.12 o                         
  13   5   0        283.46        289.34       107.35 o                         
  14   5   0        261.28        663.70       121.65 o                         
  15   5   0         59.22        396.13       132.13 o                         
  16   5   0        668.71       1033.19       152.33 o                         
  17   5   0        752.09       1097.69       151.31 o                         
   0   6   0     109799.34     152398.56      9362.99 o                         
   1   6   0      13665.65      16214.81       247.62 o                         
   2   6   0      42952.82      54225.17      1263.82 o                         
   3   6   0      21144.07      27460.06       513.26 o                         
   4   6   0       2159.16       1826.93        66.38 o                         
   5   6   0       1944.50       3057.32        90.81 o                         
   6   6   0         11.78         95.42        48.11 o                         
   7   6   0          4.04         80.54        50.26 o                         
   8   6   0       2511.52       2776.22        97.71 o                         
   9   6   0        523.53        518.95        64.52 o                         
  10   6   0       2346.99       2569.59       117.46 o                         
  11   6   0       9973.92      11889.92       377.13 o                         
  12   6   0      14714.61      17265.59       648.78 o                         
  13   6   0       2102.61       2730.02       162.07 o                         
  14   6   0         40.03        167.77       113.44 o                         
  15   6   0        765.43       1280.65       142.18 o                         
  16   6   0        435.98        880.63       140.38 o                         
  17   6   0        251.36        446.74       137.76 o                         
   1   7   0     276287.12     369772.69     30480.00 o                         
   2   7   0      41413.89      52523.49      1113.54 o                         
   3   7   0       6825.63       8814.89       143.56 o                         
   4   7   0       1660.29       1726.16        69.93 o                         
   5   7   0       5597.82       6845.57       141.94 o                         
   6   7   0       2078.02       2268.81        93.28 o                         
   7   7   0        232.15        274.56        62.45 o                         
   8   7   0       2473.64       2425.55        94.28 o                         
   9   7   0       1330.38       1302.17        88.46 o                         
  10   7   0        360.28        353.70        87.00 o                         
  11   7   0         23.68        -58.80       146.42 o                         
  12   7   0        174.20        355.40       109.68 o                         
  13   7   0        955.89        897.00       128.37 o                         
  14   7   0        272.08        476.61       126.00 o                         
  15   7   0        240.50        439.63       122.28 o                         
  16   7   0        402.45        722.71       162.70 o                         
  17   7   0        113.61        257.38       131.79 o                         
   0   8   0     135426.38     186457.47     13836.96 o                         
   1   8   0     101400.02     126549.79      5120.25 o                         
   2   8   0       6210.92       8063.55       135.96 o                         
   3   8   0       1727.08       1272.94        50.58 o                         
   4   8   0       2855.51       2797.54        77.72 o                         
   5   8   0       3739.29       4687.69       141.69 o                         
   6   8   0       3857.31       3683.59        93.32 o                         
   7   8   0       4036.89       3916.35       114.86 o                         
   8   8   0        323.27        474.77        71.95 o                         
   9   8   0       3857.63       3848.51       121.96 o                         
  10   8   0       4564.12       4906.08       190.18 o                         
  11   8   0       7343.11       8210.97       269.31 o                         
  12   8   0       5333.96       5466.10       222.79 o                         
  13   8   0        333.95        355.93       105.39 o                         
  14   8   0       1435.55       1997.90       155.88 o                         
  15   8   0       1121.65       1338.37       158.94 o                         
  16   8   0        238.90        541.44       153.59 o                         
  17   8   0        390.54        541.95       172.80 o                         
   1   9   0      76781.68     100543.80      3524.66 o                         
   2   9   0      29351.23      35893.38       772.94 o                         
   3   9   0        466.65       1012.40        48.77 o                         
   4   9   0       2715.37       3122.94        89.31 o                         
   5   9   0       6590.08       7736.21       168.28 o                         
   6   9   0      36833.36      43571.78      1229.90 o                         
   7   9   0       9424.71      10112.40       224.97 o                         
   8   9   0        741.45        893.60        69.43 o                         
   9   9   0       4218.72       4260.67       184.58 o                         
  10   9   0       3690.64       3982.03       147.02 o                         
  11   9   0       2991.08       3008.32       140.45 o                         
  12   9   0       1185.68       1190.57       130.96 o                         
  13   9   0        715.81        786.56       107.90 o                         
  14   9   0         23.48         97.69       101.38 o                         
  15   9   0        107.51        180.25       117.28 o                         
  16   9   0        693.50       1192.29       160.43 o                         
  17   9   0        672.12        962.89       189.85 o                         
   0  10   0      16665.68      19713.12       492.15 o                         
   1  10   0       3118.22       3073.03        77.39 o                         
   2  10   0       1620.94       1894.45        60.58 o                         
   3  10   0       2745.10       3576.58        80.50 o                         
   4  10   0        818.47       1060.90        52.68 o                         
   5  10   0        150.48        104.19        45.09 o                         
   6  10   0        717.33        809.77        68.17 o                         
   7  10   0        186.05        300.31        57.47 o                         
   8  10   0       2231.98       2319.37       102.37 o                         
   9  10   0        841.57        784.22        81.83 o                         
  10  10   0         26.33         37.51        63.41 o                         
  11  10   0          4.64        -73.02        73.02 o                         
  12  10   0         50.21        127.72        94.84 o                         
  13  10   0       1048.78       1181.43       118.63 o                         
  14  10   0       1070.21       1340.46       127.77 o                         
  15  10   0         52.96         55.85       135.51 o                         
  16  10   0         70.13        363.75       165.79 o                         
   1  11   0       2131.16       2906.92        73.81 o                         
   2  11   0       1978.64       2123.80        71.24 o                         
   3  11   0       3163.68       3923.01        96.62 o                         
   4  11   0      13507.48      14442.55       246.73 o                         
   5  11   0       5387.15       6361.26       139.01 o                         
   6  11   0       3621.23       3415.29       111.55 o                         
   7  11   0       2321.95       3074.27       115.41 o                         
   8  11   0       8094.80       9291.40       340.46 o                         
   9  11   0       7460.84       7862.02       279.32 o                         
  10  11   0       8538.65       9428.37       403.15 o                         
  11  11   0       3277.40       3644.87       146.98 o                         
  12  11   0        458.92        452.94        98.40 o                         
  13  11   0         42.54        204.72        94.24 o                         
  14  11   0        351.08        433.21       103.74 o                         
  15  11   0       1017.63       1259.72       128.68 o                         
  16  11   0       1467.24       1836.92       175.14 o                         
   0  12   0        295.04        757.43       101.72 o                         
   1  12   0       3704.72       4246.15        84.54 o                         
   2  12   0      16521.86      21401.25       392.44 o                         
   3  12   0      27638.18      31379.55       697.69 o                         
   4  12   0       4485.79       4832.54        90.97 o                         
   5  12   0        195.22        170.37        46.34 o                         
   6  12   0        247.65        274.41        61.63 o                         
   7  12   0         28.47        283.83        64.30 o                         
   8  12   0       2276.40       2018.36        94.08 o                         
   9  12   0       3724.61       3435.97       137.52 o                         
  10  12   0         60.38         45.81        79.11 o                         
  11  12   0        865.32        760.54       102.45 o                         
  12  12   0         20.22         24.93        86.38 o                         
  13  12   0         22.45         11.25        95.93 o                         
  14  12   0        129.33        171.27       129.23 o                         
  15  12   0        859.59        859.78       130.04 o                         
  16  12   0        864.53       1089.28       150.22 o                         
   1  13   0       2481.75       2760.17        76.76 o                         
   2  13   0       4656.07       3961.48        95.95 o                         
   3  13   0        165.10        294.02        46.25 o                         
   4  13   0       7565.02       9259.30       176.45 o                         
   5  13   0       2444.58       3113.67        83.92 o                         
   6  13   0        591.09        423.86        62.78 o                         
   7  13   0       2002.88       2112.65        81.26 o                         
   8  13   0       3578.88       3833.65       160.59 o                         
   9  13   0       2791.90       2821.85       113.76 o                         
  10  13   0       1551.50        982.25        95.84 o                         
  11  13   0         84.34        214.82        83.39 o                         
  12  13   0        501.36        463.20        90.88 o                         
  13  13   0       1526.23       1618.02       151.05 o                         
  14  13   0       2706.19       3359.87       203.71 o                         
  15  13   0       1279.72       1468.50       165.46 o                         
  16  13   0        345.27        420.13       121.85 o                         
   0  14   0      92941.96     120505.02      7229.56 o                         
   1  14   0      60598.50      81127.32      2715.69 o                         
   2  14   0      38888.95      48230.36      1304.69 o                         
   3  14   0         53.71        130.18        49.37 o                         
   4  14   0         34.63         29.34        50.54 o                         
   5  14   0         67.79         -4.96        45.37 o                         
   6  14   0        599.97        610.83        57.19 o                         
   7  14   0       4599.99       4108.03       144.39 o                         
   8  14   0        600.35        699.52        78.14 o                         
   9  14   0        118.57         97.95        70.80 o                         
  10  14   0        368.96        420.88        84.59 o                         
  11  14   0        212.84        245.60        77.83 o                         
  12  14   0         64.53        -15.65        98.01 o                         
  13  14   0        124.00        -67.14       102.24 o                         
  14  14   0          5.04        -43.31       107.16 o                         
  15  14   0         24.89         35.60       119.72 o                         
  16  14   0          7.03        132.32       140.17 o                         
   1  15   0      46495.91      59184.87      1680.30 o                         
   2  15   0      52301.13      66114.20      1970.76 o                         
   3  15   0      18879.16      23412.15       524.94 o                         
   4  15   0       4040.58       5274.83       136.12 o                         
   5  15   0        420.63        575.01        58.55 o                         
   6  15   0       5187.70       4871.19       136.23 o                         
   7  15   0       6034.73       6299.57       195.87 o                         
   8  15   0        787.22       1104.93        98.70 o                         
   9  15   0         10.81        -35.75        66.24 o                         
  10  15   0        168.01        173.83        74.55 o                         
  11  15   0       1211.73       1326.34       119.08 o                         
  12  15   0       1705.38       1837.04       127.43 o                         
  13  15   0       1660.56       1491.26       150.56 o                         
  14  15   0        235.02        404.31       120.92 o                         
  15  15   0        364.25        292.84       120.08 o                         
   0  16   0      28219.04      34485.52      1118.67 o                         
   1  16   0      46831.20      58797.66      1801.09 o                         
   2  16   0      24710.25      29496.74       656.09 o                         
   3  16   0        469.29        473.42        57.99 o                         
   4  16   0        547.05        654.35        58.18 o                         
   5  16   0       2094.63       1781.38        73.60 o                         
   6  16   0       5310.86       5948.50       195.82 o                         
   7  16   0       8666.92       9327.29       306.57 o                         
   8  16   0      11984.51      12734.07       507.31 o                         
   9  16   0      12072.88      11834.29       612.73 o                         
  10  16   0       8177.87       9033.38       387.38 o                         
  11  16   0         45.09         -4.68        80.87 o                         
  12  16   0       1139.55       1315.91       182.69 o                         
  13  16   0       1533.65       1440.65       125.18 o                         
  14  16   0          1.91       -103.34       176.13 o                         
  15  16   0        868.70        804.15       140.42 o                         
   1  17   0      24052.08      30698.38       742.47 o                         
   2  17   0      21420.99      26062.24       560.83 o                         
   3  17   0       7194.98       7560.31       175.34 o                         
   4  17   0        116.98        151.23        53.70 o                         
   5  17   0       2971.38       3276.88        98.99 o                         
   6  17   0      15745.71      17277.00       440.91 o                         
   7  17   0      13102.17      13615.14       539.48 o                         
   8  17   0       9597.04      10221.92       491.96 o                         
   9  17   0       1234.71       1109.98       111.74 o                         
  10  17   0        193.73        237.25        96.27 o                         
  11  17   0        657.61        683.08       105.47 o                         
  12  17   0        698.96        661.64       106.41 o                         
  13  17   0        187.08         38.85       109.67 o                         
  14  17   0       3264.19       3161.30       246.73 o                         
  15  17   0       1928.62       2041.17       177.19 o                         
   0  18   0       3677.31       3517.11       166.23 o                         
   1  18   0       2529.98       2982.90        97.22 o                         
   2  18   0       3831.87       5037.70       125.84 o                         
   3  18   0        401.66        290.89        60.28 o                         
   4  18   0        149.62        205.74        60.99 o                         
   5  18   0         92.19        160.50        52.93 o                         
   6  18   0       1117.91       1173.64        76.76 o                         
   7  18   0        567.96        576.68        72.92 o                         
   8  18   0       5009.72       5009.31       201.53 o                         
   9  18   0      11236.55      11611.19       588.89 o                         
  10  18   0       1567.37       1554.68       117.92 o                         
  11  18   0        230.79        319.21        81.43 o                         
  12  18   0       3924.35       3805.46       205.54 o                         
  13  18   0        927.93       1156.59       134.61 o                         
  14  18   0        368.82         67.53       127.83 o                         
  15  18   0       3449.08       3505.99       301.67 o                         
   1  19   0      13826.09      17676.82       387.35 o                         
   2  19   0      20408.77      24710.27       568.79 o                         
   3  19   0       2301.88       2604.27        92.09 o                         
   4  19   0       1085.27       1420.89       102.96 o                         
   5  19   0       6697.35       6527.04       167.59 o                         
   6  19   0       5900.68       5997.87       215.99 o                         
   7  19   0      11220.95      11846.74       486.58 o                         
   8  19   0      12344.49      12667.75       552.07 o                         
   9  19   0       4683.37       4397.80       211.07 o                         
  10  19   0        602.17        636.86        98.45 o                         
  11  19   0          1.30         89.85        96.42 o                         
  12  19   0        191.97        225.59       123.36 o                         
  13  19   0        743.76        538.76       124.51 o                         
  14  19   0       2109.37       2643.07       362.83 o                         
   0  20   0         23.29        187.09        99.31 o                         
   1  20   0       1488.62       2001.93        86.21 o                         
   2  20   0       9912.90      11540.20       265.16 o                         
   3  20   0      13854.24      15909.77       389.17 o                         
   4  20   0      14497.02      15178.43       380.41 o                         
   5  20   0        287.62        470.32        65.73 o                         
   6  20   0         20.89         81.71        71.58 o                         
   7  20   0       1685.45       1496.03        93.45 o                         
   8  20   0       4748.37       5066.60       237.86 o                         
   9  20   0        667.69        541.59       117.48 o                         
  10  20   0         53.95        172.44        92.10 o                         
  11  20   0       3249.56       3367.80       198.26 o                         
  12  20   0       4060.44       3858.55       284.15 o                         
  13  20   0       1149.34       1006.55       148.97 o                         
  14  20   0         20.89        203.67       109.99 o                         
   1  21   0      21030.65      25571.90       671.46 o                         
   2  21   0      33200.34      39746.32      1107.23 o                         
   3  21   0      10882.39      11934.24       309.29 o                         
   4  21   0       2706.24       2495.53       117.19 o                         
   5  21   0       2236.09       2538.16       101.76 o                         
   6  21   0       7188.60       7250.16       262.70 o                         
   7  21   0        423.24        541.23        85.52 o                         
   8  21   0        106.50        121.30       122.67 o                         
   9  21   0         41.79        173.01       107.49 o                         
  10  21   0        690.78        623.66       114.15 o                         
  11  21   0         71.29        106.86        95.50 o                         
  12  21   0        192.72        276.46       119.14 o                         
  13  21   0        876.30       1052.41       140.63 o                         
  14  21   0        225.88        397.85       147.67 o                         
   0  22   0        276.98        568.70       105.74 o                         
   1  22   0       1133.30       1607.26        91.60 o                         
   2  22   0      27330.47      33514.13       884.81 o                         
   3  22   0      29922.69      36065.52      1059.16 o                         
   4  22   0       9162.14      11102.26       305.88 o                         
   5  22   0       7741.33       8787.37       326.40 o                         
   6  22   0        222.89        159.89        74.01 o                         
   7  22   0         33.42         96.47        74.97 o                         
   8  22   0        816.37        826.49       130.78 o                         
   9  22   0       1394.75       1374.39       140.45 o                         
  10  22   0       3859.07       4283.53       219.49 o                         
  11  22   0       1889.46       1793.04       158.48 o                         
  12  22   0       1114.91       1147.81       108.35 o                         
  13  22   0         78.16        220.52       115.35 o                         
   1  23   0       8614.62       9667.66       219.04 o                         
   2  23   0       4871.21       5526.02       168.58 o                         
   3  23   0          6.27         -5.55        86.93 o                         
   4  23   0       2810.90       2793.48       125.90 o                         
   5  23   0      10121.44      10886.73       365.95 o                         
   6  23   0        872.56       1011.83        85.80 o                         
   7  23   0       1026.07       1080.04        97.96 o                         
   8  23   0       2053.05       2133.88       172.33 o                         
   9  23   0       3788.83       4467.20       237.11 o                         
  10  23   0       2906.45       3087.09       237.16 o                         
  11  23   0        934.29       1087.48       158.26 o                         
  12  23   0        229.35        350.57       102.98 o                         
  13  23   0        981.80        819.98       138.83 o                         
   0  24   0      18438.49      22869.74       889.86 o                         
   1  24   0       1194.34       1582.14       103.40 o                         
   2  24   0       4326.10       5123.58       168.69 o                         
   3  24   0       7593.19       7774.74       252.07 o                         
   4  24   0       8418.58       9402.68       390.07 o                         
   5  24   0       5022.31       5070.95       183.15 o                         
   6  24   0       2210.74       2130.02       122.70 o                         
   7  24   0         31.59         90.94        77.41 o                         
   8  24   0        891.68        821.78       120.01 o                         
   9  24   0        333.89        451.39       142.39 o                         
  10  24   0          0.99       -122.43       124.21 o                         
  11  24   0        204.91        396.30       126.92 o                         
  12  24   0        182.26        334.54       133.64 o                         
  13  24   0         91.20        104.00       132.23 o                         
   1  25   0        116.48        136.27        75.34 o                         
   2  25   0        199.16        175.52        87.54 o                         
   3  25   0        495.76        565.24        89.69 o                         
   4  25   0       1169.33       1404.86       100.65 o                         
   5  25   0        871.54        775.89       106.22 o                         
   6  25   0        780.33        773.33        82.75 o                         
   7  25   0       1110.74       1064.55       100.29 o                         
   8  25   0        124.54        140.83        88.90 o                         
   9  25   0        769.38        688.04       123.87 o                         
  10  25   0       2718.46       2931.77       214.58 o                         
  11  25   0       1931.53       2123.06       164.94 o                         
  12  25   0          2.23         12.85       123.11 o                         
   0  26   0      15371.24      18168.25       739.05 o                         
   1  26   0      15230.87      18919.39       516.29 o                         
   2  26   0       3947.39       5036.65       190.17 o                         
   3  26   0        173.00        164.18        69.64 o                         
   4  26   0        203.48        154.78        89.51 o                         
   5  26   0       1044.29       1014.27       100.14 o                         
   6  26   0       1098.31       1343.86        93.54 o                         
   7  26   0         88.32         89.89        97.12 o                         
   8  26   0       1320.85       1415.52       122.66 o                         
   9  26   0       2750.29       2937.30       173.70 o                         
  10  26   0       2045.27       2199.58       190.27 o                         
  11  26   0        314.23        249.06       107.34 o                         
  12  26   0         22.54        122.37       125.20 o                         
   1  27   0       5136.59       6225.12       212.59 o                         
   2  27   0        401.07        324.86        86.02 o                         
   3  27   0       1096.33        985.86       100.32 o                         
   4  27   0        777.52       1028.08       104.77 o                         
   5  27   0         14.56         42.88        80.45 o                         
   6  27   0         33.84        148.88        83.82 o                         
   7  27   0          4.31        145.07        92.05 o                         
   8  27   0        154.83        179.70        96.80 o                         
   9  27   0       1060.81       1094.26       154.64 o                         
  10  27   0       2950.96       2825.79       290.07 o                         
  11  27   0       1359.07       1544.88       182.47 o                         
   0  28   0       6787.56       8151.37       434.33 o                         
   1  28   0       6836.15       7790.79       271.34 o                         
   2  28   0       6055.51       7122.23       243.97 o                         
   3  28   0       2227.21       2628.24       147.95 o                         
   4  28   0       2513.67       2419.81       135.68 o                         
   5  28   0       3119.16       3133.09       163.51 o                         
   6  28   0       3345.15       2713.23       155.37 o                         
   7  28   0       2718.10       2936.99       135.68 o                         
   8  28   0       3266.55       3489.91       224.70 o                         
   9  28   0       4298.60       4362.74       266.77 o                         
  10  28   0       2789.52       2701.44       242.61 o                         
  11  28   0        575.80        675.72       170.32 o                         
   1  29   0        135.27        173.20        81.59 o                         
   2  29   0        233.51        165.02        90.27 o                         
   3  29   0        562.72        705.19       107.59 o                         
   4  29   0        846.17        893.52       111.02 o                         
   5  29   0        312.65        540.03       102.31 o                         
   6  29   0        249.13        447.86        95.58 o                         
   7  29   0         73.50        117.97        79.60 o                         
   8  29   0         28.50        -83.43       111.54 o                         
   9  29   0          0.23       -124.30       124.30 o                         
  10  29   0         37.11        116.15       138.32 o                         
   0  30   0       3582.84       4655.45       275.98 o                         
   1  30   0        534.78        376.11        91.63 o                         
   2  30   0         83.35        188.87        91.45 o                         
   3  30   0         11.60        149.24       101.64 o                         
   4  30   0         30.44         64.06        86.56 o                         
   5  30   0       1009.52       1256.25       130.68 o                         
   6  30   0       2726.68       2842.96       174.27 o                         
   7  30   0       1613.33       1529.86       127.98 o                         
   8  30   0        307.38        403.36       122.17 o                         
   9  30   0         34.75         38.76       130.16 o                         
   1  31   0       1291.21       1634.36       129.39 o                         
   2  31   0        116.29        137.01        91.00 o                         
   3  31   0        245.79        160.87        99.93 o                         
   4  31   0        106.02         55.35        97.65 o                         
   5  31   0        171.47        242.03       105.34 o                         
   6  31   0        123.95        162.06        88.10 o                         
   7  31   0        152.16        172.99        94.70 o                         
   8  31   0        200.27        284.25       115.27 o                         
   9  31   0         11.69       -246.37       522.91 o                         
   0  32   0       3647.25       3905.01       252.26 o                         
   1  32   0       3172.18       3711.86       187.66 o                         
   2  32   0       1266.35       1333.59       122.70 o                         
   3  32   0        191.58        270.35       103.13 o                         
   4  32   0         49.99        202.18       102.53 o                         
   5  32   0        293.64        286.06       106.26 o                         
   6  32   0        608.44        546.49       126.66 o                         
   7  32   0        111.76         68.95       101.28 o                         
   8  32   0         73.54         96.65       107.65 o                         
   1  33   0        164.87        249.26       100.84 o                         
   2  33   0         92.51         93.07       109.79 o                         
   3  33   0        103.93        313.55       119.22 o                         
   4  33   0        202.90        364.90       123.28 o                         
   5  33   0        566.12        586.54       112.72 o                         
   6  33   0        821.82        666.79       127.85 o                         
   7  33   0        304.46        432.60       108.77 o                         
   0  34   0      11934.21      13270.31       631.97 o                         
   1  34   0       4983.25       6347.62       263.66 o                         
   2  34   0         77.55        240.31       103.87 o                         
   3  34   0         58.25         24.79       109.12 o                         
   4  34   0        233.34        298.63       118.61 o                         
   5  34   0         11.66        143.98       112.95 o                         
   1  35   0       1559.99       1898.98       142.48 o                         
   2  35   0       1196.42       1695.35       154.83 o                         
   3  35   0        201.42        123.49       113.41 o                         
   4  35   0        299.73        340.00       118.94 o                         
   0  36   0       6050.26       6785.23       384.47 o                         
   1  36   0       2459.32       2662.69       210.91 o                         
 -17   1   1        165.03        372.10       151.95 o                         
 -16   1   1         14.23         50.47       106.44 o                         
 -15   1   1          5.64         16.70       104.76 o                         
 -14   1   1        692.39        878.67       110.68 o                         
 -13   1   1        238.35        501.27        94.92 o                         
 -12   1   1        627.53        721.10        89.93 o                         
 -11   1   1       2628.77       2560.81       144.62 o                         
 -10   1   1        319.05        648.36        83.58 o                         
  -9   1   1        661.60        764.92        79.89 o                         
  -8   1   1        924.56        904.86        69.50 o                         
  -7   1   1         98.60        140.93        41.76 o                         
  -6   1   1      25925.87      27724.89       595.30 o                         
  -5   1   1      22544.48      26048.86       538.48 o                         
  -4   1   1       4702.98       6570.71       155.95 o                         
  -3   1   1      55180.08      59641.13      1488.42 o                         
  -2   1   1       8490.19      10445.87       123.19 o                         
   2   1   1      10725.11      10800.76       165.32 o                         
   3   1   1      52300.32      59803.40      1533.37 o                         
   4   1   1      20175.07      21070.74       385.82 o                         
   5   1   1      53947.63      53274.10      1425.70 o                         
   6   1   1       4338.78       6250.07       230.19 o                         
   7   1   1       2012.05       1660.07        73.47 o                         
   8   1   1         13.28         10.33        60.38 o                         
   9   1   1         15.98        -65.19        65.19 o                         
  10   1   1        123.37        105.91        74.67 o                         
  11   1   1         40.06        179.36        86.65 o                         
  12   1   1        405.08        699.06       101.23 o                         
  13   1   1       1092.91       1290.20       150.34 o                         
  14   1   1       1091.00       1354.10       131.77 o                         
  15   1   1        797.97       1197.71       135.53 o                         
  16   1   1        326.02        289.00       141.23 o                         
  17   1   1        229.67        279.44       149.71 o                         
 -17   2   1         41.07        125.32       109.31 o                         
 -16   2   1        252.98        470.76       131.59 o                         
 -15   2   1        167.50        283.79       102.50 o                         
 -14   2   1        347.54        410.46        96.87 o                         
 -13   2   1         86.01        294.38        96.96 o                         
 -12   2   1          6.62        340.72        89.80 o                         
 -11   2   1       1068.54       1454.42       102.68 o                         
 -10   2   1        597.11       1174.72       133.34 o                         
  -9   2   1        126.94        403.25        65.98 o                         
  -8   2   1       1014.91       1479.36        75.51 o                         
  -7   2   1       2262.91       2635.01        96.30 o                         
  -6   2   1       1041.68       1176.75        64.34 o                         
  -5   2   1       9809.25      10418.09       182.52 o                         
  -4   2   1      34053.30      33494.24       644.73 o                         
  -3   2   1         46.88         33.83        38.35 o                         
  -2   2   1      24748.68      27429.56       520.51 o                         
   2   2   1       8539.80      12964.01       255.88 o                         
   3   2   1        304.38        153.68        39.89 o                         
   4   2   1       6545.60       9728.24       211.46 o                         
   5   2   1        207.41       1084.97        74.71 o                         
   6   2   1       8027.66       7139.78       153.78 o                         
   7   2   1       9566.08      10047.58       202.76 o                         
   8   2   1      11769.58      12918.02       302.16 o                         
   9   2   1       6049.14       6422.46       203.37 o                         
  10   2   1       7226.71       7981.42       220.09 o                         
  11   2   1       3802.03       4682.16       187.85 o                         
  12   2   1       3216.37       3847.49       160.27 o                         
  13   2   1       3431.82       4010.59       198.53 o                         
  14   2   1       2339.43       2723.57       177.80 o                         
  15   2   1        404.49        682.96       163.40 o                         
  16   2   1         67.92         59.32       144.15 o                         
  17   2   1          5.75         36.95       136.78 o                         
 -17   3   1         23.58        172.45       121.07 o                         
 -16   3   1        255.66        366.57       115.83 o                         
 -15   3   1        510.27        705.88       128.54 o                         
 -14   3   1       1592.83       2060.42       162.07 o                         
 -13   3   1        142.03        497.21       119.30 o                         
 -12   3   1        694.91        957.97        91.51 o                         
 -11   3   1       4077.60       3938.20       147.09 o                         
 -10   3   1         37.31         79.00        70.68 o                         
  -9   3   1       4282.88       4153.87       142.34 o                         
  -8   3   1       1512.93       1305.70        76.61 o                         
  -7   3   1       3460.52       3394.22       100.53 o                         
  -6   3   1      16875.16      18450.69       368.33 o                         
  -5   3   1      22939.50      24983.46       486.11 o                         
  -4   3   1      18647.36      27856.09       690.60 o                         
  -3   3   1      27692.20      30008.83       669.51 o                         
  -2   3   1       1896.93       4348.89        89.79 o                         
  -1   3   1       7650.99      10400.08       150.24 o                         
   0   3   1       1848.45       1691.13        40.03 o                         
   1   3   1      12623.67      14038.18       199.48 o                         
   2   3   1      27465.77      25635.33       468.85 o                         
   3   3   1      56634.37      57552.97      1463.76 o                         
   4   3   1      68130.63      75620.50      2477.83 o                         
   5   3   1      25594.43      26783.96       619.10 o                         
   6   3   1      33380.15      33594.12       838.17 o                         
   7   3   1        874.39        998.29        75.82 o                         
   8   3   1        937.78        943.47        71.68 o                         
   9   3   1       7674.97       7494.98       212.44 o                         
  10   3   1        253.02        205.62        83.06 o                         
  11   3   1        212.22        306.73        76.36 o                         
  12   3   1       1101.05       1217.18       108.02 o                         
  13   3   1       4570.55       5037.94       241.08 o                         
  14   3   1       3780.81       4875.19       233.68 o                         
  15   3   1       1738.63       2730.86       203.69 o                         
  16   3   1       1511.39       1827.83       194.60 o                         
  17   3   1        303.71        632.60       160.99 o                         
 -17   4   1          2.06          1.69       135.33 o                         
 -16   4   1         55.10         64.56       136.35 o                         
 -15   4   1         33.31         92.54       136.30 o                         
 -14   4   1       1237.36       1771.47       140.70 o                         
 -13   4   1         33.58        209.31       105.61 o                         
 -12   4   1       2675.79       2931.43       169.66 o                         
 -11   4   1        533.12        654.77       100.74 o                         
 -10   4   1        645.80        894.82        96.61 o                         
  -9   4   1        406.59        558.03        59.89 o                         
  -8   4   1       1420.23       1699.35        79.11 o                         
  -7   4   1        867.98        937.47        79.57 o                         
  -6   4   1        215.27        174.42        52.61 o                         
  -5   4   1        599.32        455.24        44.23 o                         
  -4   4   1      19156.79      21213.79       396.49 o                         
  -3   4   1      26297.72      25456.51       433.33 o                         
  -2   4   1      13838.31      11257.22       198.14 o                         
  -1   4   1      24075.03      29604.39       423.64 o                         
   0   4   1        634.40        720.76        25.30 o                         
   1   4   1      21455.43      23942.41       728.21 o                         
   2   4   1      10967.68      10455.28       332.73 o                         
   3   4   1      14487.62      15556.66       607.36 o                         
   4   4   1      20755.39      22590.63       449.15 o                         
   5   4   1         34.81        104.89        56.15 o                         
   6   4   1        179.31        246.13        67.74 o                         
   7   4   1       3465.46       3076.97       102.43 o                         
   8   4   1          6.10        -32.67        63.32 o                         
   9   4   1       2985.76       2525.39       127.91 o                         
  10   4   1       5382.74       5593.87       208.53 o                         
  11   4   1        506.98        512.59       113.07 o                         
  12   4   1        593.82        642.52        95.72 o                         
  13   4   1       1588.46       1776.58       162.75 o                         
  14   4   1       1993.59       2931.41       201.58 o                         
  15   4   1       1349.03       1281.22       154.47 o                         
  16   4   1        660.88        892.97       152.55 o                         
  17   4   1        195.93        337.41       146.99 o                         
 -17   5   1        210.57        282.85       145.89 o                         
 -16   5   1        892.23       1030.23       173.66 o                         
 -15   5   1       2889.24       3537.28       203.38 o                         
 -14   5   1       2843.28       3874.39       207.05 o                         
 -13   5   1        317.48        519.42       100.93 o                         
 -12   5   1        480.55        550.01       103.28 o                         
 -11   5   1        145.28        255.62        74.26 o                         
 -10   5   1         75.20         81.32        60.42 o                         
  -9   5   1          0.06         84.52        58.98 o                         
  -8   5   1          4.86         30.51        59.67 o                         
  -7   5   1       6873.72       6667.14       163.79 o                         
  -6   5   1       1729.74       1933.80        60.13 o                         
  -5   5   1        244.92        229.92        42.28 o                         
  -4   5   1      12528.56      13990.74       293.45 o                         
  -3   5   1       9200.13      11394.52       166.69 o                         
  -2   5   1        355.14        395.10        34.94 o                         
  -1   5   1      19662.18      26228.85       770.55 o                         
   0   5   1       1682.47       1829.05        44.62 o                         
   1   5   1      34297.10      43135.47       758.34 o                         
   2   5   1        848.50        463.99        32.24 o                         
   3   5   1      11586.85      13823.22       256.15 o                         
   4   5   1      19301.70      18801.38       352.09 o                         
   5   5   1         69.73        127.63        56.83 o                         
   6   5   1       4048.54       3705.24       105.79 o                         
   7   5   1       9384.64      10011.44       248.61 o                         
   8   5   1        297.37        346.96        65.11 o                         
   9   5   1        302.10        293.33        87.19 o                         
  10   5   1         40.40        -76.05        76.05 o                         
  11   5   1        111.20        121.73       103.39 o                         
  12   5   1       1153.04       1469.66       109.34 o                         
  13   5   1       3727.26       4620.19       229.57 o                         
  14   5   1       7112.88       8625.34       392.66 o                         
  15   5   1       3621.06       4596.59       257.20 o                         
  16   5   1        751.68       1119.98       145.65 o                         
  17   5   1          3.26       -125.48       144.83 o                         
 -17   6   1        635.36        836.90       150.03 o                         
 -16   6   1       1814.86       2228.86       194.79 o                         
 -15   6   1        215.45        270.21       120.86 o                         
 -14   6   1         43.14        222.18       107.37 o                         
 -13   6   1       1236.03       1505.61       126.21 o                         
 -12   6   1      12211.74      11899.43       390.52 o                         
 -11   6   1       2235.54       2285.89       117.17 o                         
 -10   6   1       4498.70       4279.18       150.95 o                         
  -9   6   1       2658.37       2549.91        97.22 o                         
  -8   6   1       1688.23       1728.13        78.13 o                         
  -7   6   1       2567.09       1885.67        75.24 o                         
  -6   6   1        886.32        545.74        61.42 o                         
  -5   6   1       5699.29       7081.67       137.67 o                         
  -4   6   1       1999.24       1442.56        51.93 o                         
  -3   6   1        880.76       1584.20        64.12 o                         
  -2   6   1      10052.52       9595.19       149.63 o                         
  -1   6   1        113.21       1719.59        81.60 o                         
   0   6   1       9821.74      11084.44       187.45 o                         
   1   6   1      10736.19      11373.17       207.82 o                         
   2   6   1       6172.69       6152.27       257.43 o                         
   3   6   1       5326.25       5580.71       105.94 o                         
   4   6   1       1488.32       1210.23        50.11 o                         
   5   6   1       2436.48       2911.76        98.84 o                         
   6   6   1         93.84        134.54        45.11 o                         
   7   6   1         52.42        111.44        70.21 o                         
   8   6   1       1724.73       2172.09        94.73 o                         
   9   6   1       1584.35       1502.60        82.02 o                         
  10   6   1        729.75        568.44       109.78 o                         
  11   6   1       2829.04       2548.45       158.82 o                         
  12   6   1       2718.83       2781.91       148.20 o                         
  13   6   1        940.73       1107.35       115.97 o                         
  14   6   1         69.44        136.09       132.52 o                         
  15   6   1       1893.20       1982.27       171.34 o                         
  16   6   1        706.97       1354.65       189.83 o                         
  17   6   1        107.80        286.55       163.72 o                         
 -17   7   1         23.10        117.59       141.28 o                         
 -16   7   1        884.90       1256.51       149.48 o                         
 -15   7   1       3261.99       3817.98       259.34 o                         
 -14   7   1       4571.91       5232.70       244.85 o                         
 -13   7   1        486.02        777.59       104.06 o                         
 -12   7   1         44.73         88.67        82.00 o                         
 -11   7   1       2203.57       2404.52       123.91 o                         
 -10   7   1       4710.93       5196.16       157.66 o                         
  -9   7   1        575.27        685.87        72.43 o                         
  -8   7   1       1651.33       1628.29        80.49 o                         
  -7   7   1        889.79        915.22        67.91 o                         
  -6   7   1       2412.35       2173.72        86.96 o                         
  -5   7   1       4324.78       3584.12        72.28 o                         
  -4   7   1        447.97        680.21        50.48 o                         
  -3   7   1      21752.84      21316.57       349.37 o                         
  -2   7   1       7193.76       8954.22       182.74 o                         
  -1   7   1       9448.79      10543.33       215.25 o                         
   0   7   1       7090.10       8321.14       162.42 o                         
   1   7   1       8816.87       8760.15       191.87 o                         
   2   7   1      10654.56      14029.24       210.05 o                         
   3   7   1      17954.53      20645.46       399.72 o                         
   4   7   1         56.63         50.20        48.13 o                         
   5   7   1         72.83        457.36        45.75 o                         
   6   7   1        405.70        413.14        61.31 o                         
   7   7   1        324.80        374.49        55.31 o                         
   8   7   1       1186.18       1127.27        71.68 o                         
   9   7   1       1167.68       1031.65        83.95 o                         
  10   7   1       4648.45       4705.66       175.94 o                         
  11   7   1       2887.55       2948.10       146.85 o                         
  12   7   1        229.22        377.98        82.81 o                         
  13   7   1       1184.00       1257.70       137.50 o                         
  14   7   1       1643.94       1905.62       167.31 o                         
  15   7   1        477.31        653.58       145.06 o                         
  16   7   1        754.50        929.53       154.57 o                         
  17   7   1       2411.61       3401.05       249.98 o                         
 -17   8   1        886.43       1165.82       171.97 o                         
 -16   8   1       2126.74       2985.44       194.09 o                         
 -15   8   1        849.07        903.71       135.48 o                         
 -14   8   1         49.43        244.53       103.53 o                         
 -13   8   1       2058.04       2767.35       156.00 o                         
 -12   8   1       3377.61       3716.85       176.97 o                         
 -11   8   1       2204.86       2912.19       167.22 o                         
 -10   8   1        367.77        776.83       113.14 o                         
  -9   8   1       2855.51       2664.41       106.84 o                         
  -8   8   1        387.28        273.85        57.48 o                         
  -7   8   1         28.75         92.02        50.61 o                         
  -6   8   1       3788.29       4242.76       110.14 o                         
  -5   8   1        830.97        548.62        51.24 o                         
  -4   8   1       1677.27       1702.79        56.79 o                         
  -3   8   1      10024.10      12510.73       192.83 o                         
  -2   8   1      23704.97      32653.12      1231.30 o                         
  -1   8   1        522.63       5177.52       129.92 o                         
   0   8   1      19035.95      21754.92       595.66 o                         
   1   8   1      21700.42      25339.25       456.61 o                         
   2   8   1      68204.09      74281.39      2119.65 o                         
   3   8   1       4979.31       5598.42       132.09 o                         
   4   8   1       7673.19       6772.54       141.66 o                         
   5   8   1        890.56       1711.28        73.22 o                         
   6   8   1       6514.32       6598.85       137.35 o                         
   7   8   1         50.19         62.98        53.45 o                         
   8   8   1       1012.62        982.41        67.11 o                         
   9   8   1        742.18        737.71        76.97 o                         
  10   8   1       8110.07       7828.55       260.80 o                         
  11   8   1      13274.01      13560.78       424.07 o                         
  12   8   1       9301.89      10613.16       338.99 o                         
  13   8   1       6853.77       6926.25       281.07 o                         
  14   8   1        102.20         62.26       108.17 o                         
  15   8   1       1085.03       1315.73       151.56 o                         
  16   8   1       1192.33       1516.62       157.26 o                         
  17   8   1         17.11        -96.10       137.10 o                         
 -17   9   1         16.06        251.81       141.33 o                         
 -16   9   1        175.46        361.63       151.31 o                         
 -15   9   1        157.30        245.93       135.32 o                         
 -14   9   1       1683.67       1899.57       146.72 o                         
 -13   9   1        453.50        327.16        92.12 o                         
 -12   9   1         19.50         80.21        94.19 o                         
 -11   9   1       1603.48       1791.04       112.05 o                         
 -10   9   1       3992.39       3714.38       156.35 o                         
  -9   9   1        832.22        839.28        77.24 o                         
  -8   9   1          2.13        223.84        49.06 o                         
  -7   9   1        374.43        325.84        48.99 o                         
  -6   9   1        113.92        475.55        71.07 o                         
  -5   9   1       2379.88       2062.23        70.01 o                         
  -4   9   1        156.70         90.09        42.78 o                         
  -3   9   1      19064.37      21169.51       350.64 o                         
  -2   9   1      15104.71      15682.41       319.32 o                         
  -1   9   1      16421.54      17040.99       336.55 o                         
   0   9   1       5482.80       7885.26       152.92 o                         
   1   9   1      18206.17      18887.30       371.91 o                         
   2   9   1      17365.02      17345.42       303.71 o                         
   3   9   1       5309.28       8215.62       225.43 o                         
   4   9   1       1000.14        777.15        45.22 o                         
   5   9   1        104.28        235.25        70.15 o                         
   6   9   1       1943.89       2143.45        79.11 o                         
   7   9   1         75.10        119.92        45.57 o                         
   8   9   1       3135.36       3141.52       104.72 o                         
   9   9   1       2951.64       2886.35       106.54 o                         
  10   9   1       5828.97       5917.56       200.78 o                         
  11   9   1        732.04        783.78       102.84 o                         
  12   9   1       1327.46       1086.49       104.17 o                         
  13   9   1        196.70        -14.91        96.78 o                         
  14   9   1         25.29        116.07       119.52 o                         
  15   9   1        199.07        247.22       140.24 o                         
  16   9   1       1033.14       1226.65       141.88 o                         
 -16  10   1       1774.59       1952.39       186.06 o                         
 -15  10   1       2200.30       2475.54       240.79 o                         
 -14  10   1          5.87         94.17       103.06 o                         
 -13  10   1       1244.56       1526.26       115.30 o                         
 -12  10   1        181.45        391.45        95.61 o                         
 -11  10   1       1677.81       2113.33       109.15 o                         
 -10  10   1        689.48        945.72        77.11 o                         
  -9  10   1         13.18         60.98        63.42 o                         
  -8  10   1       4610.17       4153.07       117.31 o                         
  -7  10   1      18756.34      19235.54       451.99 o                         
  -6  10   1      25100.25      27990.58       737.06 o                         
  -5  10   1      11823.25      12969.95       271.01 o                         
  -4  10   1        423.33        710.23        51.35 o                         
  -3  10   1       6570.75      11411.52       219.35 o                         
  -2  10   1      21243.93      26685.30       921.57 o                         
  -1  10   1      15731.59      14792.45       258.60 o                         
   0  10   1      37810.42      44557.82      1008.83 o                         
   1  10   1        134.30       2701.08       126.74 o                         
   2  10   1      37644.97      46573.10      1107.27 o                         
   3  10   1      39879.26      39377.64       851.55 o                         
   4  10   1       5028.06       4043.53        85.42 o                         
   5  10   1       5505.99       6714.41       169.41 o                         
   6  10   1      11241.35      11683.34       513.45 o                         
   7  10   1       8571.01       8464.20       227.80 o                         
   8  10   1       1725.17       1844.27        83.19 o                         
   9  10   1       1252.72       1129.73        80.03 o                         
  10  10   1       5942.18       6159.34       198.40 o                         
  11  10   1       6051.20       6096.66       200.88 o                         
  12  10   1       4553.98       4698.54       183.74 o                         
  13  10   1       2370.63       2474.38       150.84 o                         
  14  10   1        190.07        268.19       109.70 o                         
  15  10   1        225.30        467.96       118.66 o                         
  16  10   1        357.14        307.46       134.42 o                         
 -16  11   1        227.32        291.82       132.85 o                         
 -15  11   1        250.20        218.36       112.04 o                         
 -14  11   1          2.28         98.88        86.84 o                         
 -13  11   1        241.41        188.30       121.23 o                         
 -12  11   1        686.90        719.23        92.19 o                         
 -11  11   1       2327.91       2389.98       111.29 o                         
 -10  11   1       1512.73       1429.02        98.55 o                         
  -9  11   1        696.01        668.11        77.44 o                         
  -8  11   1       2301.68       2104.06       105.37 o                         
  -7  11   1       3566.75       3717.52       116.43 o                         
  -6  11   1       8652.85       8121.66       204.32 o                         
  -5  11   1      15990.01      17894.74       376.32 o                         
  -4  11   1       5307.81       6122.82       129.40 o                         
  -3  11   1      20172.04      19077.21       335.39 o                         
  -2  11   1      30572.76      31471.09       636.37 o                         
  -1  11   1      22987.17      25245.96       511.73 o                         
   0  11   1       1102.64       1296.63        58.62 o                         
   1  11   1      17024.18      19347.65       345.17 o                         
   2  11   1       5302.91       9737.32       218.12 o                         
   3  11   1       3387.10       5167.47       146.82 o                         
   4  11   1       3903.70       4615.43        84.51 o                         
   5  11   1      11368.86      12128.92       289.58 o                         
   6  11   1       3428.92       3550.66       102.97 o                         
   7  11   1        956.05       1089.06        83.32 o                         
   8  11   1       1044.31       1249.36        75.70 o                         
   9  11   1        700.65        555.72        82.80 o                         
  10  11   1        104.25        134.85        89.70 o                         
  11  11   1         35.30        -65.56        91.50 o                         
  12  11   1         34.76        -89.70       125.25 o                         
  13  11   1        227.31        104.38        80.59 o                         
  14  11   1        205.48        237.22        98.57 o                         
  15  11   1        723.72        881.70       134.52 o                         
  16  11   1        106.80        256.32       119.02 o                         
 -16  12   1       2034.76       2537.76       229.83 o                         
 -15  12   1        900.98       1008.50       147.79 o                         
 -14  12   1        118.08        159.35       110.18 o                         
 -13  12   1       1564.40       1709.22       135.89 o                         
 -12  12   1        472.53        508.29       102.37 o                         
 -11  12   1        305.78        207.07        78.04 o                         
 -10  12   1        531.10        437.24        80.94 o                         
  -9  12   1         21.94        140.51        64.01 o                         
  -8  12   1       8820.97       8192.98       356.81 o                         
  -7  12   1      14321.79      14351.67       588.76 o                         
  -6  12   1       9259.95       9333.08       202.15 o                         
  -5  12   1       1688.97       2132.97        86.32 o                         
  -4  12   1       1125.79       1113.93        51.68 o                         
  -3  12   1       4957.13       6175.79       143.90 o                         
  -2  12   1        432.36       1653.72        72.52 o                         
  -1  12   1      70876.41      75638.05      2339.97 o                         
   0  12   1     112783.55     138537.30      6273.04 o                         
   1  12   1      19136.21      27414.43      1442.17 o                         
   2  12   1       4851.59       5471.24       109.87 o                         
   3  12   1      16165.17      16081.54       311.34 o                         
   4  12   1       1056.19       1325.93        52.75 o                         
   5  12   1      10112.00       9954.56       193.22 o                         
   6  12   1       5007.93       4770.87       146.26 o                         
   7  12   1      14783.42      14826.47       472.11 o                         
   8  12   1       9251.14       8386.28       222.96 o                         
   9  12   1        233.93        286.53        81.45 o                         
  10  12   1         57.97         44.80        80.20 o                         
  11  12   1         29.58         69.91       108.82 o                         
  12  12   1        209.40        214.15        97.43 o                         
  13  12   1         47.85         25.36        97.66 o                         
  14  12   1        256.11        222.21       106.24 o                         
  15  12   1        126.57        365.82       151.08 o                         
  16  12   1        181.29        175.32       131.82 o                         
 -16  13   1        305.39        381.66       148.07 o                         
 -15  13   1         63.29        105.72       113.53 o                         
 -14  13   1        205.00        305.15       115.76 o                         
 -13  13   1       1034.56        744.62       119.90 o                         
 -12  13   1        120.35        199.15        90.37 o                         
 -11  13   1       8997.62       9050.76       367.01 o                         
 -10  13   1       7851.34       7716.68       320.51 o                         
  -9  13   1        983.51       1255.08        82.76 o                         
  -8  13   1        162.62        225.34        53.95 o                         
  -7  13   1       2798.78       2599.14       112.15 o                         
  -6  13   1       7635.52       7178.11       179.47 o                         
  -5  13   1       4606.81       5075.48       132.09 o                         
  -4  13   1        855.20        685.38        46.69 o                         
  -3  13   1       7083.47       7230.26       160.34 o                         
  -2  13   1      28748.73      29075.98       631.42 o                         
  -1  13   1       1270.80       3071.85       107.78 o                         
   0  13   1      10452.27      11649.23       211.55 o                         
   1  13   1      10187.68      10945.76       194.79 o                         
   2  13   1       9806.93      12755.78       239.50 o                         
   3  13   1       8386.98       8523.05       158.96 o                         
   4  13   1         59.94        202.05        46.74 o                         
   5  13   1      10556.86      10849.29       194.37 o                         
   6  13   1        258.95        769.91       122.74 o                         
   7  13   1       2787.99       2768.82       105.92 o                         
   8  13   1         39.14       -117.07       117.07 o                         
   9  13   1       1399.53       1220.05        87.97 o                         
  10  13   1       4799.23       4616.00       173.05 o                         
  11  13   1       2284.55       2096.02       136.78 o                         
  12  13   1          0.13          6.06        87.39 o                         
  13  13   1       1534.69       1441.49       146.69 o                         
  14  13   1        509.78        591.65       120.72 o                         
  15  13   1         68.60         85.60       130.89 o                         
  16  13   1         52.15        127.53       153.60 o                         
 -16  14   1        748.37        787.28       138.85 o                         
 -15  14   1         38.81        143.46       127.94 o                         
 -14  14   1       1245.30       1176.50       136.72 o                         
 -13  14   1       1936.98       2123.92       148.00 o                         
 -12  14   1        668.28        696.29       108.92 o                         
 -11  14   1         19.35          2.83        88.28 o                         
 -10  14   1       4529.06       4469.35       196.67 o                         
  -9  14   1       7792.65       7639.70       297.13 o                         
  -8  14   1      16100.29      15447.74       776.92 o                         
  -7  14   1       4468.08       4987.96       158.71 o                         
  -6  14   1        349.19        521.72        58.84 o                         
  -5  14   1        363.21        619.91        47.91 o                         
  -4  14   1       3225.46       4000.94       103.48 o                         
  -3  14   1       1972.57       1646.37        67.98 o                         
  -2  14   1      23809.58      26448.69       564.84 o                         
  -1  14   1      71817.66      90904.66      3286.33 o                         
   0  14   1     164650.08     210629.09     13336.68 o                         
   1  14   1      93714.30     113179.40      4706.01 o                         
   2  14   1      22187.75      24259.74       456.78 o                         
   3  14   1        207.83        408.37        49.31 o                         
   4  14   1       7548.83       7306.07       146.87 o                         
   5  14   1       5607.10       5075.66       104.91 o                         
   6  14   1       3241.77       2985.02       115.74 o                         
   7  14   1      13722.31      13263.47       323.90 o                         
   8  14   1      15782.35      15385.85       613.03 o                         
   9  14   1      18139.46      16772.95       538.66 o                         
  10  14   1      10645.09      10747.82       432.39 o                         
  11  14   1         64.56        152.78        81.66 o                         
  12  14   1        164.60        335.54        98.40 o                         
  13  14   1         81.23        115.41       121.99 o                         
  14  14   1          2.35       -119.55       119.55 o                         
  15  14   1       1388.81       1404.69       175.68 o                         
  16  14   1       2112.01       2573.40       220.18 o                         
 -16  15   1          8.03       -116.75       139.01 o                         
 -15  15   1         41.56        219.44       110.35 o                         
 -14  15   1        227.28        213.32       106.57 o                         
 -13  15   1         74.16        118.76        92.24 o                         
 -12  15   1        319.03        345.26        90.11 o                         
 -11  15   1       3675.58       3427.13       181.78 o                         
 -10  15   1       8698.50       8153.86       340.68 o                         
  -9  15   1         33.57        139.44        77.86 o                         
  -8  15   1       2461.56       2418.73       121.19 o                         
  -7  15   1       1598.97       1228.40        96.38 o                         
  -6  15   1          4.50         96.88        47.70 o                         
  -5  15   1        344.03        367.79        50.03 o                         
  -4  15   1       1339.73       1261.69        73.85 o                         
  -3  15   1         30.35        134.05        62.26 o                         
  -2  15   1        178.83        777.79        58.34 o                         
  -1  15   1       4516.94       5688.99       123.01 o                         
   0  15   1      17314.91      23100.93       461.23 o                         
   1  15   1       6830.32       7766.95       178.91 o                         
   2  15   1       3155.80       2799.85        79.74 o                         
   3  15   1       2691.74       2331.75        74.80 o                         
   4  15   1        902.04       1290.82        61.51 o                         
   5  15   1        842.01       1073.38        61.57 o                         
   6  15   1        517.88        457.52        60.07 o                         
   7  15   1        220.06        374.35        72.44 o                         
   8  15   1         42.21        284.44        77.37 o                         
   9  15   1       2924.16       2555.84       128.82 o                         
  10  15   1      11776.02      10528.66       336.53 o                         
  11  15   1       6769.50       6220.56       249.01 o                         
  12  15   1        655.59        609.77        95.07 o                         
  13  15   1        404.51        374.29       118.50 o                         
  14  15   1       2320.29       2496.11       242.20 o                         
  15  15   1       1046.03       1305.95       164.58 o                         
 -15  16   1        388.09        451.26       125.34 o                         
 -14  16   1        298.17        221.85       113.85 o                         
 -13  16   1        510.76        612.68       114.31 o                         
 -12  16   1        183.17        127.49       103.73 o                         
 -11  16   1        404.92        355.50        83.79 o                         
 -10  16   1       6355.25       5475.53       260.88 o                         
  -9  16   1      12653.56      12287.69       652.90 o                         
  -8  16   1       4479.43       4197.95       240.14 o                         
  -7  16   1         36.56        248.52        58.33 o                         
  -6  16   1         75.66         87.44        53.41 o                         
  -5  16   1        713.51        833.57        62.63 o                         
  -4  16   1        179.92        248.67        60.20 o                         
  -3  16   1       1075.88        975.21        67.72 o                         
  -2  16   1       9512.78      11462.11       243.27 o                         
  -1  16   1       4488.79       9492.63       236.06 o                         
   0  16   1      20892.25      22799.33       498.77 o                         
   1  16   1      31537.02      32222.39       738.25 o                         
   2  16   1       9551.77      11264.54       214.77 o                         
   3  16   1       3231.91       2998.29        86.23 o                         
   4  16   1        542.60        436.43        48.42 o                         
   5  16   1          8.71        148.38        48.62 o                         
   6  16   1       1228.05        846.46        66.94 o                         
   7  16   1        735.07        707.38        70.05 o                         
   8  16   1       3978.17       3855.31       188.43 o                         
   9  16   1       9075.73       8856.84       300.35 o                         
  10  16   1        815.12        938.46        93.07 o                         
  11  16   1       1863.66       2057.87       130.15 o                         
  12  16   1        859.87        923.86       136.14 o                         
  13  16   1        586.81        569.29       108.27 o                         
  14  16   1          6.95       -113.15       113.15 o                         
  15  16   1        271.52        248.79       137.83 o                         
 -15  17   1         85.32        191.38       129.89 o                         
 -14  17   1        221.44        436.24       120.17 o                         
 -13  17   1        170.37        344.10       104.44 o                         
 -12  17   1        230.75        167.33        96.39 o                         
 -11  17   1        586.22        750.58       119.14 o                         
 -10  17   1       1231.01       1125.81       137.91 o                         
  -9  17   1        962.77        888.33        93.77 o                         
  -8  17   1        105.20        266.28        69.73 o                         
  -7  17   1        711.34        795.48        76.31 o                         
  -6  17   1       3147.98       3214.36       107.64 o                         
  -5  17   1        141.23        281.86        54.79 o                         
  -4  17   1        143.64        144.29        61.39 o                         
  -3  17   1       1252.25       1168.39        76.07 o                         
  -2  17   1         42.78         96.85        47.44 o                         
  -1  17   1        133.69        688.59        61.85 o                         
   0  17   1       1249.14       1347.50        70.55 o                         
   1  17   1       3101.47       3306.16       105.46 o                         
   2  17   1        421.61        523.30        56.30 o                         
   3  17   1        538.29        545.84        61.52 o                         
   4  17   1       1678.15       1800.05        79.55 o                         
   5  17   1        199.86        168.07        58.37 o                         
   6  17   1        939.88       1074.01        72.31 o                         
   7  17   1        330.69        294.50       104.42 o                         
   8  17   1       1685.13       1374.73       106.60 o                         
   9  17   1        568.12        521.61        95.50 o                         
  10  17   1        877.69        759.53        89.39 o                         
  11  17   1        281.26        296.84       103.55 o                         
  12  17   1         62.26        221.81        97.49 o                         
  13  17   1        334.01        309.15       112.57 o                         
  14  17   1        699.81        489.57       127.97 o                         
  15  17   1        196.61        421.55       132.34 o                         
 -15  18   1        193.86        270.88       149.35 o                         
 -14  18   1         23.60         48.88       116.91 o                         
 -13  18   1         52.24        326.20       129.34 o                         
 -12  18   1         22.12         16.77        99.24 o                         
 -11  18   1         85.91        234.67        91.63 o                         
 -10  18   1       1690.34       1650.99       119.25 o                         
  -9  18   1         50.21        174.25        88.88 o                         
  -8  18   1        124.55        140.02        81.77 o                         
  -7  18   1        270.21        375.19        66.37 o                         
  -6  18   1       1649.67       1432.30        73.40 o                         
  -5  18   1       1479.72       1822.69        89.20 o                         
  -4  18   1       5836.39       6274.37       166.53 o                         
  -3  18   1       1074.06       1239.14        74.50 o                         
  -2  18   1         25.64        157.60        40.30 o                         
  -1  18   1        594.46        838.80        60.41 o                         
   0  18   1       1415.41       1532.74        85.95 o                         
   1  18   1       1872.27       2488.72        83.50 o                         
   2  18   1        608.28        724.35        61.47 o                         
   3  18   1       1136.37       1367.73        83.06 o                         
   4  18   1       5908.80       6150.43       166.18 o                         
   5  18   1       3531.04       3440.62       106.18 o                         
   6  18   1       1662.63       1376.10        82.96 o                         
   7  18   1        709.74        897.46        99.44 o                         
   8  18   1          7.12         53.87        73.73 o                         
   9  18   1        490.38        446.06        98.33 o                         
  10  18   1        137.53        218.59        84.16 o                         
  11  18   1         52.09        126.15        90.70 o                         
  12  18   1         89.99        109.70       103.70 o                         
  13  18   1          0.47        -17.89        92.95 o                         
  14  18   1          0.56       -101.11       107.69 o                         
  15  18   1        404.03        364.14       137.84 o                         
 -14  19   1        387.22        369.75       125.86 o                         
 -13  19   1        374.61        401.05       116.16 o                         
 -12  19   1        310.56        455.99       106.73 o                         
 -11  19   1        197.88        300.29       101.39 o                         
 -10  19   1         17.07         80.20        83.81 o                         
  -9  19   1       2637.60       2355.65       124.04 o                         
  -8  19   1       6828.42       7231.79       256.11 o                         
  -7  19   1         74.71        192.54        70.40 o                         
  -6  19   1         83.09        124.57        66.18 o                         
  -5  19   1       1810.41       1668.96        76.62 o                         
  -4  19   1       6242.21       5951.62       159.47 o                         
  -3  19   1        220.45        552.49        68.39 o                         
  -2  19   1       1126.88       1703.04        72.49 o                         
  -1  19   1       5073.68       7068.24       173.01 o                         
   0  19   1         20.98         65.82        59.95 o                         
   1  19   1      12834.64      13915.01       308.77 o                         
   2  19   1       4968.09       5436.98       124.99 o                         
   3  19   1       2535.67       2672.10        97.58 o                         
   4  19   1       4187.93       4508.90       142.82 o                         
   5  19   1        160.20        280.46        56.31 o                         
   6  19   1        293.23        307.27        65.28 o                         
   7  19   1        205.05         68.34        85.50 o                         
   8  19   1       7326.91       7438.46       246.17 o                         
   9  19   1        623.49        764.72        98.16 o                         
  10  19   1         18.39         80.19        73.27 o                         
  11  19   1        683.62        848.02       114.64 o                         
  12  19   1        337.49        337.03        99.20 o                         
  13  19   1        289.00        262.42       127.29 o                         
  14  19   1        263.38        372.49       127.30 o                         
 -14  20   1       1486.94       1096.28       143.04 o                         
 -13  20   1       1527.76       1686.45       168.54 o                         
 -12  20   1        176.97        300.70       106.68 o                         
 -11  20   1         17.61         24.06       102.67 o                         
 -10  20   1         26.27         13.76        84.15 o                         
  -9  20   1         59.76        294.03        89.37 o                         
  -8  20   1        248.71        487.91       100.34 o                         
  -7  20   1          5.59        100.08        75.92 o                         
  -6  20   1       4499.35       4632.12       142.23 o                         
  -5  20   1      11240.26      10788.19       253.67 o                         
  -4  20   1       5780.49       7087.51       219.88 o                         
  -3  20   1       8169.96       8849.73       221.14 o                         
  -2  20   1       2442.24       2855.37        93.73 o                         
  -1  20   1        621.00        604.34        60.24 o                         
   0  20   1         12.26         67.64        60.08 o                         
   1  20   1        897.26       1099.00        79.94 o                         
   2  20   1        719.65       1087.97        69.36 o                         
   3  20   1      14382.55      14646.23       351.10 o                         
   4  20   1      17311.63      17199.54       469.07 o                         
   5  20   1       7989.57       8483.82       248.24 o                         
   6  20   1       8578.36       8266.75       218.39 o                         
   7  20   1       1191.58       1135.63       103.43 o                         
   8  20   1       2908.24       2808.21       159.24 o                         
   9  20   1       2910.49       2782.30       140.34 o                         
  10  20   1       1024.52       1012.25       102.79 o                         
  11  20   1        402.92        491.12        99.77 o                         
  12  20   1         85.90        101.17        98.29 o                         
  13  20   1         47.62        -20.55       106.29 o                         
  14  20   1         58.73        -81.36       120.70 o                         
 -14  21   1          0.20        -27.50       120.74 o                         
 -13  21   1          7.82         54.82       119.73 o                         
 -12  21   1        312.56        267.91       103.63 o                         
 -11  21   1       1356.41       1264.41       119.59 o                         
 -10  21   1        975.82        727.79       104.43 o                         
  -9  21   1        239.90        274.73        89.94 o                         
  -8  21   1        550.19        629.44        87.92 o                         
  -7  21   1        323.14        534.47        87.42 o                         
  -6  21   1          6.66         15.02        63.07 o                         
  -5  21   1        204.11        342.39        70.45 o                         
  -4  21   1        320.74        767.97        85.84 o                         
  -3  21   1       1449.18       2550.03       100.86 o                         
  -2  21   1       1414.07       1552.34        98.18 o                         
  -1  21   1       6437.31       7526.97       182.43 o                         
   0  21   1       4944.09       6014.48       171.33 o                         
   1  21   1        187.66       1342.26        74.51 o                         
   2  21   1        709.55       1404.10        79.69 o                         
   3  21   1       7027.03       6967.39       193.31 o                         
   4  21   1       6348.27       6305.73       180.61 o                         
   5  21   1       1398.43       1327.84       111.27 o                         
   6  21   1         23.18         47.61        67.08 o                         
   7  21   1       2121.44       2212.10       111.41 o                         
   8  21   1         67.11        177.57       104.22 o                         
   9  21   1        163.74        268.50       102.61 o                         
  10  21   1         65.76        178.15        87.50 o                         
  11  21   1        242.37        413.80        89.61 o                         
  12  21   1         42.53         74.24        98.06 o                         
  13  21   1         90.51         84.60       107.87 o                         
  14  21   1          4.44        -25.56       114.77 o                         
 -13  22   1       1673.73       1514.86       133.67 o                         
 -12  22   1        694.01        733.67       121.48 o                         
 -11  22   1         79.37         64.81        84.46 o                         
 -10  22   1          3.70        175.22        83.15 o                         
  -9  22   1         15.39         68.21       113.55 o                         
  -8  22   1        360.12        339.21        82.51 o                         
  -7  22   1       2215.99       2284.69       123.10 o                         
  -6  22   1        629.51        590.33        77.83 o                         
  -5  22   1        624.46        798.87        81.06 o                         
  -4  22   1        364.71        879.72        78.80 o                         
  -3  22   1       1779.17       1698.98        91.84 o                         
  -2  22   1        943.40       1016.24        85.89 o                         
  -1  22   1        320.38        638.90        74.07 o                         
   0  22   1       2904.58       3426.26       118.42 o                         
   1  22   1       1324.46       1811.05       101.38 o                         
   2  22   1          3.80         84.23        59.36 o                         
   3  22   1        117.77        301.80        66.42 o                         
   4  22   1       6548.70       6299.97       184.29 o                         
   5  22   1       3989.31       3754.03       132.42 o                         
   6  22   1        699.66        727.21        77.56 o                         
   7  22   1       3532.10       3459.37       137.77 o                         
   8  22   1         93.83        247.45       104.99 o                         
   9  22   1        281.58        325.73       104.05 o                         
  10  22   1        398.40        334.79       120.22 o                         
  11  22   1        665.20        483.19       111.38 o                         
  12  22   1        638.64        576.20       112.01 o                         
  13  22   1        413.60        385.70       113.45 o                         
 -13  23   1        230.19        157.74       112.02 o                         
 -12  23   1          0.60        -42.61       104.80 o                         
 -11  23   1        173.44        130.37       101.02 o                         
 -10  23   1        621.08        666.19       145.04 o                         
  -9  23   1       3663.76       3698.74       201.34 o                         
  -8  23   1       2830.01       3291.09       168.17 o                         
  -7  23   1        717.29        968.05       101.65 o                         
  -6  23   1         25.84         19.79        65.83 o                         
  -5  23   1        356.71        576.98        80.45 o                         
  -4  23   1       2511.85       2681.38       116.62 o                         
  -3  23   1       1441.99       1387.63        86.41 o                         
  -2  23   1       3995.63       4285.62       139.00 o                         
  -1  23   1       1326.28       1772.30        82.15 o                         
   0  23   1       5476.70       6531.38       199.41 o                         
   1  23   1       2982.02       3556.60       133.27 o                         
   2  23   1       4017.51       4294.91       135.66 o                         
   3  23   1         41.85        100.23        65.81 o                         
   4  23   1       1441.40       1609.91       112.30 o                         
   5  23   1       3609.82       3475.66       155.14 o                         
   6  23   1        768.87        660.54        85.89 o                         
   7  23   1       5833.99       5277.25       218.33 o                         
   8  23   1      11237.79      10493.56       435.23 o                         
   9  23   1       4644.27       4336.57       211.96 o                         
  10  23   1       1749.28       1458.47       144.15 o                         
  11  23   1        352.42        303.15       110.81 o                         
  12  23   1         52.30        147.08       108.55 o                         
  13  23   1         26.78         57.54       118.57 o                         
 -13  24   1          5.16        -25.33       102.12 o                         
 -12  24   1        138.71        398.30       135.26 o                         
 -11  24   1        123.49        246.31       124.10 o                         
 -10  24   1          1.89        192.88       134.07 o                         
  -9  24   1         32.46        174.98        99.52 o                         
  -8  24   1       1387.03       1079.56        97.99 o                         
  -7  24   1       4944.43       4725.89       209.46 o                         
  -6  24   1       5818.74       5561.82       212.52 o                         
  -5  24   1        614.00        613.40        90.69 o                         
  -4  24   1         29.10         69.19        69.95 o                         
  -3  24   1        343.33       1536.37        95.29 o                         
  -2  24   1        173.68        486.98        75.90 o                         
  -1  24   1       6986.00       8467.47       238.24 o                         
   0  24   1       8040.19      10445.37       274.04 o                         
   1  24   1       4173.60       5034.19       163.73 o                         
   2  24   1       2770.12       2598.76       127.50 o                         
   3  24   1      10440.03      10084.39       288.81 o                         
   4  24   1          9.68         70.09        73.24 o                         
   5  24   1       1740.31       1648.78       139.60 o                         
   6  24   1       5261.32       5391.69       233.51 o                         
   7  24   1       2100.95       2227.85       146.68 o                         
   8  24   1         87.77        153.27       113.85 o                         
   9  24   1       1707.71       1661.21       151.20 o                         
  10  24   1       2798.84       2822.36       214.29 o                         
  11  24   1       2432.45       2295.81       201.82 o                         
  12  24   1        802.46        865.77       139.04 o                         
  13  24   1        178.18        101.46       127.60 o                         
 -12  25   1          5.08         26.37       103.14 o                         
 -11  25   1         90.09        168.47       127.09 o                         
 -10  25   1       2823.11       2888.46       236.53 o                         
  -9  25   1       5816.71       5216.46       255.40 o                         
  -8  25   1       3202.52       3646.09       194.33 o                         
  -7  25   1        764.22       1182.46       134.15 o                         
  -6  25   1        136.47        296.85        84.37 o                         
  -5  25   1        464.11        670.02        84.98 o                         
  -4  25   1       2791.72       2551.55       118.36 o                         
  -3  25   1        226.01        266.89        88.93 o                         
  -2  25   1         72.39        149.78        85.68 o                         
  -1  25   1        213.79        808.21        88.47 o                         
   0  25   1         51.79         52.90        69.94 o                         
   1  25   1       3840.98       4075.31       149.44 o                         
   2  25   1         76.84        195.14        79.76 o                         
   3  25   1        754.17        761.79        85.20 o                         
   4  25   1        642.02        940.44       103.23 o                         
   5  25   1       1438.78       1654.73       116.11 o                         
   6  25   1        412.28        269.50        80.40 o                         
   7  25   1       8494.82       7398.98       255.51 o                         
   8  25   1       8774.63       8253.18       356.72 o                         
   9  25   1       4789.70       4917.68       268.81 o                         
  10  25   1       1577.97       1744.36       184.41 o                         
  11  25   1        351.67        497.05       132.49 o                         
  12  25   1        126.56        299.30       123.00 o                         
 -12  26   1        226.59        345.30       146.89 o                         
 -11  26   1        362.14        388.40       127.63 o                         
 -10  26   1        649.98        564.46       148.40 o                         
  -9  26   1        290.36        217.82       135.06 o                         
  -8  26   1         33.21         19.81        86.40 o                         
  -7  26   1         87.63        107.99        86.93 o                         
  -6  26   1        157.41        253.59        88.38 o                         
  -5  26   1        750.77        962.16        92.64 o                         
  -4  26   1       1853.65       2829.21       147.36 o                         
  -3  26   1        589.00       1048.60       104.20 o                         
  -2  26   1        175.90        244.61        78.82 o                         
  -1  26   1       1676.90       1983.59       103.14 o                         
   0  26   1       8978.21      11154.68       313.35 o                         
   1  26   1       2710.93       3141.84       122.89 o                         
   2  26   1        290.76        388.90        81.63 o                         
   3  26   1       5294.43       4915.41       182.86 o                         
   4  26   1      12443.32      12476.83       371.55 o                         
   5  26   1       1549.43       1653.43       119.05 o                         
   6  26   1        121.68        145.02        71.35 o                         
   7  26   1        386.50        477.96        88.01 o                         
   8  26   1        417.05        475.58       132.10 o                         
   9  26   1         67.88        138.34       117.70 o                         
  10  26   1        363.02        463.02       148.20 o                         
  11  26   1        591.25        659.78       136.81 o                         
  12  26   1        228.10        285.60       134.69 o                         
 -11  27   1       1284.99       1320.55       148.21 o                         
 -10  27   1       2803.41       2489.38       214.79 o                         
  -9  27   1       4038.26       3853.73       259.46 o                         
  -8  27   1       3745.72       3388.30       206.76 o                         
  -7  27   1       1493.82       1271.49       112.60 o                         
  -6  27   1        901.52        786.07       105.64 o                         
  -5  27   1        185.11        377.18       100.95 o                         
  -4  27   1        489.24        470.53        90.08 o                         
  -3  27   1        213.75        289.81        86.07 o                         
  -2  27   1        739.76       1024.94       101.76 o                         
  -1  27   1        298.28        519.70        91.25 o                         
   0  27   1         66.43         97.52        83.74 o                         
   1  27   1        230.37        281.91        80.46 o                         
   2  27   1        229.66        408.92        80.80 o                         
   3  27   1       1457.28       1159.31       114.30 o                         
   4  27   1       1701.39       1524.31       109.28 o                         
   5  27   1       2749.05       2319.16       134.38 o                         
   6  27   1         90.13        189.53        90.55 o                         
   7  27   1        221.29        362.76        89.03 o                         
   8  27   1       1363.86       1478.10       158.15 o                         
   9  27   1       2900.98       3209.07       226.59 o                         
  10  27   1       2882.59       2729.48       231.32 o                         
  11  27   1       1137.65       1314.10       204.08 o                         
 -11  28   1        296.76        391.09       162.96 o                         
 -10  28   1       3286.68       3171.85       208.60 o                         
  -9  28   1       3816.18       4198.08       249.38 o                         
  -8  28   1        867.07        849.23       130.64 o                         
  -7  28   1         57.53         85.18        83.97 o                         
  -6  28   1        230.74        471.85        94.24 o                         
  -5  28   1       1063.17       1150.03       108.42 o                         
  -4  28   1        636.85        674.64       120.93 o                         
  -3  28   1        302.44        294.54        96.20 o                         
  -2  28   1       1910.18       2994.09       157.74 o                         
  -1  28   1       8414.09       9812.92       297.92 o                         
   0  28   1       4344.83       5588.78       225.68 o                         
   1  28   1       5508.32       7084.10       249.05 o                         
   2  28   1       6040.42       6194.40       230.72 o                         
   3  28   1        211.39        363.56        90.55 o                         
   4  28   1       1613.24       1440.21       106.90 o                         
   5  28   1       5285.37       4763.75       235.36 o                         
   6  28   1       2335.37       2082.72       138.37 o                         
   7  28   1         75.62        143.19        86.98 o                         
   8  28   1       1560.90       1297.45       160.10 o                         
   9  28   1       3068.62       2998.95       181.26 o                         
  10  28   1        576.90        714.78       141.68 o                         
  11  28   1         15.19         51.57       331.17 o                         
 -10  29   1       1265.19       1257.56       158.74 o                         
  -9  29   1        615.45        779.38       165.70 o                         
  -8  29   1         79.61        103.57       109.01 o                         
  -7  29   1         31.16         75.46        84.84 o                         
  -6  29   1        284.57        333.69        96.42 o                         
  -5  29   1        686.68        375.27        86.19 o                         
  -4  29   1        639.89        553.36       106.04 o                         
  -3  29   1        159.22        326.99        95.16 o                         
  -2  29   1       1576.08       1820.26       144.01 o                         
  -1  29   1        879.47        754.27       100.61 o                         
   0  29   1         16.44         91.60        78.45 o                         
   1  29   1        112.20        260.02        91.12 o                         
   2  29   1         67.27        373.11       104.19 o                         
   3  29   1        665.40        684.51       105.85 o                         
   4  29   1       1423.02       1138.86       111.20 o                         
   5  29   1        120.04         53.02        89.19 o                         
   6  29   1        440.69        532.07        99.94 o                         
   7  29   1       1054.64        926.55       120.60 o                         
   8  29   1         70.08        265.60       122.96 o                         
   9  29   1       1564.46       1309.47       152.53 o                         
  10  29   1       2681.44       2486.79       184.88 o                         
  -9  30   1       3874.42       3605.37       272.21 o                         
  -8  30   1       3196.24       3233.12       246.49 o                         
  -7  30   1        623.33        712.94       109.87 o                         
  -6  30   1          4.12        -67.45        98.82 o                         
  -5  30   1       1203.42       1384.45       118.05 o                         
  -4  30   1       2143.01       1873.58       122.30 o                         
  -3  30   1         26.77        286.37        90.41 o                         
  -2  30   1       4910.96       5685.04       256.46 o                         
  -1  30   1      13884.68      15168.43       478.99 o                         
   0  30   1      11863.87      15713.42       530.84 o                         
   1  30   1       6024.50       8394.34       321.21 o                         
   2  30   1       3337.79       4211.07       174.57 o                         
   3  30   1       1716.98       1784.91       122.45 o                         
   4  30   1         92.30        315.58       100.54 o                         
   5  30   1        399.95        365.05        95.35 o                         
   6  30   1          3.47         -0.31        93.46 o                         
   7  30   1       2159.41       1907.93       139.74 o                         
   8  30   1       6884.96       6231.28       337.44 o                         
   9  30   1       4974.66       4946.15       278.29 o                         
  -9  31   1        329.75        508.34       212.15 o                         
  -8  31   1        233.69        131.42       111.48 o                         
  -7  31   1        828.35        646.24       112.44 o                         
  -6  31   1       2170.94       2060.71       147.95 o                         
  -5  31   1       3743.73       3487.38       166.71 o                         
  -4  31   1         54.22        127.44       109.55 o                         
  -3  31   1       1241.40       1073.72       112.83 o                         
  -2  31   1       2128.82       2692.66       154.17 o                         
  -1  31   1       1104.45       2477.55       139.64 o                         
   0  31   1       1624.33       1822.48       129.12 o                         
   1  31   1       8776.60       9219.51       299.38 o                         
   2  31   1       7224.59       7299.94       273.41 o                         
   3  31   1        344.38        468.03       107.89 o                         
   4  31   1        941.09        713.77       123.73 o                         
   5  31   1       1890.25       1964.97       156.87 o                         
   6  31   1       1262.05       1092.25       129.02 o                         
   7  31   1        906.58        916.48       114.56 o                         
   8  31   1        260.20        236.23       135.96 o                         
  -8  32   1       1406.47       1067.74       152.42 o                         
  -7  32   1        777.05        862.13       118.12 o                         
  -6  32   1         29.56         56.89       101.20 o                         
  -5  32   1       1574.99       1491.41       133.35 o                         
  -4  32   1       3161.95       3024.57       186.57 o                         
  -3  32   1       1714.84       2036.52       162.01 o                         
  -2  32   1         59.01        229.75       111.76 o                         
  -1  32   1        814.48        889.64       135.72 o                         
   0  32   1       1751.25       2024.57       134.74 o                         
   1  32   1         69.69        264.73       100.24 o                         
   2  32   1        519.83        684.86       133.28 o                         
   3  32   1        154.72        418.04       105.41 o                         
   4  32   1        416.90        960.32       145.48 o                         
   5  32   1         62.31         91.29       105.57 o                         
   6  32   1       1130.67        899.06       126.24 o                         
   7  32   1       2537.35       2453.24       160.25 o                         
   8  32   1       1380.55       1263.66       296.30 o                         
  -7  33   1       2075.03       1659.72       137.07 o                         
  -6  33   1       4107.54       3749.40       208.07 o                         
  -5  33   1       2267.66       2529.53       175.22 o                         
  -4  33   1         27.25        133.16       110.50 o                         
  -3  33   1       2363.29       2196.04       161.08 o                         
  -2  33   1       6329.09       7435.79       322.00 o                         
  -1  33   1       3126.74       4381.73       217.36 o                         
   0  33   1        404.91        610.05       108.34 o                         
   1  33   1      10472.93      11645.06       373.71 o                         
   2  33   1      13199.19      12934.29       515.89 o                         
   3  33   1       1489.26       1807.72       142.96 o                         
   4  33   1       1254.43       1290.81       135.28 o                         
   5  33   1       5691.82       5150.07       282.64 o                         
   6  33   1       2772.26       3231.67       224.85 o                         
   7  33   1        875.51       1151.44       251.64 o                         
  -5  34   1        899.70       1066.32       127.57 o                         
  -4  34   1       2859.32       3315.74       197.23 o                         
  -3  34   1       4144.55       4574.52       229.32 o                         
  -2  34   1       2020.71       2677.29       158.14 o                         
  -1  34   1         80.36        403.81       113.42 o                         
   0  34   1        186.04        166.54        91.82 o                         
   1  34   1       2377.54       2322.65       154.60 o                         
   2  34   1       6634.78       6543.03       283.28 o                         
   3  34   1       5078.51       5316.66       283.82 o                         
   4  34   1       1579.95       2082.78       158.05 o                         
   5  34   1          4.55         30.49       107.60 o                         
  -4  35   1         14.06         36.61       115.84 o                         
  -3  35   1       2475.63       2250.78       185.14 o                         
  -2  35   1       5317.20       5607.09       300.64 o                         
  -1  35   1       2861.69       3292.64       173.85 o                         
   0  35   1         51.03        152.31       101.75 o                         
   1  35   1       1259.08       1463.01       131.84 o                         
   2  35   1       3323.50       3412.83       224.98 o                         
   3  35   1       2558.11       2160.22       183.04 o                         
   4  35   1        140.44         97.89       110.40 o                         
  -1  36   1        625.44        983.31       233.81 o                         
   0  36   1       2541.43       3061.14       173.88 o                         
   1  36   1       4034.79       3993.29       530.78 o                         
 -17   0   2        134.84        350.35       215.69 o                         
 -16   0   2        757.80       1130.66       257.85 o                         
 -15   0   2        447.44        456.95       253.83 o                         
 -14   0   2       1994.18       2276.80       206.76 o                         
 -13   0   2          0.10         27.99       110.90 o                         
 -12   0   2        580.34        918.05       138.63 o                         
 -11   0   2        508.89        174.42       127.63 o                         
 -10   0   2         89.54         -4.54        93.62 o                         
  -9   0   2        217.28        162.39       123.65 o                         
  -8   0   2       1952.64       1666.17       111.08 o                         
  -7   0   2       6810.24       6501.20       188.36 o                         
  -6   0   2         22.13        -76.00        76.00 o                         
  -5   0   2         29.75        -10.17        59.97 o                         
  -4   0   2         93.84        -53.29        90.25 o                         
  -3   0   2      10325.98      11095.87       231.47 o                         
  -2   0   2      12188.86      13880.12       240.36 o                         
  -1   0   2      30551.30      29904.03       821.65 o                         
   1   0   2      26997.07      29097.62       680.43 o                         
   2   0   2      25315.75      28365.98       698.54 o                         
   3   0   2        149.17        441.22        54.05 o                         
   4   0   2       1179.99       1866.71        81.11 o                         
   5   0   2       1676.70       1474.75        98.82 o                         
   6   0   2       7883.18       7702.66       274.57 o                         
   7   0   2       8022.22       8395.74       280.93 o                         
   8   0   2       1835.13       1570.80       123.54 o                         
   9   0   2        420.77        406.85       104.23 o                         
  10   0   2         67.89         37.34       106.15 o                         
  11   0   2       6339.06       7049.06       371.77 o                         
  12   0   2        197.86        141.13       112.29 o                         
  13   0   2          2.19        -86.55       161.56 o                         
  14   0   2          2.36        124.54       155.04 o                         
  15   0   2          1.06         23.71       149.29 o                         
  16   0   2         62.31        116.11       249.93 o                         
  17   0   2         47.52        147.42       271.78 o                         
 -17   1   2        233.47        596.17       151.19 o                         
 -16   1   2       1024.56       1316.02       172.69 o                         
 -15   1   2        803.03        813.80       127.47 o                         
 -14   1   2        589.11        801.05        95.05 o                         
 -13   1   2         23.09        -92.84        92.84 o                         
 -12   1   2         69.33        184.77        82.65 o                         
 -11   1   2       1696.78       1494.59        96.57 o                         
 -10   1   2      10565.17      10074.13       270.78 o                         
  -9   1   2      14026.74      13294.35       328.90 o                         
  -8   1   2      17628.41      17164.08       396.39 o                         
  -7   1   2       3104.99       2955.79        85.70 o                         
  -6   1   2       4323.21       4305.25       106.59 o                         
  -5   1   2        392.58        426.95        79.29 o                         
  -4   1   2      13987.49      14691.66       241.70 o                         
  -3   1   2        338.31        386.31        39.17 o                         
  -2   1   2      11218.68      12563.36       217.80 o                         
  -1   1   2        510.58        381.78        20.73 o                         
   1   1   2      15369.70      17129.71       248.69 o                         
   2   1   2        332.43        402.16        38.31 o                         
   3   1   2       2975.56       3462.65        83.76 o                         
   4   1   2       2635.16       2727.79        77.30 o                         
   5   1   2      20955.94      21836.96       427.36 o                         
   6   1   2       4487.49       4840.58       124.29 o                         
   7   1   2       7395.22       7134.49       167.57 o                         
   8   1   2      25401.48      25331.08       626.15 o                         
   9   1   2      17208.26      18421.29       499.54 o                         
  10   1   2       8808.77       8153.92       247.41 o                         
  11   1   2        374.04        491.21       114.21 o                         
  12   1   2          1.49         66.56        88.04 o                         
  13   1   2         84.53        135.79        97.71 o                         
  14   1   2        219.84        423.85       118.20 o                         
  15   1   2         28.35        -33.35       135.15 o                         
  16   1   2         60.73        125.67       141.46 o                         
  17   1   2        215.94        329.75       147.83 o                         
 -17   2   2         55.44        220.93       115.45 o                         
 -16   2   2        129.85        340.67       121.33 o                         
 -15   2   2        134.58        160.27       106.33 o                         
 -14   2   2       1526.80       1236.11       128.52 o                         
 -13   2   2       1208.63       1149.54       114.85 o                         
 -12   2   2        528.19        386.89        88.09 o                         
 -11   2   2       5277.47       5523.37       161.26 o                         
 -10   2   2       5226.18       4462.77       154.36 o                         
  -9   2   2        522.71        556.49        71.10 o                         
  -8   2   2       4589.82       4427.34       129.19 o                         
  -7   2   2          1.74         84.80        47.39 o                         
  -6   2   2       1528.30       1569.11        60.36 o                         
  -5   2   2      17558.70      18208.99       317.48 o                         
  -4   2   2       8324.61       6865.94       117.71 o                         
  -3   2   2       3170.39       4386.15       125.89 o                         
  -2   2   2       5316.01       5064.70       155.55 o                         
  -1   2   2     102249.81     105534.47      3076.85 o                         
   0   2   2      75775.17      84137.60      2776.89 o                         
   1   2   2      45951.76      48342.29      1266.57 o                         
   2   2   2      28599.92      28769.08       557.01 o                         
   3   2   2      36368.14      37030.23       842.57 o                         
   4   2   2       7669.41       8345.76       153.40 o                         
   5   2   2       7921.17       7296.52       158.35 o                         
   6   2   2        218.97        309.43        60.70 o                         
   7   2   2         23.93        159.75        54.95 o                         
   8   2   2        824.45        687.25        68.28 o                         
   9   2   2        184.76        137.98        66.85 o                         
  10   2   2       2183.18       2046.80       118.46 o                         
  11   2   2       1158.67        936.71        96.94 o                         
  12   2   2         10.28        -34.70        96.21 o                         
  13   2   2          0.91        -31.18        90.88 o                         
  14   2   2         29.30        -21.92       121.72 o                         
  15   2   2         31.38        348.55       140.01 o                         
  16   2   2        103.31         96.19       139.83 o                         
  17   2   2         13.41        189.88       154.62 o                         
 -17   3   2        242.09        413.52       154.70 o                         
 -16   3   2          0.84         78.04       103.96 o                         
 -15   3   2        271.89        392.92       132.80 o                         
 -14   3   2        174.90         96.08        99.24 o                         
 -13   3   2        240.69        404.24       103.03 o                         
 -12   3   2         40.76         88.75        81.48 o                         
 -11   3   2       1657.73       1458.95        96.82 o                         
 -10   3   2        558.13        317.26        76.54 o                         
  -9   3   2         16.35        -43.06        61.12 o                         
  -8   3   2       1370.09       1133.52        65.16 o                         
  -7   3   2        306.94        194.52        57.68 o                         
  -6   3   2        687.53        753.54        52.29 o                         
  -5   3   2        154.71        -43.51        43.51 o                         
  -4   3   2        868.74        771.42        43.28 o                         
  -3   3   2       8036.21       9321.88       153.05 o                         
  -2   3   2      11960.47      10315.60       140.07 o                         
  -1   3   2       1626.57       1387.35        36.37 o                         
   0   3   2      16379.60      17773.89       258.05 o                         
   1   3   2      14208.86      15668.47       220.45 o                         
   2   3   2        801.89        689.69        50.78 o                         
   3   3   2       5276.89       5500.04       111.35 o                         
   4   3   2       7032.22       7060.87       142.91 o                         
   5   3   2       9976.40       9741.73       210.08 o                         
   6   3   2          8.06        -10.17        57.22 o                         
   7   3   2       3061.93       3442.43       106.06 o                         
   8   3   2       2119.21       1652.24        87.87 o                         
   9   3   2       2153.27       2103.92        99.67 o                         
  10   3   2       6738.05       7198.79       228.01 o                         
  11   3   2       3390.18       3619.57       166.98 o                         
  12   3   2         47.54        -66.22       105.71 o                         
  13   3   2         74.83         89.97       107.42 o                         
  14   3   2        424.43        552.21       128.79 o                         
  15   3   2        132.76        280.06       143.02 o                         
  16   3   2        289.13        437.25       161.52 o                         
  17   3   2        297.56        657.53       177.70 o                         
 -17   4   2        183.44        171.94       133.13 o                         
 -16   4   2        479.95        593.48       135.78 o                         
 -15   4   2         59.58        -16.67       121.44 o                         
 -14   4   2        332.60        669.56       118.47 o                         
 -13   4   2        145.59        239.39        99.69 o                         
 -12   4   2         88.99         30.73        70.22 o                         
 -11   4   2       5017.99       4873.57       156.24 o                         
 -10   4   2      12391.48      11956.27       321.66 o                         
  -9   4   2       8501.31       8422.58       196.45 o                         
  -8   4   2        340.74        116.70        47.77 o                         
  -7   4   2        510.17        419.41        58.14 o                         
  -6   4   2        596.98        476.04        54.68 o                         
  -5   4   2       1602.15       1524.41        60.87 o                         
  -4   4   2        806.80       1089.65        50.76 o                         
  -3   4   2       4596.98       3613.29        80.23 o                         
  -2   4   2      50622.38      49372.74       898.82 o                         
  -1   4   2       4324.92       3402.66        49.18 o                         
   0   4   2      45758.33      47731.89       969.73 o                         
   1   4   2       7720.01       8291.27       119.30 o                         
   2   4   2        440.42       1214.04        95.94 o                         
   3   4   2        821.34       1304.40        62.13 o                         
   4   4   2          4.47         96.40        46.74 o                         
   5   4   2       6901.85       7694.09       174.55 o                         
   6   4   2         85.18        240.45        65.76 o                         
   7   4   2       1103.17       1020.72        67.91 o                         
   8   4   2       2888.37       2974.87       119.56 o                         
   9   4   2       8657.51       8370.22       249.68 o                         
  10   4   2        977.90        727.74       103.54 o                         
  11   4   2        565.37        780.83       110.84 o                         
  12   4   2       2657.54       2728.08       163.31 o                         
  13   4   2        109.73         18.42       115.55 o                         
  14   4   2         50.96        -61.96       123.08 o                         
  15   4   2        471.97        789.21       134.21 o                         
  16   4   2        664.84       1097.59       205.33 o                         
  17   4   2        104.33        103.72       148.04 o                         
 -17   5   2        111.23        222.14       130.95 o                         
 -16   5   2        777.95       1409.87       156.94 o                         
 -15   5   2       4404.79       5164.56       251.11 o                         
 -14   5   2       3421.17       4491.89       214.31 o                         
 -13   5   2        201.23        384.50        90.84 o                         
 -12   5   2        134.36        302.87        81.55 o                         
 -11   5   2         83.49          9.22        68.00 o                         
 -10   5   2        520.64        479.96        69.11 o                         
  -9   5   2       5249.49       4841.48       134.95 o                         
  -8   5   2       6700.12       6593.49       155.81 o                         
  -7   5   2      28039.99      26747.92       636.91 o                         
  -6   5   2       2996.26       3303.90        90.22 o                         
  -5   5   2         92.83        112.74        43.71 o                         
  -4   5   2        800.18        732.38        43.58 o                         
  -3   5   2      10600.22       9048.32       189.41 o                         
  -2   5   2       5766.72       4446.81        68.03 o                         
  -1   5   2       2886.47       2030.76        52.62 o                         
   0   5   2       1011.49       1017.90        37.00 o                         
   1   5   2       9558.71       8996.31       129.09 o                         
   2   5   2       3226.43       3785.46        64.75 o                         
   3   5   2      15091.80      14262.48       264.59 o                         
   4   5   2        793.86       1101.67        72.23 o                         
   5   5   2        225.52        131.23        50.73 o                         
   6   5   2       1271.95       1240.50        77.21 o                         
   7   5   2      13343.71      13891.79       374.94 o                         
   8   5   2       5468.19       5272.26       147.54 o                         
   9   5   2        530.66        314.46        74.36 o                         
  10   5   2         28.24        -36.15        84.31 o                         
  11   5   2        746.27        854.57       114.63 o                         
  12   5   2        283.29        163.78       123.78 o                         
  13   5   2         54.40         14.49       117.14 o                         
  14   5   2        145.01        -59.40       115.94 o                         
  15   5   2         24.91        -27.64       149.42 o                         
  16   5   2        822.14        734.38       148.11 o                         
  17   5   2       1011.02       1467.42       175.54 o                         
 -17   6   2       1401.99       1740.36       185.29 o                         
 -16   6   2       1074.66       1273.87       139.09 o                         
 -15   6   2        507.64        632.29       127.35 o                         
 -14   6   2        427.10        324.75       117.19 o                         
 -13   6   2         77.99         74.20        83.64 o                         
 -12   6   2         20.50        331.29        89.42 o                         
 -11   6   2          8.64        -81.76        81.76 o                         
 -10   6   2        470.49        282.67        65.02 o                         
  -9   6   2       6378.04       6196.46       157.01 o                         
  -8   6   2       1212.54       1291.81        74.21 o                         
  -7   6   2          6.00        -73.86        73.86 o                         
  -6   6   2       2219.91       2341.70        76.55 o                         
  -5   6   2         56.02         55.73        43.48 o                         
  -4   6   2        103.27         81.37        39.10 o                         
  -3   6   2       4989.33       4378.06        79.61 o                         
  -2   6   2          2.50         -0.19        39.26 o                         
  -1   6   2      11383.34      10233.83       144.01 o                         
   0   6   2       6271.83       6289.51       121.47 o                         
   1   6   2        320.91        520.38        35.16 o                         
   2   6   2      25423.50      25882.76       379.37 o                         
   3   6   2         74.39        -54.24        54.24 o                         
   4   6   2        980.31        860.06        48.62 o                         
   5   6   2       2324.15       2096.89        72.71 o                         
   6   6   2       4960.69       4249.66       144.08 o                         
   7   6   2        775.60        631.60        63.22 o                         
   8   6   2        879.68        899.33        77.05 o                         
   9   6   2       1564.00       1180.58        89.90 o                         
  10   6   2       3498.77       3540.81       167.99 o                         
  11   6   2       5608.24       6709.33       272.53 o                         
  12   6   2       1917.77       2330.91       147.60 o                         
  13   6   2       1994.91       2294.60       183.97 o                         
  14   6   2        182.33        218.81       113.62 o                         
  15   6   2        417.32        483.56       126.55 o                         
  16   6   2        149.94        226.82       104.29 o                         
  17   6   2          1.00       -137.38       137.38 o                         
 -17   7   2       1171.93       1454.61       180.18 o                         
 -16   7   2        840.37        978.89       139.90 o                         
 -15   7   2        919.95       1351.01       146.22 o                         
 -14   7   2        426.62        677.80       133.56 o                         
 -13   7   2         45.77        158.95        79.08 o                         
 -12   7   2         66.74        146.99        83.43 o                         
 -11   7   2       2094.03       2210.02       123.04 o                         
 -10   7   2       5048.54       5332.93       177.52 o                         
  -9   7   2       2049.69       1744.97       101.24 o                         
  -8   7   2      15496.12      15410.79       456.56 o                         
  -7   7   2      17440.63      18992.04       397.55 o                         
  -6   7   2      16380.01      15995.74       312.72 o                         
  -5   7   2       5517.66       4313.12        93.17 o                         
  -4   7   2       2439.75       2630.35        65.34 o                         
  -3   7   2      18433.37      18916.42       306.39 o                         
  -2   7   2      32312.71      30222.74       519.12 o                         
  -1   7   2       7728.59       8273.90       128.95 o                         
   0   7   2       1040.96       1057.46        47.81 o                         
   1   7   2      18196.86      16645.14       251.31 o                         
   2   7   2      12027.12      12729.55       223.73 o                         
   3   7   2        196.13        681.96       135.57 o                         
   4   7   2        842.72       1476.88        99.96 o                         
   5   7   2       2236.31       1997.98        70.39 o                         
   6   7   2       1618.69        991.62        92.56 o                         
   7   7   2         14.04        -86.66        86.66 o                         
   8   7   2       2211.91       1775.11        93.84 o                         
   9   7   2       1278.82       1270.75        95.87 o                         
  10   7   2       1607.83       1489.41       107.41 o                         
  11   7   2         85.17        -63.28        86.50 o                         
  12   7   2        395.68        379.15        97.45 o                         
  13   7   2          9.14        -15.71        91.74 o                         
  14   7   2          1.15        -98.16        98.16 o                         
  15   7   2        185.92        131.11       128.17 o                         
  16   7   2        179.40        164.50       128.67 o                         
  17   7   2        156.85        192.79       149.64 o                         
 -17   8   2        107.78        237.52       134.88 o                         
 -16   8   2         63.58        331.74       125.58 o                         
 -15   8   2        208.62        304.27       111.68 o                         
 -14   8   2       1438.04       1702.78       155.19 o                         
 -13   8   2        200.83        313.71       107.22 o                         
 -12   8   2       3497.80       3500.26       157.65 o                         
 -11   8   2       4123.83       4164.29       166.65 o                         
 -10   8   2       7652.81       7629.10       244.86 o                         
  -9   8   2       1878.49       1806.04        95.81 o                         
  -8   8   2         22.03         58.78        59.04 o                         
  -7   8   2       5480.05       4689.55       156.67 o                         
  -6   8   2       5220.58       4636.34       175.97 o                         
  -5   8   2         21.74         43.67        46.43 o                         
  -4   8   2       4886.67       4078.42        84.98 o                         
  -3   8   2        248.96        548.09        68.78 o                         
  -2   8   2        521.17        485.93        52.17 o                         
  -1   8   2       1933.29       1721.83        57.28 o                         
   0   8   2       4854.01       5062.17        98.93 o                         
   1   8   2       7261.26       6238.71       126.33 o                         
   2   8   2      11937.02      12683.47       200.47 o                         
   3   8   2      11015.30      10357.64       155.23 o                         
   4   8   2       4099.15       4510.60       113.94 o                         
   5   8   2          3.13        -23.85        39.76 o                         
   6   8   2      13591.14      13033.78       254.63 o                         
   7   8   2      11634.42      11420.35       252.39 o                         
   8   8   2        279.63        260.49        60.49 o                         
   9   8   2       1488.02       1095.34        82.45 o                         
  10   8   2        933.54        692.59        85.66 o                         
  11   8   2        536.37        330.13        87.67 o                         
  12   8   2         37.65       -101.44       101.44 o                         
  13   8   2         97.89        144.60        87.98 o                         
  14   8   2        113.00        201.41       117.20 o                         
  15   8   2        751.80       1110.80       151.69 o                         
  16   8   2        122.30        283.24       150.23 o                         
 -17   9   2         94.70         51.97       127.09 o                         
 -16   9   2        201.05        251.27       129.62 o                         
 -15   9   2       1048.45       1075.08       134.38 o                         
 -14   9   2        280.17        288.92       112.29 o                         
 -13   9   2       1078.89       1090.01       117.24 o                         
 -12   9   2        187.47         81.32       102.43 o                         
 -11   9   2         59.24        141.29        73.90 o                         
 -10   9   2       3395.17       2594.97       141.16 o                         
  -9   9   2        120.65        -75.79        75.79 o                         
  -8   9   2        756.47        686.16        57.52 o                         
  -7   9   2       2746.63       2559.23        87.03 o                         
  -6   9   2        176.50        105.27        48.97 o                         
  -5   9   2       2320.51       1927.24        70.70 o                         
  -4   9   2       1283.65       1412.69        61.25 o                         
  -3   9   2      11177.54       9577.59       151.64 o                         
  -2   9   2      14305.67      14761.87       235.04 o                         
  -1   9   2      68598.76      70052.09      1800.51 o                         
   0   9   2        224.24        422.50        44.57 o                         
   1   9   2       2435.85       3895.69       166.17 o                         
   2   9   2       3424.27       2617.68       112.21 o                         
   3   9   2       1267.59       1073.48        74.73 o                         
   4   9   2       7908.64       6226.87       118.54 o                         
   5   9   2       3881.84       3633.69       103.18 o                         
   6   9   2       1195.43        946.18        64.09 o                         
   7   9   2         13.77         21.82        55.57 o                         
   8   9   2        582.41        537.97        60.90 o                         
   9   9   2       4878.73       4807.27       138.38 o                         
  10   9   2      13306.54      13249.03       396.59 o                         
  11   9   2       1329.43       1101.95       110.57 o                         
  12   9   2        280.99        397.93        83.69 o                         
  13   9   2         89.02        124.90        98.93 o                         
  14   9   2         94.13        121.24       113.96 o                         
  15   9   2         96.78        156.89       117.38 o                         
  16   9   2         75.45        133.32       143.77 o                         
 -16  10   2         71.48        132.95       101.21 o                         
 -15  10   2        651.29        533.21       131.05 o                         
 -14  10   2        814.80        966.65       125.69 o                         
 -13  10   2         93.97         61.29        99.91 o                         
 -12  10   2       6612.54       6173.89       215.22 o                         
 -11  10   2      16940.99      16065.33       785.12 o                         
 -10  10   2       8412.93       7605.28       308.37 o                         
  -9  10   2       7401.32       6735.06       235.45 o                         
  -8  10   2        239.22        353.16        51.03 o                         
  -7  10   2       6072.35       5802.41       160.42 o                         
  -6  10   2        607.73        515.15        53.25 o                         
  -5  10   2       2036.93       2060.70        79.67 o                         
  -4  10   2         10.92         16.87        42.76 o                         
  -3  10   2       8410.01       7054.51       127.96 o                         
  -2  10   2       7971.47       8294.76       327.86 o                         
  -1  10   2       5283.68       6830.65       143.25 o                         
   0  10   2       2515.89       2450.01        61.49 o                         
   1  10   2      23837.44      23768.43       441.42 o                         
   2  10   2      19078.91      19506.45       343.14 o                         
   3  10   2       3058.73       2578.40        93.34 o                         
   4  10   2        406.76        463.34        45.02 o                         
   5  10   2       9220.33       9417.40       206.39 o                         
   6  10   2       2632.74       2706.43       119.86 o                         
   7  10   2       5137.83       4906.40       138.17 o                         
   8  10   2        331.96        401.54        66.13 o                         
   9  10   2        627.38        431.90        67.86 o                         
  10  10   2         86.57        -71.13        71.13 o                         
  11  10   2        167.40        -77.00        77.00 o                         
  12  10   2          4.12        -87.56        87.56 o                         
  13  10   2        789.30       1107.54       123.34 o                         
  14  10   2        860.17       1031.26       140.51 o                         
  15  10   2        209.70        218.39       105.79 o                         
  16  10   2        108.30        175.84       136.92 o                         
 -16  11   2         90.80        102.82       108.70 o                         
 -15  11   2         11.86        -44.82       107.83 o                         
 -14  11   2         33.40         11.76        86.08 o                         
 -13  11   2        476.46        380.64       105.44 o                         
 -12  11   2       1684.44       1791.93       115.74 o                         
 -11  11   2       1946.48       1641.63       130.31 o                         
 -10  11   2         17.60        -69.63        69.63 o                         
  -9  11   2         53.74        121.76        62.12 o                         
  -8  11   2        582.59        489.26        58.87 o                         
  -7  11   2         27.49         -6.30        52.83 o                         
  -6  11   2        559.49        317.44        54.19 o                         
  -5  11   2        294.45        374.48        58.41 o                         
  -4  11   2        952.49        841.47        54.42 o                         
  -3  11   2       2663.94       2738.52        70.46 o                         
  -2  11   2      14478.71      14112.09       251.00 o                         
  -1  11   2      13772.57      15094.91       260.53 o                         
   0  11   2       6822.60       6982.30       134.72 o                         
   1  11   2        272.26        586.40        91.84 o                         
   2  11   2       8337.41       9319.75       165.18 o                         
   3  11   2         76.74         81.61        40.09 o                         
   4  11   2       6156.45       6612.19       113.12 o                         
   5  11   2       6369.07       6494.94       163.60 o                         
   6  11   2       2103.13       1724.38        75.99 o                         
   7  11   2       1606.80       1476.80        81.45 o                         
   8  11   2       6917.42       5913.80       224.42 o                         
   9  11   2       1661.91       1583.67        96.64 o                         
  10  11   2        745.57        563.17       107.37 o                         
  11  11   2         17.08        -27.79        93.17 o                         
  12  11   2        774.81        703.51        90.32 o                         
  13  11   2        418.55        513.38        99.15 o                         
  14  11   2        403.94        366.74        97.77 o                         
  15  11   2        895.77       1231.35       134.14 o                         
  16  11   2        580.46        671.33       146.94 o                         
 -16  12   2        458.60        609.25       124.13 o                         
 -15  12   2         16.47         19.78       113.52 o                         
 -14  12   2        263.72        276.82       102.78 o                         
 -13  12   2        102.39         85.76       114.84 o                         
 -12  12   2       2784.04       2739.58       153.59 o                         
 -11  12   2       7054.87       6676.47       214.65 o                         
 -10  12   2       1980.51       1871.03       111.56 o                         
  -9  12   2          4.35         33.19        59.52 o                         
  -8  12   2       1333.76       1212.35        70.36 o                         
  -7  12   2       1147.41       1282.60       101.31 o                         
  -6  12   2       9682.45       8658.20       208.17 o                         
  -5  12   2       1011.28       1059.93        62.43 o                         
  -4  12   2        136.03        144.50        41.79 o                         
  -3  12   2       2712.69       3170.12       102.88 o                         
  -2  12   2      13080.86      13074.16       240.64 o                         
  -1  12   2      36058.26      35173.77       695.08 o                         
   0  12   2      34190.85      35244.65       803.70 o                         
   1  12   2       4242.93       5257.29       158.43 o                         
   2  12   2       1150.05       3116.09       122.06 o                         
   3  12   2       5138.22       5587.16       106.51 o                         
   4  12   2        917.28        933.14        57.25 o                         
   5  12   2       4046.38       4279.04       106.91 o                         
   6  12   2       6052.28       6124.03       149.25 o                         
   7  12   2        209.11        153.51        57.54 o                         
   8  12   2       3345.20       3078.39       103.31 o                         
   9  12   2        405.44        317.78        73.34 o                         
  10  12   2         50.60        -48.48        79.35 o                         
  11  12   2         67.48         64.12        77.88 o                         
  12  12   2          0.54          4.14        84.01 o                         
  13  12   2        417.39        364.07        97.79 o                         
  14  12   2        484.31        677.07       117.82 o                         
  15  12   2        141.87        187.22       123.09 o                         
  16  12   2        139.96        266.64       137.95 o                         
 -16  13   2         71.56         36.57       113.84 o                         
 -15  13   2        271.52        305.34       119.96 o                         
 -14  13   2        198.45        376.76        89.83 o                         
 -13  13   2          3.11        -76.36        98.22 o                         
 -12  13   2        159.93        192.68        88.90 o                         
 -11  13   2          0.50        -62.82        80.75 o                         
 -10  13   2         40.93         85.01        66.89 o                         
  -9  13   2       2592.09       2436.87       127.03 o                         
  -8  13   2       2998.67       2655.28       120.15 o                         
  -7  13   2        345.29        343.39        74.90 o                         
  -6  13   2       6254.46       6106.77       152.79 o                         
  -5  13   2       2122.29       1693.58        69.04 o                         
  -4  13   2         15.04         40.48        47.68 o                         
  -3  13   2      12183.00      12784.59       259.36 o                         
  -2  13   2      46180.69      49188.88      1265.54 o                         
  -1  13   2       5141.02       6948.20       231.94 o                         
   0  13   2       9325.25      10396.88       204.41 o                         
   1  13   2      17611.11      18472.09       353.68 o                         
   2  13   2       4278.56       3364.31        98.65 o                         
   3  13   2         24.18        335.28       112.78 o                         
   4  13   2       1756.86       2129.69        73.81 o                         
   5  13   2       6371.47       6629.33       163.58 o                         
   6  13   2         28.10        -53.44        53.44 o                         
   7  13   2        243.84        174.02        60.67 o                         
   8  13   2       1932.59       1927.97        98.60 o                         
   9  13   2         75.07        -15.00        71.28 o                         
  10  13   2       1655.34       1540.28        95.86 o                         
  11  13   2         15.22        -13.52        78.19 o                         
  12  13   2         80.25         40.04        80.01 o                         
  13  13   2         39.06        167.46       103.23 o                         
  14  13   2        279.86        108.40       114.29 o                         
  15  13   2        552.87        656.13       133.83 o                         
  16  13   2        259.30        540.71       154.89 o                         
 -16  14   2        135.97        105.47       122.45 o                         
 -15  14   2        108.25         17.08       111.90 o                         
 -14  14   2        148.97        195.69       113.18 o                         
 -13  14   2        312.97        192.72        95.57 o                         
 -12  14   2       1779.79       1664.27       121.98 o                         
 -11  14   2        148.76        172.23        81.77 o                         
 -10  14   2         34.85         21.47        72.58 o                         
  -9  14   2         20.00         67.40        66.92 o                         
  -8  14   2       2380.37       2205.83        97.12 o                         
  -7  14   2      12282.10      10989.22       346.42 o                         
  -6  14   2       7631.05       7456.30       184.58 o                         
  -5  14   2       2082.00       2430.66        77.80 o                         
  -4  14   2         77.27        139.49        47.46 o                         
  -3  14   2       4711.24       6078.72       146.91 o                         
  -2  14   2       5652.81       5361.94       138.37 o                         
  -1  14   2      13154.28      14727.51       280.81 o                         
   0  14   2      19982.16      24416.32       514.49 o                         
   1  14   2       4032.63       4372.40       129.01 o                         
   2  14   2       7382.39       7442.11       150.28 o                         
   3  14   2       9512.95       9152.41       173.20 o                         
   4  14   2        429.36        288.04        51.18 o                         
   5  14   2       2478.98       2003.86        68.95 o                         
   6  14   2      16239.50      15970.33       366.80 o                         
   7  14   2       4273.97       3396.79       116.26 o                         
   8  14   2        104.18        145.75        57.35 o                         
   9  14   2        150.87        116.41        76.97 o                         
  10  14   2       2038.62       1957.80       107.91 o                         
  11  14   2       1082.89       1184.95       112.70 o                         
  12  14   2       1096.04        858.92       119.30 o                         
  13  14   2          1.08         25.80       110.73 o                         
  14  14   2          2.34        -21.11        95.41 o                         
  15  14   2          3.90         98.33       122.96 o                         
  16  14   2          8.26        -54.24       174.18 o                         
 -16  15   2        131.12         20.31       136.52 o                         
 -15  15   2        178.69        222.82       123.77 o                         
 -14  15   2         91.56        177.98       108.74 o                         
 -13  15   2        600.80        669.52       120.78 o                         
 -12  15   2       1114.77        922.90       109.53 o                         
 -11  15   2        585.67        539.56        94.63 o                         
 -10  15   2         24.19         71.55        77.07 o                         
  -9  15   2          0.63         61.23        70.89 o                         
  -8  15   2        857.31        714.10        83.13 o                         
  -7  15   2       7299.51       6241.64       232.58 o                         
  -6  15   2       2237.10       1865.16        98.91 o                         
  -5  15   2        475.89        515.25        50.08 o                         
  -4  15   2       1694.17       1455.41        64.96 o                         
  -3  15   2      29675.24      28478.78       653.24 o                         
  -2  15   2      18227.79      18624.82       365.78 o                         
  -1  15   2      11841.38      11926.14       380.47 o                         
   0  15   2       4876.76       5240.65       125.87 o                         
   1  15   2      19798.13      22218.57       463.53 o                         
   2  15   2      10103.82      11280.48       283.53 o                         
   3  15   2        359.65        467.22       149.92 o                         
   4  15   2        892.67        869.49        53.29 o                         
   5  15   2        944.84        884.80        94.76 o                         
   6  15   2       2206.15       1945.99        82.03 o                         
   7  15   2        957.90        640.48        70.76 o                         
   8  15   2        329.72        292.01        76.91 o                         
   9  15   2          5.15         64.56        75.14 o                         
  10  15   2         11.62         -9.52        79.65 o                         
  11  15   2        171.89         51.00        92.69 o                         
  12  15   2        315.69        326.73        97.69 o                         
  13  15   2         54.06        105.18       111.27 o                         
  14  15   2          0.29        -23.05       119.80 o                         
  15  15   2         43.23        147.08       106.69 o                         
 -15  16   2        264.22        226.14       127.28 o                         
 -14  16   2        269.83        555.49       133.15 o                         
 -13  16   2       1134.47        943.49       107.15 o                         
 -12  16   2       3618.49       3586.65       180.99 o                         
 -11  16   2       6395.93       5453.72       225.32 o                         
 -10  16   2        213.75        243.06        81.67 o                         
  -9  16   2        181.29        270.78        74.37 o                         
  -8  16   2       2790.42       2751.58       133.21 o                         
  -7  16   2        486.09        427.31        60.78 o                         
  -6  16   2         40.60         55.38        58.10 o                         
  -5  16   2       1108.45       1069.98        62.73 o                         
  -4  16   2       3302.81       3218.28        93.12 o                         
  -3  16   2       1622.62       1955.29        91.55 o                         
  -2  16   2         55.57       1192.36       128.23 o                         
  -1  16   2          4.49        128.77        59.27 o                         
   0  16   2        901.58        911.43        55.15 o                         
   1  16   2       3339.64       2956.55       108.66 o                         
   2  16   2      10528.54      10802.10       209.91 o                         
   3  16   2       3477.78       2908.51        96.17 o                         
   4  16   2       1152.53       1161.62        67.87 o                         
   5  16   2        296.84        249.04        50.86 o                         
   6  16   2       2793.45       2345.46       111.15 o                         
   7  16   2       5832.72       5330.65       162.96 o                         
   8  16   2       4902.77       4312.12       182.47 o                         
   9  16   2       1482.64       1220.66        94.19 o                         
  10  16   2          0.12       -106.61       106.61 o                         
  11  16   2        959.89        734.03       113.91 o                         
  12  16   2        815.08        674.67       114.43 o                         
  13  16   2         38.79        132.99       102.08 o                         
  14  16   2        279.23        147.54       113.58 o                         
  15  16   2       1022.63       1035.43       155.83 o                         
 -15  17   2         15.59         19.77       126.88 o                         
 -14  17   2        292.52        202.02       115.99 o                         
 -13  17   2       2823.34       2745.85       211.69 o                         
 -12  17   2       4099.30       3808.99       230.90 o                         
 -11  17   2         99.34         88.31        85.78 o                         
 -10  17   2        966.90        901.43        97.90 o                         
  -9  17   2       4830.91       4053.92       159.76 o                         
  -8  17   2      15676.36      13755.83       875.23 o                         
  -7  17   2       2117.24       1923.46        94.46 o                         
  -6  17   2        102.65        115.66       100.77 o                         
  -5  17   2       1279.58       1239.41        82.35 o                         
  -4  17   2      14096.41      14041.08       310.00 o                         
  -3  17   2      18601.14      17705.98       396.54 o                         
  -2  17   2       6114.34       6672.97       221.37 o                         
  -1  17   2       2828.87       3500.58        94.26 o                         
   0  17   2       1194.66       1366.93        72.70 o                         
   1  17   2        773.83       1146.77        67.63 o                         
   2  17   2       9150.18      10889.80       218.66 o                         
   3  17   2       5373.08       6430.63       161.60 o                         
   4  17   2       2269.56       2559.76       155.59 o                         
   5  17   2        114.13        138.77        53.85 o                         
   6  17   2       8894.60       7895.17       233.89 o                         
   7  17   2       7434.58       6834.73       204.30 o                         
   8  17   2       5127.45       4074.19       155.54 o                         
   9  17   2       1123.48        970.80       103.36 o                         
  10  17   2        643.39        638.96        90.63 o                         
  11  17   2          0.69         84.56        88.31 o                         
  12  17   2         68.27        -71.25       100.58 o                         
  13  17   2         55.38        158.19       101.15 o                         
  14  17   2        914.64        775.10       135.38 o                         
  15  17   2        285.11        111.59       124.46 o                         
 -15  18   2         33.20         71.56       112.70 o                         
 -14  18   2        296.19        462.35       127.83 o                         
 -13  18   2        537.40        576.80       105.68 o                         
 -12  18   2       1123.35       1016.82       125.04 o                         
 -11  18   2        523.31        514.97        93.62 o                         
 -10  18   2        199.59        244.31        90.14 o                         
  -9  18   2       2050.67       1777.86       129.35 o                         
  -8  18   2       2430.24       2060.83       118.60 o                         
  -7  18   2       3584.09       3232.28       133.25 o                         
  -6  18   2       1499.37       1265.18        70.24 o                         
  -5  18   2       6319.92       6367.67       198.09 o                         
  -4  18   2        950.59        709.96        69.97 o                         
  -3  18   2        348.96        324.56        56.38 o                         
  -2  18   2       5105.32       5076.86       135.79 o                         
  -1  18   2       4430.23       5290.70       151.44 o                         
   0  18   2       8318.68       9361.43       229.27 o                         
   1  18   2       9803.14      10086.73       208.17 o                         
   2  18   2        723.17       1105.83        87.47 o                         
   3  18   2        383.25        260.91        48.65 o                         
   4  18   2        332.04        225.81        68.03 o                         
   5  18   2         50.81         92.51        63.20 o                         
   6  18   2          0.62         65.88        85.78 o                         
   7  18   2       1637.90       1425.17       111.07 o                         
   8  18   2       6699.10       5884.83       223.20 o                         
   9  18   2       3296.83       3110.22       137.20 o                         
  10  18   2          3.61        -82.71        97.00 o                         
  11  18   2         16.25         37.40        94.38 o                         
  12  18   2        191.20         90.72       102.38 o                         
  13  18   2         33.93        212.57       114.63 o                         
  14  18   2        841.47        633.29       131.25 o                         
  15  18   2       1692.45       1788.19       206.90 o                         
 -14  19   2        420.28        467.25       110.30 o                         
 -13  19   2        611.53        579.15       125.37 o                         
 -12  19   2        710.51        572.72       112.44 o                         
 -11  19   2        199.17        234.05        94.10 o                         
 -10  19   2       1499.31       1384.41       123.85 o                         
  -9  19   2       3806.70       3368.08       182.88 o                         
  -8  19   2       3514.01       2927.35       114.86 o                         
  -7  19   2       5803.31       5235.02       188.50 o                         
  -6  19   2       1742.27       1338.14        83.18 o                         
  -5  19   2         81.14        249.76        60.73 o                         
  -4  19   2       1290.58       1280.59        73.85 o                         
  -3  19   2       4168.83       4189.19       123.79 o                         
  -2  19   2       1502.46       2555.27       148.42 o                         
  -1  19   2        430.71        584.13        83.78 o                         
   0  19   2        586.75        726.92        65.79 o                         
   1  19   2       4326.13       5010.66       134.66 o                         
   2  19   2      12576.04      12353.66       256.38 o                         
   3  19   2       1297.99       1389.70        96.78 o                         
   4  19   2       1155.76       1005.80        74.36 o                         
   5  19   2       4469.30       3923.96       139.78 o                         
   6  19   2       4264.27       3391.53       154.73 o                         
   7  19   2       8115.38       7204.70       254.34 o                         
   8  19   2      12833.05      12193.38       490.97 o                         
   9  19   2        841.03        694.46       110.93 o                         
  10  19   2        139.37        182.14        77.07 o                         
  11  19   2         22.71        140.45        93.52 o                         
  12  19   2        171.29        205.74        97.25 o                         
  13  19   2        395.96        380.95       118.52 o                         
  14  19   2       1013.49       1108.16       133.55 o                         
 -14  20   2         55.40        -55.16       125.77 o                         
 -13  20   2         12.55       -106.76       106.76 o                         
 -12  20   2        210.47        232.21        90.77 o                         
 -11  20   2        338.26        350.10       103.45 o                         
 -10  20   2        204.45        308.89        76.20 o                         
  -9  20   2         78.61        174.99        92.75 o                         
  -8  20   2        472.83        451.34        78.80 o                         
  -7  20   2        104.01         71.69        87.93 o                         
  -6  20   2       3359.30       3053.39       119.13 o                         
  -5  20   2       2811.01       2632.17       107.61 o                         
  -4  20   2       6104.69       5702.72       151.88 o                         
  -3  20   2       9089.23       9073.75       235.29 o                         
  -2  20   2        495.15        985.37        78.64 o                         
  -1  20   2       1014.30       1066.12        81.09 o                         
   0  20   2        126.79        193.53        82.18 o                         
   1  20   2       2485.24       2466.02       101.17 o                         
   2  20   2       3490.26       3328.38       110.85 o                         
   3  20   2       3174.90       3532.87       124.55 o                         
   4  20   2       6709.89       7082.43       205.84 o                         
   5  20   2         20.67        106.17        55.76 o                         
   6  20   2         28.30        101.35        61.00 o                         
   7  20   2        773.58        747.99       102.18 o                         
   8  20   2       2098.21       2113.36       126.75 o                         
   9  20   2         38.74         14.44       103.57 o                         
  10  20   2         42.01         43.18        82.44 o                         
  11  20   2         37.86        154.08        84.16 o                         
  12  20   2         97.44         83.13       100.66 o                         
  13  20   2        151.46        238.02       119.56 o                         
  14  20   2        460.64        219.27       178.64 o                         
 -14  21   2       2839.51       2820.01       285.71 o                         
 -13  21   2       2597.97       2990.20       280.63 o                         
 -12  21   2       1496.14       1371.94       137.67 o                         
 -11  21   2        311.63        430.40        89.93 o                         
 -10  21   2       2088.52       2019.88       145.88 o                         
  -9  21   2       1141.52       1240.49       116.09 o                         
  -8  21   2        665.06        675.37        82.40 o                         
  -7  21   2       6708.18       5951.65       240.67 o                         
  -6  21   2      15737.56      13669.02       428.57 o                         
  -5  21   2       6361.22       5917.54       176.85 o                         
  -4  21   2       5390.28       5677.77       163.64 o                         
  -3  21   2         16.56         47.30        63.50 o                         
  -2  21   2       2368.64       2518.65       102.23 o                         
  -1  21   2        120.14        279.18        59.92 o                         
   0  21   2        624.97        428.16        71.72 o                         
   1  21   2       2369.13       2297.68       100.47 o                         
   2  21   2       1584.20       1740.25        90.46 o                         
   3  21   2        213.91        247.02        62.77 o                         
   4  21   2      10232.73       9023.83       228.46 o                         
   5  21   2       4597.14       4265.37       141.72 o                         
   6  21   2        585.16        585.13        79.56 o                         
   7  21   2        363.85        230.69        97.62 o                         
   8  21   2       1231.61        953.46       116.80 o                         
   9  21   2       1011.84       1160.87       113.69 o                         
  10  21   2        164.73        236.53        99.93 o                         
  11  21   2        137.06        237.04        88.32 o                         
  12  21   2        512.04        363.82       102.68 o                         
  13  21   2        318.53        385.64       130.44 o                         
  14  21   2         28.97         65.05       112.20 o                         
 -13  22   2        549.19        612.71       133.19 o                         
 -12  22   2        319.23        279.94       111.95 o                         
 -11  22   2        176.21        199.94        90.14 o                         
 -10  22   2         79.00         31.69        84.96 o                         
  -9  22   2        154.99        163.56       113.46 o                         
  -8  22   2       2237.54       2020.71       132.30 o                         
  -7  22   2       1557.52       1563.62       110.88 o                         
  -6  22   2        823.43        851.58        83.74 o                         
  -5  22   2       5303.26       4700.80       162.42 o                         
  -4  22   2       8782.03       8766.90       240.10 o                         
  -3  22   2       4533.52       5133.67       170.22 o                         
  -2  22   2       2783.62       2921.14       120.65 o                         
  -1  22   2      20550.61      23532.13       580.19 o                         
   0  22   2       8481.86      10445.36       252.09 o                         
   1  22   2        284.66       3961.96       190.86 o                         
   2  22   2       3744.56       3584.80       121.98 o                         
   3  22   2       7546.63       6916.71       175.55 o                         
   4  22   2       3578.15       3461.71       120.11 o                         
   5  22   2       3607.90       3285.46       132.27 o                         
   6  22   2        197.89        129.11        62.05 o                         
   7  22   2       2386.00       2299.45       119.38 o                         
   8  22   2         85.77         25.75        97.18 o                         
   9  22   2        709.23        531.77       111.48 o                         
  10  22   2        301.62        347.01       128.30 o                         
  11  22   2         18.01         39.02       132.46 o                         
  12  22   2         22.35         28.62        98.28 o                         
  13  22   2         38.83         55.41       122.69 o                         
 -13  23   2       1172.24       1316.89       141.48 o                         
 -12  23   2       1038.28        908.35       126.73 o                         
 -11  23   2        270.07        336.62       106.93 o                         
 -10  23   2          0.11         70.10       107.22 o                         
  -9  23   2        347.16        295.67       113.28 o                         
  -8  23   2        877.86        740.22       122.28 o                         
  -7  23   2        801.99        577.74        88.75 o                         
  -6  23   2       1960.83       2053.56       111.93 o                         
  -5  23   2       7833.25       7608.85       292.54 o                         
  -4  23   2        856.89        805.73        86.65 o                         
  -3  23   2        399.04        448.92        83.42 o                         
  -2  23   2        414.51        618.97        87.33 o                         
  -1  23   2        870.98        874.92        78.65 o                         
   0  23   2       1718.51       1658.04       101.17 o                         
   1  23   2         31.48         25.07        65.31 o                         
   2  23   2        518.65        318.38        62.02 o                         
   3  23   2       2737.83       2592.98       100.98 o                         
   4  23   2       3893.30       3647.34       116.24 o                         
   5  23   2       5464.38       5406.04       170.52 o                         
   6  23   2       1763.89       1673.65       103.84 o                         
   7  23   2        552.59        563.11       103.34 o                         
   8  23   2       1047.10        805.58       125.81 o                         
   9  23   2        789.45        992.76       118.73 o                         
  10  23   2          6.80        -85.23       104.51 o                         
  11  23   2         57.28         34.19       104.91 o                         
  12  23   2        437.84        615.70       134.51 o                         
  13  23   2        367.82        424.36       138.28 o                         
 -13  24   2        105.66        191.89       115.80 o                         
 -12  24   2        835.67        752.90       121.77 o                         
 -11  24   2        447.90        552.04       133.64 o                         
 -10  24   2         17.71        118.95       169.94 o                         
  -9  24   2        123.18         85.85       107.77 o                         
  -8  24   2        147.58        133.09        81.16 o                         
  -7  24   2        807.13        794.51       101.65 o                         
  -6  24   2        587.76        517.78        90.36 o                         
  -5  24   2          6.27         43.83        74.32 o                         
  -4  24   2         31.27         37.71        89.44 o                         
  -3  24   2       1183.97       1692.35       116.36 o                         
  -2  24   2       3726.21       4105.43       141.68 o                         
  -1  24   2       1420.78       1639.79       102.11 o                         
   0  24   2       6845.85       8513.26       265.97 o                         
   1  24   2       2850.85       2867.80       133.63 o                         
   2  24   2         33.49        288.21        68.25 o                         
   3  24   2       1398.86       1732.50        97.81 o                         
   4  24   2         65.80        163.62        73.04 o                         
   5  24   2        205.48        268.12        68.24 o                         
   6  24   2        162.65        282.44        77.88 o                         
   7  24   2         89.52        309.64        99.60 o                         
   8  24   2        321.00        213.68        99.21 o                         
   9  24   2         51.20         74.70       122.91 o                         
  10  24   2         23.56       -113.13       113.13 o                         
  11  24   2        115.10         34.96       123.92 o                         
  12  24   2        327.56        203.89       119.44 o                         
 -12  25   2         50.83        168.09       117.51 o                         
 -11  25   2        688.66        773.18       122.36 o                         
 -10  25   2       1802.34       1724.32       162.66 o                         
  -9  25   2       1221.02        959.97       115.33 o                         
  -8  25   2        625.52        539.89       111.81 o                         
  -7  25   2       1728.93       1676.03       119.31 o                         
  -6  25   2        416.79        366.36        86.37 o                         
  -5  25   2        838.16        601.36        87.28 o                         
  -4  25   2       1833.99       1806.85       107.19 o                         
  -3  25   2       1548.99       1612.35       111.78 o                         
  -2  25   2       3273.55       3508.28       153.16 o                         
  -1  25   2        114.27        117.14        70.39 o                         
   0  25   2       1443.32       1268.29       100.01 o                         
   1  25   2       1092.89       1265.12        87.88 o                         
   2  25   2       4957.09       5625.60       181.62 o                         
   3  25   2       2028.37       2287.94       110.18 o                         
   4  25   2       1449.39       1379.92       108.85 o                         
   5  25   2         23.82         66.41        69.09 o                         
   6  25   2         20.04         22.42        67.96 o                         
   7  25   2        153.29        240.18       100.98 o                         
   8  25   2        420.83        463.38       128.16 o                         
   9  25   2        636.92        623.30       118.45 o                         
  10  25   2        612.74        439.76       117.26 o                         
  11  25   2         72.38        156.28       112.20 o                         
  12  25   2         80.04        109.69       123.63 o                         
 -12  26   2         23.79         98.54       119.15 o                         
 -11  26   2        414.57        313.51       118.13 o                         
 -10  26   2        882.75        580.43       128.67 o                         
  -9  26   2       1084.19       1056.63       141.56 o                         
  -8  26   2        512.62        617.73       103.89 o                         
  -7  26   2         15.48        -62.33        89.90 o                         
  -6  26   2         37.32        164.64        83.61 o                         
  -5  26   2         52.69        102.07        81.15 o                         
  -4  26   2         14.05         91.71        90.49 o                         
  -3  26   2        669.19        997.16       103.85 o                         
  -2  26   2        582.89        733.74        87.48 o                         
  -1  26   2        722.07       1202.04       101.84 o                         
   0  26   2       1986.33       2349.26       132.56 o                         
   1  26   2       4763.49       5220.84       175.63 o                         
   2  26   2       1458.96       1586.20        99.08 o                         
   3  26   2        697.29        977.37        94.13 o                         
   4  26   2        184.16        209.23        76.67 o                         
   5  26   2        860.50        727.45        99.92 o                         
   6  26   2       1115.41        845.50        94.39 o                         
   7  26   2        283.10        312.16       114.56 o                         
   8  26   2        484.64        476.80       116.41 o                         
   9  26   2       2597.78       2625.90       203.58 o                         
  10  26   2        718.72        823.95       158.03 o                         
  11  26   2         36.76         -1.14       112.28 o                         
 -11  27   2       3226.22       3235.89       218.11 o                         
 -10  27   2       3818.32       3427.08       285.37 o                         
  -9  27   2       1709.21       1447.17       173.34 o                         
  -8  27   2         60.48        111.19        89.12 o                         
  -7  27   2         24.29         76.71        85.34 o                         
  -6  27   2       1459.64       1110.73       100.12 o                         
  -5  27   2       2545.79       2451.20       140.59 o                         
  -4  27   2        150.41        140.13        90.80 o                         
  -3  27   2        376.13        404.60        94.73 o                         
  -2  27   2        660.03        780.45       107.99 o                         
  -1  27   2        147.43        214.07        75.54 o                         
   0  27   2        165.76        362.03        77.68 o                         
   1  27   2          4.10         86.00        82.21 o                         
   2  27   2        500.79        781.40       101.85 o                         
   3  27   2        128.91        123.90        84.03 o                         
   4  27   2        231.21        156.65        79.60 o                         
   5  27   2         22.25         73.63        91.77 o                         
   6  27   2        561.01        460.22        91.78 o                         
   7  27   2        323.04        214.43        84.56 o                         
   8  27   2          4.43       -111.25       111.25 o                         
   9  27   2        654.22        406.32       126.85 o                         
  10  27   2       1914.78       1508.35       204.75 o                         
  11  27   2       1302.91       1260.09       207.82 o                         
 -11  28   2         10.80         25.77       102.13 o                         
 -10  28   2        670.52        520.22       149.82 o                         
  -9  28   2       1084.28        867.63       155.81 o                         
  -8  28   2       1312.17       1242.06       167.76 o                         
  -7  28   2          0.62         -6.98        85.74 o                         
  -6  28   2        745.33        823.53       100.51 o                         
  -5  28   2       1516.40       1323.77       120.85 o                         
  -4  28   2        324.36        272.66        91.92 o                         
  -3  28   2        227.54        348.16        92.04 o                         
  -2  28   2          0.22        234.90        86.50 o                         
  -1  28   2         37.58        498.98        81.93 o                         
   0  28   2       1339.18       1668.43       101.49 o                         
   1  28   2       5625.10       5224.17       193.93 o                         
   2  28   2       3132.87       3075.98       141.54 o                         
   3  28   2        129.72        107.73        75.65 o                         
   4  28   2        329.54        380.22        86.57 o                         
   5  28   2        500.06        354.88        93.33 o                         
   6  28   2        433.19        338.55        84.58 o                         
   7  28   2        946.26        664.18        95.10 o                         
   8  28   2       2828.33       2514.82       216.43 o                         
   9  28   2       2185.81       2084.08       180.22 o                         
  10  28   2        196.04        243.04       160.01 o                         
 -10  29   2       1025.96        877.83       172.04 o                         
  -9  29   2       1144.05       1029.38       169.07 o                         
  -8  29   2        106.77        350.55       111.44 o                         
  -7  29   2        244.77        246.73        99.40 o                         
  -6  29   2          5.19         -9.20        89.39 o                         
  -5  29   2        101.76         -0.59        93.44 o                         
  -4  29   2         17.79         34.05        84.14 o                         
  -3  29   2        546.44        782.37       121.58 o                         
  -2  29   2       1214.28       1303.47       123.87 o                         
  -1  29   2        194.62        894.09       106.68 o                         
   0  29   2       2400.30       2493.53       144.47 o                         
   1  29   2       5812.71       6490.77       219.67 o                         
   2  29   2       3683.86       3463.57       177.80 o                         
   3  29   2       4497.21       4440.13       181.32 o                         
   4  29   2       2021.77       1751.96       126.12 o                         
   5  29   2         11.60        167.74        80.65 o                         
   6  29   2         38.66        158.15        86.55 o                         
   7  29   2        146.77        226.05        96.53 o                         
   8  29   2        789.02        768.14       164.81 o                         
   9  29   2        656.08        639.29       157.84 o                         
  10  29   2        390.86        416.24       147.78 o                         
  -9  30   2         86.88        110.87       111.41 o                         
  -8  30   2        461.65        534.71       107.66 o                         
  -7  30   2       2240.85       2226.72       148.05 o                         
  -6  30   2       1592.61       1462.42       125.28 o                         
  -5  30   2        970.76       1325.33       125.31 o                         
  -4  30   2        131.93         74.67        96.19 o                         
  -3  30   2         23.94         57.13        96.85 o                         
  -2  30   2        231.83        281.60        95.10 o                         
  -1  30   2         42.60        121.44        86.90 o                         
   0  30   2        217.46        372.17        91.91 o                         
   1  30   2         29.86        -88.35        88.35 o                         
   2  30   2        273.01        345.18        95.40 o                         
   3  30   2         18.31         73.27        94.81 o                         
   4  30   2        124.87        143.90       100.65 o                         
   5  30   2       1258.79       1307.82       130.54 o                         
   6  30   2       3037.18       2793.14       178.24 o                         
   7  30   2        985.61        671.02       103.71 o                         
   8  30   2         86.74        270.66       125.67 o                         
   9  30   2         89.99         75.81       131.35 o                         
  -9  31   2       1139.72       1027.65       290.68 o                         
  -8  31   2        543.55        459.15       110.95 o                         
  -7  31   2         53.67        140.39       105.23 o                         
  -6  31   2        701.61        839.87       123.30 o                         
  -5  31   2        801.48        913.33       118.51 o                         
  -4  31   2        409.33        364.84       109.51 o                         
  -3  31   2         34.61        -17.23       112.27 o                         
  -2  31   2        204.16        338.08       108.73 o                         
  -1  31   2        215.76        516.56       109.29 o                         
   0  31   2        581.94        580.66        95.84 o                         
   1  31   2       2663.12       3030.57       151.34 o                         
   2  31   2       2668.18       2771.04       153.90 o                         
   3  31   2       1591.52       1683.38       127.75 o                         
   4  31   2       1469.55       1385.17       132.04 o                         
   5  31   2       1139.42       1011.11       117.26 o                         
   6  31   2        672.08        801.67       108.59 o                         
   7  31   2       1377.51       1314.13       146.69 o                         
   8  31   2        735.18        750.65       150.14 o                         
  -8  32   2        535.40        610.82       124.07 o                         
  -7  32   2       2263.22       2076.18       157.76 o                         
  -6  32   2       4815.98       4766.31       287.01 o                         
  -5  32   2       2779.46       2437.71       147.27 o                         
  -4  32   2       2065.21       1869.29       163.39 o                         
  -3  32   2        278.65        221.08       110.34 o                         
  -2  32   2         13.74        145.42       106.83 o                         
  -1  32   2         13.70        132.76       110.82 o                         
   0  32   2         54.17         13.99        93.15 o                         
   1  32   2        220.04        278.24        87.56 o                         
   2  32   2        199.70        105.14       101.52 o                         
   3  32   2        301.15        370.41        94.66 o                         
   4  32   2        175.43        373.25       102.34 o                         
   5  32   2        351.96        434.37        97.69 o                         
   6  32   2        893.66        876.56       114.36 o                         
   7  32   2        336.72        378.62       148.51 o                         
  -7  33   2         16.87        116.01       108.97 o                         
  -6  33   2        109.67        234.94       112.40 o                         
  -5  33   2        357.86        314.73       106.54 o                         
  -4  33   2        186.20        105.28       122.67 o                         
  -3  33   2        225.11        405.08       118.03 o                         
  -2  33   2        146.66         88.37        97.99 o                         
  -1  33   2         17.58          7.97       100.56 o                         
   0  33   2        406.61        357.19       105.89 o                         
   1  33   2          0.17          4.81        96.59 o                         
   2  33   2        279.39        364.74       118.53 o                         
   3  33   2        652.73        847.66       124.70 o                         
   4  33   2        619.47        581.88       116.10 o                         
   5  33   2       1589.28       1401.83       130.48 o                         
   6  33   2       1875.98       1662.99       189.07 o                         
  -5  34   2       2805.48       2210.52       154.41 o                         
  -4  34   2       3030.68       2773.03       191.79 o                         
  -3  34   2       1206.74       1345.16       159.45 o                         
  -2  34   2        109.82        234.22       128.81 o                         
  -1  34   2       1228.70       1387.03       146.64 o                         
   0  34   2        805.35        891.91       107.31 o                         
   1  34   2         93.92        285.60       101.26 o                         
   2  34   2       1973.16       1923.00       167.88 o                         
   3  34   2       2455.55       2175.34       155.96 o                         
   4  34   2       1407.47       1223.15       132.14 o                         
   5  34   2        101.65        363.42       113.98 o                         
  -4  35   2         81.61        297.56       123.31 o                         
  -3  35   2        611.04        372.26       122.49 o                         
  -2  35   2       1065.30        974.15       139.77 o                         
  -1  35   2         15.83        311.36        88.66 o                         
   0  35   2       3519.95       3888.61       190.35 o                         
   1  35   2       3625.00       3976.44       212.70 o                         
   2  35   2        523.37        510.58       125.94 o                         
   3  35   2         13.49        238.97       130.47 o                         
 -17   1   3          3.18         66.71       114.31 o                         
 -16   1   3        495.43        815.15       134.97 o                         
 -15   1   3        279.02        263.42       104.29 o                         
 -14   1   3         41.33        219.11        97.18 o                         
 -13   1   3         92.64         60.12        85.32 o                         
 -12   1   3          0.57          4.66        68.80 o                         
 -11   1   3        107.44        224.52        70.22 o                         
 -10   1   3          7.35        -58.47        58.47 o                         
  -9   1   3       7579.32       7224.88       202.82 o                         
  -8   1   3       8565.19       8581.22       191.85 o                         
  -7   1   3       5343.13       4518.37        94.72 o                         
  -6   1   3        146.69        138.58        41.71 o                         
  -5   1   3        339.49        402.15        62.60 o                         
  -4   1   3        142.33        290.52        39.01 o                         
  -3   1   3      30469.59      30279.94       474.91 o                         
  -2   1   3       4915.37       4284.85       136.45 o                         
  -1   1   3        167.25         75.33        26.46 o                         
   0   1   3       1465.34        893.17        30.83 o                         
   1   1   3        714.45        123.64        41.24 o                         
   2   1   3     131402.70     138333.89      5991.53 o                         
   3   1   3      72947.85      78627.35      2355.52 o                         
   4   1   3      17003.48      17480.72       330.83 o                         
   5   1   3       8321.97       7610.70       156.71 o                         
   6   1   3       1007.75       1243.43        64.84 o                         
   7   1   3        879.39       1086.17        66.45 o                         
   8   1   3       4512.87       5344.72       152.32 o                         
   9   1   3         16.37        -76.96        76.96 o                         
  10   1   3        335.94        326.83        74.91 o                         
  11   1   3        104.85         66.41        84.51 o                         
  12   1   3        203.17        390.31       102.43 o                         
  13   1   3        242.32        297.00       124.99 o                         
  14   1   3          1.38       -135.57       143.49 o                         
  15   1   3        187.91        329.90       127.66 o                         
  16   1   3        309.63        674.33       167.60 o                         
  17   1   3         21.71         -1.08       186.56 o                         
 -17   2   3         46.46        203.74       131.14 o                         
 -16   2   3         46.25         72.89       111.98 o                         
 -15   2   3         60.48         74.33       108.84 o                         
 -14   2   3         11.47         71.42        78.22 o                         
 -13   2   3        243.05        197.82        94.77 o                         
 -12   2   3        475.43        488.80        86.65 o                         
 -11   2   3       4187.41       3789.91       150.79 o                         
 -10   2   3       6322.28       5946.70       188.55 o                         
  -9   2   3       4342.78       4337.48       133.33 o                         
  -8   2   3       4302.87       4292.52       120.70 o                         
  -7   2   3       7004.68       6457.49       142.77 o                         
  -6   2   3       8747.82       8208.51       154.70 o                         
  -5   2   3      10487.19       9112.14       150.25 o                         
  -4   2   3     216804.69     217119.12     11841.08 o                         
  -3   2   3      80238.58      87346.27      2302.22 o                         
  -2   2   3     122910.80     126598.19      4332.77 o                         
  -1   2   3      17232.38      15012.50       230.00 o                         
   0   2   3      14261.76      14124.60       173.86 o                         
   1   2   3      67135.12      72783.28      2367.42 o                         
   2   2   3     117470.18     121387.31      5702.00 o                         
   3   2   3        733.55       1040.00        51.91 o                         
   4   2   3      27263.42      24776.05       515.69 o                         
   5   2   3         32.36         41.39        50.58 o                         
   6   2   3        250.03        427.89        64.49 o                         
   7   2   3       4081.40       3696.03       125.43 o                         
   8   2   3       4116.97       3999.80       132.21 o                         
   9   2   3       5115.72       4925.06       148.76 o                         
  10   2   3        981.63        873.56        94.07 o                         
  11   2   3        571.99        708.48       106.22 o                         
  12   2   3       3831.22       4402.91       187.64 o                         
  13   2   3       2093.28       2162.98       178.72 o                         
  14   2   3         32.20        -23.33       100.17 o                         
  15   2   3          5.41        -55.73       119.04 o                         
  16   2   3         26.14        -35.51       147.47 o                         
  17   2   3          2.64         57.05       145.16 o                         
 -17   3   3         86.95        257.90       136.38 o                         
 -16   3   3         23.16        -14.93       101.29 o                         
 -15   3   3          8.86         -9.13       117.53 o                         
 -14   3   3        119.32        160.99        85.08 o                         
 -13   3   3       1039.34       1120.36       111.34 o                         
 -12   3   3         52.94         55.94        70.83 o                         
 -11   3   3         16.35        -42.98        63.87 o                         
 -10   3   3         31.77         84.03        53.59 o                         
  -9   3   3       1666.44       1602.48        72.76 o                         
  -8   3   3       3624.66       3030.55       115.16 o                         
  -7   3   3        487.72        373.91        51.01 o                         
  -6   3   3         89.39        111.83        40.73 o                         
  -5   3   3         34.41         21.94        38.37 o                         
  -4   3   3       4740.45       3928.88        78.24 o                         
  -3   3   3       2389.11       1962.29        50.38 o                         
  -2   3   3     105959.57     112532.84      3889.66 o                         
  -1   3   3      29719.11      28910.61       436.03 o                         
   0   3   3      13235.67      13209.49       158.29 o                         
   1   3   3      36470.09      37342.72       788.36 o                         
   2   3   3         86.42        111.49        47.52 o                         
   3   3   3      50910.85      49807.68      1225.57 o                         
   4   3   3      22187.61      22910.03       481.67 o                         
   5   3   3      14989.26      15175.03       301.26 o                         
   6   3   3      15561.03      15943.07       376.44 o                         
   7   3   3       1597.44       1733.69        79.52 o                         
   8   3   3          1.93        206.04        74.99 o                         
   9   3   3       1162.31       1005.44        90.40 o                         
  10   3   3       1205.74       1234.92       116.62 o                         
  11   3   3        155.56        227.33       109.03 o                         
  12   3   3       1120.48       1464.84       200.78 o                         
  13   3   3        214.60        124.78        98.86 o                         
  14   3   3        101.36         69.57       116.13 o                         
  15   3   3        277.25        443.75       139.74 o                         
  16   3   3        649.17        818.20       165.27 o                         
  17   3   3        253.48        658.70       168.62 o                         
 -17   4   3          9.89         76.27       111.76 o                         
 -16   4   3        188.27        218.24       138.19 o                         
 -15   4   3        542.98        794.01       129.07 o                         
 -14   4   3        114.95        245.37        97.35 o                         
 -13   4   3        125.69        134.09        88.63 o                         
 -12   4   3        361.58        374.74        97.79 o                         
 -11   4   3          6.82        154.65        60.79 o                         
 -10   4   3       4907.52       4535.14       144.55 o                         
  -9   4   3       6567.19       6215.75       163.02 o                         
  -8   4   3       4040.48       3509.52        95.98 o                         
  -7   4   3       1978.50       1495.05        69.71 o                         
  -6   4   3       9650.18       8621.40       166.37 o                         
  -5   4   3      18731.37      17038.79       331.17 o                         
  -4   4   3      44603.41      45076.04       955.03 o                         
  -3   4   3      24946.34      24623.06       365.12 o                         
  -2   4   3      24113.24      22717.88       426.25 o                         
  -1   4   3      27919.61      29040.24       592.93 o                         
   0   4   3       1431.90       1133.60        40.42 o                         
   1   4   3       4205.40       5378.99        94.06 o                         
   2   4   3      74488.66      78084.39      2895.70 o                         
   3   4   3      13853.57      13821.75       281.59 o                         
   4   4   3      20938.69      21380.73       463.70 o                         
   5   4   3       5272.46       4801.15       126.47 o                         
   6   4   3      17103.10      17223.77       399.61 o                         
   7   4   3       8606.35       8094.82       219.31 o                         
   8   4   3       6541.66       6059.42       172.14 o                         
   9   4   3        197.82        252.11        83.57 o                         
  10   4   3        163.91         81.04        75.69 o                         
  11   4   3        593.24        565.70       120.03 o                         
  12   4   3       3714.45       3594.43       182.87 o                         
  13   4   3        197.05        244.97       107.76 o                         
  14   4   3        153.28         89.35       128.44 o                         
  15   4   3        241.91        384.46       141.00 o                         
  16   4   3        117.70        257.88       159.45 o                         
  17   4   3          1.83         13.55       198.25 o                         
 -17   5   3         22.45        186.53       146.29 o                         
 -16   5   3        818.53       1065.85       155.60 o                         
 -15   5   3        895.87       1400.24       163.01 o                         
 -14   5   3        716.96        738.52       108.51 o                         
 -13   5   3        345.12        403.95       108.21 o                         
 -12   5   3       1015.92        860.96       101.43 o                         
 -11   5   3         98.99         72.21        65.75 o                         
 -10   5   3        650.58        426.34        81.00 o                         
  -9   5   3        536.90        568.48        87.52 o                         
  -8   5   3        306.51        313.58        54.13 o                         
  -7   5   3         52.56        126.67        60.65 o                         
  -6   5   3         43.28         34.81        45.51 o                         
  -5   5   3          5.91        -13.53        43.28 o                         
  -4   5   3        476.09        454.70        43.78 o                         
  -3   5   3       2597.10       2053.42        60.64 o                         
  -2   5   3        749.32        374.61        33.63 o                         
  -1   5   3      66076.69      64512.31      1336.04 o                         
   0   5   3       7480.96       7800.62       116.73 o                         
   1   5   3      29177.27      30626.60       538.69 o                         
   2   5   3      28733.31      28411.12       488.55 o                         
   3   5   3      32764.34      37009.92       907.06 o                         
   4   5   3      15432.75      14693.89       342.68 o                         
   5   5   3      23240.60      25973.96       600.94 o                         
   6   5   3       9416.74       8990.14       196.11 o                         
   7   5   3       1223.31       1054.60        67.48 o                         
   8   5   3       1516.55       1283.42        90.92 o                         
   9   5   3          0.38        -69.66        69.66 o                         
  10   5   3        295.46        373.41        89.27 o                         
  11   5   3          8.30         35.52       110.56 o                         
  12   5   3         76.43        310.01       124.12 o                         
  13   5   3       2344.64       2591.21       170.66 o                         
  14   5   3       1644.36       2044.87       211.53 o                         
  15   5   3        653.71        653.18       161.66 o                         
  16   5   3         89.15        158.87       136.44 o                         
  17   5   3         22.78          1.28       134.26 o                         
 -17   6   3        493.80        627.04       173.26 o                         
 -16   6   3        124.18        206.16       124.76 o                         
 -15   6   3        139.89        215.86       131.37 o                         
 -14   6   3        460.85        568.28       117.84 o                         
 -13   6   3        161.51        186.36        92.71 o                         
 -12   6   3       1301.24       1436.21       100.09 o                         
 -11   6   3         60.71        104.44        78.96 o                         
 -10   6   3       1380.09       1040.72        82.04 o                         
  -9   6   3          7.73         -0.39        54.92 o                         
  -8   6   3      10166.90       9791.41       220.33 o                         
  -7   6   3       4454.46       4226.51       147.24 o                         
  -6   6   3      13200.53      12003.82       256.87 o                         
  -5   6   3        173.61        231.30        43.75 o                         
  -4   6   3      19519.62      18964.91       317.35 o                         
  -3   6   3       3674.22       3975.14        74.58 o                         
  -2   6   3        416.08        522.43        36.86 o                         
  -1   6   3       8915.84       7591.77       136.18 o                         
   0   6   3        999.66       1457.59        63.54 o                         
   1   6   3      23865.42      26459.76       439.00 o                         
   2   6   3      12171.42      11348.81       184.52 o                         
   3   6   3         81.46         87.27        34.34 o                         
   4   6   3       1155.03        764.81        52.36 o                         
   5   6   3         74.85        117.40       105.12 o                         
   6   6   3       6186.41       6194.14       155.38 o                         
   7   6   3       1488.30       1318.64        83.17 o                         
   8   6   3       1198.63       1065.23        75.49 o                         
   9   6   3       1974.34       2139.34        97.88 o                         
  10   6   3       2314.28       2390.42       135.03 o                         
  11   6   3       1442.50       1650.18       120.94 o                         
  12   6   3       2599.32       2712.08       171.87 o                         
  13   6   3        515.82        632.54       163.82 o                         
  14   6   3       1456.21       1626.33       167.87 o                         
  15   6   3       1667.86       2231.06       217.64 o                         
  16   6   3        494.95       1027.70       164.26 o                         
  17   6   3          0.02        -16.53       183.36 o                         
 -17   7   3        578.87        634.08       138.03 o                         
 -16   7   3       3393.66       3933.68       239.53 o                         
 -15   7   3       5682.28       6756.90       338.98 o                         
 -14   7   3       6154.70       6902.48       270.86 o                         
 -13   7   3       2452.16       2746.35       151.17 o                         
 -12   7   3        338.21        345.40        79.64 o                         
 -11   7   3       2203.05       2118.66       118.39 o                         
 -10   7   3       3717.96       3598.75       149.32 o                         
  -9   7   3       4754.91       5069.85       159.46 o                         
  -8   7   3       2881.35       2852.00       112.83 o                         
  -7   7   3       1520.58       1178.48        64.48 o                         
  -6   7   3       2580.17       2773.16        76.06 o                         
  -5   7   3       5002.43       5028.34        87.88 o                         
  -4   7   3         41.02        144.23        37.67 o                         
  -3   7   3      14149.89      14134.97       214.95 o                         
  -2   7   3      99190.49      98896.86      3118.52 o                         
  -1   7   3      12759.97      14952.24       326.51 o                         
   0   7   3        982.54        705.32        38.73 o                         
   1   7   3      14815.91      16558.95       276.54 o                         
   2   7   3      17690.65      17309.25       364.38 o                         
   3   7   3       1505.78       2016.42        50.50 o                         
   4   7   3        247.63        403.58        45.48 o                         
   5   7   3       4127.60       4359.63       102.93 o                         
   6   7   3        971.38        658.74        85.80 o                         
   7   7   3        826.32        752.16        75.41 o                         
   8   7   3       2445.59       2322.91       104.97 o                         
   9   7   3       1297.88       1102.00        97.66 o                         
  10   7   3          9.51        -92.35        92.35 o                         
  11   7   3          0.10        -43.87        91.22 o                         
  12   7   3        161.33        160.09       113.94 o                         
  13   7   3       3070.44       3100.16       198.43 o                         
  14   7   3       2417.66       3150.74       186.12 o                         
  15   7   3        752.38       1061.95       146.31 o                         
  16   7   3         61.63        167.36       146.26 o                         
 -17   8   3        301.55        413.77       145.07 o                         
 -16   8   3        523.93        711.80       146.57 o                         
 -15   8   3         11.95        123.71       115.32 o                         
 -14   8   3        383.01        537.80       102.79 o                         
 -13   8   3        126.28        337.76       112.87 o                         
 -12   8   3        383.54        398.76        86.88 o                         
 -11   8   3       1240.61       1000.39        90.42 o                         
 -10   8   3        437.47        497.73        78.43 o                         
  -9   8   3       1534.90       1268.86        77.54 o                         
  -8   8   3        667.97        694.26        64.53 o                         
  -7   8   3          8.24         92.96        55.99 o                         
  -6   8   3        397.04        423.80        46.91 o                         
  -5   8   3        974.26       1130.70        50.79 o                         
  -4   8   3       1229.04       1182.80        48.99 o                         
  -3   8   3       4685.54       3944.55       109.81 o                         
  -2   8   3       6975.41       7531.16       103.52 o                         
  -1   8   3       5491.83       5363.91        95.97 o                         
   0   8   3      10969.94      11294.63       185.58 o                         
   1   8   3      13888.57      12699.29       219.19 o                         
   2   8   3       3424.79       3826.73        80.53 o                         
   3   8   3       6234.83       5580.60        93.41 o                         
   4   8   3       1465.69       1618.05        68.03 o                         
   5   8   3       6923.39       7044.74       145.42 o                         
   6   8   3        417.77        394.71        50.61 o                         
   7   8   3      14479.85      14155.65       310.18 o                         
   8   8   3       5555.12       6136.13       162.97 o                         
   9   8   3       2144.74       2151.31       120.45 o                         
  10   8   3       4672.73       4566.06       219.21 o                         
  11   8   3       1338.55       1287.72       105.48 o                         
  12   8   3        272.53        214.63        93.03 o                         
  13   8   3         32.27       -115.31       115.31 o                         
  14   8   3        106.13         12.07        96.17 o                         
  15   8   3        422.45        488.74       123.28 o                         
  16   8   3        702.82        983.65       148.13 o                         
 -17   9   3       1036.77       1427.84       154.65 o                         
 -16   9   3       1086.31       1248.85       157.61 o                         
 -15   9   3       1283.41       1478.95       160.03 o                         
 -14   9   3       1643.55       1756.62       153.08 o                         
 -13   9   3       1551.75       1905.77       151.24 o                         
 -12   9   3       2523.13       2737.86       150.96 o                         
 -11   9   3       2244.58       2078.88       112.60 o                         
 -10   9   3       6177.20       5845.31       203.04 o                         
  -9   9   3       2439.47       2005.53        83.56 o                         
  -8   9   3      11821.33      12093.18       459.09 o                         
  -7   9   3      22769.43      21609.84       484.37 o                         
  -6   9   3      14650.59      16170.56       292.56 o                         
  -5   9   3      27111.74      26049.28       507.53 o                         
  -4   9   3        337.69        335.62        42.70 o                         
  -3   9   3      13053.28      13566.23       218.16 o                         
  -2   9   3       6081.97       6074.05        97.25 o                         
  -1   9   3         45.06         74.97        37.46 o                         
   0   9   3        158.51        234.01        40.24 o                         
   1   9   3       1829.77       1431.54        56.85 o                         
   2   9   3        475.47        362.63        43.14 o                         
   3   9   3        275.52        329.19        83.14 o                         
   4   9   3         47.57         75.91        40.93 o                         
   5   9   3        219.14        163.93        43.01 o                         
   6   9   3       1939.34       2035.70        72.68 o                         
   7   9   3       2427.54       2340.82        90.28 o                         
   8   9   3       1007.71        938.01        72.87 o                         
   9   9   3       2515.57       2298.29        93.10 o                         
  10   9   3        580.89        376.34        79.06 o                         
  11   9   3       1496.23       1289.84       103.38 o                         
  12   9   3        535.41        481.30       103.69 o                         
  13   9   3         98.39        113.02       106.23 o                         
  14   9   3        267.49        201.91       100.02 o                         
  15   9   3         48.30        192.78       126.59 o                         
  16   9   3          3.87       -110.65       110.65 o                         
 -16  10   3          0.43          4.36       119.15 o                         
 -15  10   3         34.76        166.52       105.07 o                         
 -14  10   3        336.55        389.77       107.25 o                         
 -13  10   3        914.48        842.00       106.95 o                         
 -12  10   3        240.75        306.97        88.40 o                         
 -11  10   3        647.52        666.76        88.88 o                         
 -10  10   3        436.95        436.01        74.51 o                         
  -9  10   3       3627.89       2924.45       129.45 o                         
  -8  10   3       2371.95       1860.80        77.03 o                         
  -7  10   3       7485.24       7317.09       231.38 o                         
  -6  10   3        228.11        194.90        52.20 o                         
  -5  10   3      24993.29      23410.99       503.07 o                         
  -4  10   3       6331.01       7476.28       137.75 o                         
  -3  10   3       5609.79       5343.83        95.41 o                         
  -2  10   3        805.25        729.52        46.42 o                         
  -1  10   3         54.35         61.66        37.39 o                         
   0  10   3       3786.67       3010.48        69.43 o                         
   1  10   3       2068.06       2270.20        62.66 o                         
   2  10   3        325.24        410.71        39.99 o                         
   3  10   3       3718.89       4094.43        77.04 o                         
   4  10   3       1224.87       1056.93        51.88 o                         
   5  10   3      15290.97      14341.33       285.93 o                         
   6  10   3       9259.80       8480.96       174.97 o                         
   7  10   3       6287.86       6339.68       149.84 o                         
   8  10   3        699.17        627.03        63.55 o                         
   9  10   3       1451.08       1535.69        87.45 o                         
  10  10   3       1163.25        849.40       114.36 o                         
  11  10   3        243.06        196.85        80.21 o                         
  12  10   3        384.51        290.31        82.50 o                         
  13  10   3        589.85        624.18       114.37 o                         
  14  10   3        245.81        404.67       131.26 o                         
  15  10   3         86.83         68.30       111.10 o                         
  16  10   3        125.23        114.70       121.12 o                         
 -16  11   3         10.85         23.93       118.68 o                         
 -15  11   3       1170.76       1229.24       142.38 o                         
 -14  11   3       2322.74       2310.94       138.45 o                         
 -13  11   3         10.13         54.35        75.91 o                         
 -12  11   3       2575.25       2227.52       121.03 o                         
 -11  11   3       3163.03       2778.20       128.95 o                         
 -10  11   3          6.23         40.43        63.92 o                         
  -9  11   3        315.58        241.74        65.10 o                         
  -8  11   3        644.26        777.93        63.99 o                         
  -7  11   3       3989.02       3668.14       136.70 o                         
  -6  11   3      10698.50      10376.65       247.22 o                         
  -5  11   3         23.07         11.67        48.62 o                         
  -4  11   3        146.73        102.64        40.64 o                         
  -3  11   3       3591.44       3093.06        67.45 o                         
  -2  11   3       7657.50       6968.97       132.50 o                         
  -1  11   3       1571.49       1492.87        50.35 o                         
   0  11   3       4707.54       3730.97        88.32 o                         
   1  11   3         45.78        121.26        44.53 o                         
   2  11   3       3236.00       2775.53        60.74 o                         
   3  11   3         52.18         56.05        35.01 o                         
   4  11   3         76.38        101.75        53.45 o                         
   5  11   3         95.20        134.46        39.90 o                         
   6  11   3          9.25         -0.16        44.00 o                         
   7  11   3       3541.18       3277.65       110.26 o                         
   8  11   3       1166.22       1206.38        97.07 o                         
   9  11   3       1013.40        924.29        85.08 o                         
  10  11   3       3924.66       3848.82       147.18 o                         
  11  11   3       3757.83       3753.38       174.47 o                         
  12  11   3        219.31        180.82        92.97 o                         
  13  11   3        326.00        128.57        97.09 o                         
  14  11   3        271.71        323.54       118.20 o                         
  15  11   3        159.61        238.46       108.26 o                         
  16  11   3         83.03        293.96       147.14 o                         
 -16  12   3         35.97        122.71       102.28 o                         
 -15  12   3          0.48         93.85       104.97 o                         
 -14  12   3        317.21        239.46        92.83 o                         
 -13  12   3        328.30        144.44        90.24 o                         
 -12  12   3        315.44        373.68        86.11 o                         
 -11  12   3       2612.27       2483.68       114.73 o                         
 -10  12   3       1615.07       1472.22        93.71 o                         
  -9  12   3       1104.45       1042.87        80.18 o                         
  -8  12   3       3462.81       3346.88       118.55 o                         
  -7  12   3       8335.08       7474.97       183.01 o                         
  -6  12   3       4013.22       3561.31       138.45 o                         
  -5  12   3         21.27         73.76        47.70 o                         
  -4  12   3       1987.50       1799.02        60.75 o                         
  -3  12   3       6254.49       6155.97       114.14 o                         
  -2  12   3       1068.61       1098.10        56.56 o                         
  -1  12   3       8511.42       7588.05       130.81 o                         
   0  12   3       6326.78       5835.63       144.32 o                         
   1  12   3       3708.65       3865.13        91.21 o                         
   2  12   3       5399.83       4526.81        96.04 o                         
   3  12   3       3646.14       3854.47        80.80 o                         
   4  12   3       3358.90       3073.93        96.00 o                         
   5  12   3       4272.64       4042.22       109.95 o                         
   6  12   3      24512.65      25548.14       628.76 o                         
   7  12   3       6635.10       6830.17       170.03 o                         
   8  12   3         40.00         38.66        56.83 o                         
   9  12   3       3449.97       3020.41       128.45 o                         
  10  12   3       2375.67       1729.13       118.40 o                         
  11  12   3         99.79        -12.36        85.37 o                         
  12  12   3        753.67        686.49       110.57 o                         
  13  12   3       1055.09        950.75       117.87 o                         
  14  12   3         62.51         18.10       100.28 o                         
  15  12   3         12.56          4.00       119.02 o                         
  16  12   3        297.01        267.94       131.87 o                         
 -16  13   3        322.79        570.62       139.99 o                         
 -15  13   3       1981.72       2065.55       196.47 o                         
 -14  13   3       4270.20       4704.28       378.88 o                         
 -13  13   3       4162.17       3945.02       269.90 o                         
 -12  13   3       1403.03       1488.85       113.22 o                         
 -11  13   3        688.28        601.33        83.72 o                         
 -10  13   3       2065.17       1874.16       112.32 o                         
  -9  13   3       2403.11       2501.30       111.92 o                         
  -8  13   3        522.84        413.15        65.10 o                         
  -7  13   3          1.76         77.69        58.64 o                         
  -6  13   3         18.32         -1.73        56.32 o                         
  -5  13   3         84.61         49.09        70.80 o                         
  -4  13   3       1043.66        685.06        47.61 o                         
  -3  13   3       6183.77       5362.72       110.01 o                         
  -2  13   3      25498.64      24432.45       502.87 o                         
  -1  13   3       6651.07       7090.22       146.96 o                         
   0  13   3      20965.60      22753.66       458.66 o                         
   1  13   3        108.24        254.94        64.17 o                         
   2  13   3       9084.44       9584.94       175.55 o                         
   3  13   3       3534.30       3597.79        85.26 o                         
   4  13   3       1029.05        910.62        49.46 o                         
   5  13   3        515.02        695.29        70.08 o                         
   6  13   3         35.39        108.04        54.19 o                         
   7  13   3        428.02        334.23        69.93 o                         
   8  13   3       1668.50       1414.31        80.89 o                         
   9  13   3        118.05         37.91        88.90 o                         
  10  13   3         34.14         43.64        77.29 o                         
  11  13   3         15.84        -19.07        73.16 o                         
  12  13   3        642.17        640.06       105.08 o                         
  13  13   3        314.67         22.60       111.40 o                         
  14  13   3        308.63        125.90       117.70 o                         
  15  13   3         17.04        -23.94       127.84 o                         
  16  13   3        348.83        500.35       180.56 o                         
 -16  14   3        237.34        299.48       145.38 o                         
 -15  14   3         50.07        144.74       118.09 o                         
 -14  14   3        295.15        -45.47       113.67 o                         
 -13  14   3       1332.37       1227.82       132.95 o                         
 -12  14   3        493.26        391.15       105.19 o                         
 -11  14   3        341.24        366.98        86.52 o                         
 -10  14   3        295.00        242.54        82.19 o                         
  -9  14   3       3103.60       2901.83       129.34 o                         
  -8  14   3        279.62        232.17        64.44 o                         
  -7  14   3        124.51        125.86        64.73 o                         
  -6  14   3        370.45        528.66        86.90 o                         
  -5  14   3        490.30        524.24        50.21 o                         
  -4  14   3        146.59        164.74        49.99 o                         
  -3  14   3        668.32        533.83        50.87 o                         
  -2  14   3       2177.60       2470.42        76.62 o                         
  -1  14   3      29409.12      30984.71       695.27 o                         
   0  14   3      30730.28      34335.28       800.88 o                         
   1  14   3      14922.59      15789.89       414.69 o                         
   2  14   3        901.74       1023.72        56.51 o                         
   3  14   3       5727.70       5191.92       106.63 o                         
   4  14   3       6940.12       6775.07       137.39 o                         
   5  14   3        338.13        470.04        66.48 o                         
   6  14   3       1840.69       1982.69        78.21 o                         
   7  14   3        807.39        916.69       112.07 o                         
   8  14   3         49.48         55.88        61.85 o                         
   9  14   3        693.57        685.87        89.18 o                         
  10  14   3       1175.20       1141.65        92.56 o                         
  11  14   3       2342.12       2115.46       125.12 o                         
  12  14   3       3227.63       3262.77       184.60 o                         
  13  14   3       2407.11       2563.41       168.02 o                         
  14  14   3        804.41        650.97       128.38 o                         
  15  14   3        133.95        166.37       142.22 o                         
 -16  15   3        335.88         21.52       243.76 o                         
 -15  15   3        172.16        207.80       119.24 o                         
 -14  15   3        687.40        693.18       119.21 o                         
 -13  15   3       2381.68       2328.03       173.08 o                         
 -12  15   3       2747.07       2584.19       210.75 o                         
 -11  15   3         68.29         26.07        80.60 o                         
 -10  15   3        709.90        651.03        95.43 o                         
  -9  15   3        675.23        730.43        79.48 o                         
  -8  15   3       2179.13       1942.13       145.32 o                         
  -7  15   3       1057.14       1129.15        79.65 o                         
  -6  15   3       9551.49       9002.46       272.66 o                         
  -5  15   3       2043.28       1966.94        69.68 o                         
  -4  15   3       5385.42       5159.76       116.11 o                         
  -3  15   3      13850.10      12973.31       259.67 o                         
  -2  15   3        907.71        920.40        78.59 o                         
  -1  15   3       3575.24       3385.97        92.54 o                         
   0  15   3       1815.92       1387.56        63.06 o                         
   1  15   3        870.98       1338.06        67.82 o                         
   2  15   3      11072.87      11058.92       198.66 o                         
   3  15   3      16165.98      15996.49       326.03 o                         
   4  15   3      12643.05      11570.45       229.71 o                         
   5  15   3      10455.45      10096.10       234.39 o                         
   6  15   3       1332.85       1360.00        86.77 o                         
   7  15   3        392.42        441.92        94.43 o                         
   8  15   3         49.93        131.58        74.34 o                         
   9  15   3         18.99         97.68        66.29 o                         
  10  15   3       2349.57       2214.99       123.20 o                         
  11  15   3       1748.95       1665.47       114.07 o                         
  12  15   3        983.13        902.53       110.54 o                         
  13  15   3        875.03        755.79       121.36 o                         
  14  15   3         15.37       -101.90       101.90 o                         
  15  15   3         66.97         35.82       127.08 o                         
 -15  16   3         73.94        193.97       129.32 o                         
 -14  16   3        217.46        232.78       111.34 o                         
 -13  16   3         86.79         31.47        91.99 o                         
 -12  16   3        295.61        262.42       101.03 o                         
 -11  16   3       3126.00       2758.52       189.46 o                         
 -10  16   3       3047.72       2927.52       139.93 o                         
  -9  16   3       1044.51        873.63        88.62 o                         
  -8  16   3        454.36        432.83        80.77 o                         
  -7  16   3          2.40        -26.58        64.04 o                         
  -6  16   3       2762.05       2694.74       107.12 o                         
  -5  16   3        152.23         36.96        51.07 o                         
  -4  16   3       3873.52       3779.47        96.99 o                         
  -3  16   3      16732.60      17514.95       355.56 o                         
  -2  16   3        831.57       1070.79        68.83 o                         
  -1  16   3       1054.77        792.81        95.99 o                         
   0  16   3       1391.41       1670.18        66.83 o                         
   1  16   3       7194.23       7641.71       168.38 o                         
   2  16   3       8359.24       8598.97       163.72 o                         
   3  16   3       1679.59       1633.79        73.13 o                         
   4  16   3        823.34        877.66        55.75 o                         
   5  16   3       3551.59       3496.49       117.59 o                         
   6  16   3       5789.61       5690.45       181.81 o                         
   7  16   3       4744.63       4777.68       138.55 o                         
   8  16   3         45.65         45.58        70.45 o                         
   9  16   3       1339.28       1167.08       109.53 o                         
  10  16   3         70.79        140.89        76.58 o                         
  11  16   3        679.93        573.83       109.61 o                         
  12  16   3        971.15        731.04       117.04 o                         
  13  16   3       1768.78       1651.74       143.30 o                         
  14  16   3        895.90        933.49       139.50 o                         
  15  16   3        157.16        194.08       115.13 o                         
 -15  17   3         11.75        238.54       112.99 o                         
 -14  17   3         64.79         41.80       103.61 o                         
 -13  17   3        688.19        614.00       118.63 o                         
 -12  17   3        714.74        649.85       104.99 o                         
 -11  17   3        713.45        517.64       100.52 o                         
 -10  17   3       2531.98       2184.94       114.84 o                         
  -9  17   3       1561.85       1336.12        90.68 o                         
  -8  17   3        640.87        509.62        77.81 o                         
  -7  17   3       1703.83       1751.53        93.46 o                         
  -6  17   3       1699.45       1566.18        85.44 o                         
  -5  17   3         35.39        -23.25        55.96 o                         
  -4  17   3        537.27        487.45        69.80 o                         
  -3  17   3       4091.60       3930.98       111.15 o                         
  -2  17   3       2598.64       2653.77        95.08 o                         
  -1  17   3       3793.09       4587.73       105.41 o                         
   0  17   3       2376.16       2764.54        89.62 o                         
   1  17   3       4100.61       3835.29       124.10 o                         
   2  17   3       1248.04       1299.56        60.67 o                         
   3  17   3       7022.74       6983.31       155.40 o                         
   4  17   3       5780.91       5553.03       128.50 o                         
   5  17   3       1877.46       1882.12        79.26 o                         
   6  17   3       1379.47       1148.75       100.91 o                         
   7  17   3        983.39        725.93        85.70 o                         
   8  17   3       1326.43       1086.11        88.80 o                         
   9  17   3        224.21        160.31        73.30 o                         
  10  17   3       4264.60       3687.61       162.30 o                         
  11  17   3       2315.51       1908.70       135.73 o                         
  12  17   3       2367.70       2293.62       153.08 o                         
  13  17   3         10.97       -138.69       138.69 o                         
  14  17   3         53.99        178.71       110.11 o                         
  15  17   3          2.53       -125.67       125.67 o                         
 -15  18   3         27.82        -22.20       120.14 o                         
 -14  18   3        132.29        239.62       104.33 o                         
 -13  18   3        368.94        323.53       106.12 o                         
 -12  18   3        842.19        596.98       113.22 o                         
 -11  18   3        317.52        264.48       101.24 o                         
 -10  18   3       3142.40       2649.72       138.32 o                         
  -9  18   3       4780.37       3871.77       219.42 o                         
  -8  18   3       7126.45       5975.89       310.23 o                         
  -7  18   3       5047.02       4533.76       205.11 o                         
  -6  18   3        480.81        450.65        59.59 o                         
  -5  18   3         72.47         80.36        52.51 o                         
  -4  18   3        181.43        290.29        55.75 o                         
  -3  18   3      11425.57      11805.97       244.43 o                         
  -2  18   3      19685.37      20071.80       433.29 o                         
  -1  18   3      19694.20      20255.09       434.36 o                         
   0  18   3      28349.57      29759.25       720.55 o                         
   1  18   3      19344.79      19674.46       417.39 o                         
   2  18   3      10590.18       9781.23       214.02 o                         
   3  18   3       7827.41       7477.09       169.13 o                         
   4  18   3       2084.66       1935.58        74.88 o                         
   5  18   3        443.23        554.39        65.93 o                         
   6  18   3       1591.72       1565.33       121.97 o                         
   7  18   3        155.99        135.15        82.18 o                         
   8  18   3       1282.71       1044.35       112.52 o                         
   9  18   3        566.46        342.53        78.67 o                         
  10  18   3        622.40        580.36        92.49 o                         
  11  18   3        466.93        502.42       119.18 o                         
  12  18   3        166.72        131.20       101.99 o                         
  13  18   3        255.99        505.28       111.45 o                         
  14  18   3         18.79         94.01       110.49 o                         
 -14  19   3        452.51        713.79       122.73 o                         
 -13  19   3       2438.74       2643.94       237.13 o                         
 -12  19   3       4222.56       3592.88       222.46 o                         
 -11  19   3       1578.92       1383.68       149.39 o                         
 -10  19   3          4.54         28.24        85.61 o                         
  -9  19   3          0.80          2.31        88.35 o                         
  -8  19   3       1372.99       1176.98        89.88 o                         
  -7  19   3        819.80        741.20        94.22 o                         
  -6  19   3       2972.08       2472.01       134.23 o                         
  -5  19   3       5316.19       4711.81       157.02 o                         
  -4  19   3      12533.03      12134.44       297.51 o                         
  -3  19   3       7213.97       6714.70       185.15 o                         
  -2  19   3       2230.59       2145.96        83.99 o                         
  -1  19   3       2874.38       2987.33        91.90 o                         
   0  19   3      11546.62      11860.35       282.98 o                         
   1  19   3       8362.41       8629.13       199.83 o                         
   2  19   3       2540.57       2403.95        80.36 o                         
   3  19   3        732.77        905.18        65.40 o                         
   4  19   3         77.89        114.74        89.49 o                         
   5  19   3         59.50         88.43        54.01 o                         
   6  19   3       2792.16       2581.05       128.68 o                         
   7  19   3       7324.55       6439.11       236.99 o                         
   8  19   3       7902.07       6808.23       262.62 o                         
   9  19   3       2094.76       1635.41       126.01 o                         
  10  19   3         11.89        -80.41        80.41 o                         
  11  19   3         76.32        238.19        92.00 o                         
  12  19   3        114.89        123.44       117.43 o                         
  13  19   3          2.20        -93.02        98.23 o                         
  14  19   3         30.93         10.95       107.05 o                         
 -14  20   3        299.21        266.62       125.91 o                         
 -13  20   3       1457.57       1286.80       166.30 o                         
 -12  20   3        433.18        330.52       116.22 o                         
 -11  20   3        403.41        273.05       100.67 o                         
 -10  20   3        321.31        335.91        87.19 o                         
  -9  20   3       2673.82       2509.72       129.86 o                         
  -8  20   3       7428.71       7091.03       262.93 o                         
  -7  20   3       1971.81       1677.94       101.35 o                         
  -6  20   3        155.12        232.24        68.34 o                         
  -5  20   3       1041.29        706.71        75.18 o                         
  -4  20   3          2.38        126.44        55.23 o                         
  -3  20   3         92.98         76.74        68.50 o                         
  -2  20   3       6775.84       6497.12       160.94 o                         
  -1  20   3      14972.58      15689.18       345.48 o                         
   0  20   3      22841.65      26033.49       675.90 o                         
   1  20   3      22034.67      21567.70       539.36 o                         
   2  20   3       5347.99       5987.26       135.76 o                         
   3  20   3       1716.62       1549.06        77.61 o                         
   4  20   3       1595.58       1462.64        82.50 o                         
   5  20   3        385.16        283.74        69.83 o                         
   6  20   3        242.19        193.27        86.51 o                         
   7  20   3       2779.91       2447.75       130.00 o                         
   8  20   3         35.79        106.69       111.32 o                         
   9  20   3        267.74        397.40       126.98 o                         
  10  20   3        161.01        187.09        77.73 o                         
  11  20   3        623.87        591.11        95.90 o                         
  12  20   3       3321.13       2726.73       182.66 o                         
  13  20   3       1716.21       1869.49       182.48 o                         
  14  20   3         47.16        144.78       109.51 o                         
 -14  21   3        920.33        827.80       151.67 o                         
 -13  21   3       1389.04       1406.66       177.57 o                         
 -12  21   3       1040.52       1034.42       122.50 o                         
 -11  21   3        856.38        706.92       112.54 o                         
 -10  21   3       1198.03       1242.99       117.08 o                         
  -9  21   3          1.23        -52.93        88.81 o                         
  -8  21   3         31.07         67.28        81.64 o                         
  -7  21   3       1262.18       1227.05       100.06 o                         
  -6  21   3       3351.38       2984.87       161.18 o                         
  -5  21   3       3585.49       3320.59       158.68 o                         
  -4  21   3        675.86        614.39        75.32 o                         
  -3  21   3       1709.86       1668.31        95.21 o                         
  -2  21   3         99.99        104.32        64.64 o                         
  -1  21   3          3.80        -18.73        62.80 o                         
   0  21   3        807.07        848.38        82.84 o                         
   1  21   3        187.50        187.01        60.58 o                         
   2  21   3       1599.25       1189.12        75.69 o                         
   3  21   3       2787.09       2585.07       105.99 o                         
   4  21   3      10347.52       9936.03       284.28 o                         
   5  21   3       9127.26       8931.53       254.38 o                         
   6  21   3       1952.62       1486.06       110.25 o                         
   7  21   3          0.45        -26.65        88.15 o                         
   8  21   3        454.47        614.36       109.36 o                         
   9  21   3         30.06         96.86       108.87 o                         
  10  21   3         74.85         -6.47       103.84 o                         
  11  21   3        125.45        290.32       134.10 o                         
  12  21   3          7.59         -9.96        92.13 o                         
  13  21   3         11.71         94.66        92.55 o                         
 -13  22   3        191.67        370.66       128.64 o                         
 -12  22   3        255.90        218.78       112.56 o                         
 -11  22   3        197.40        180.88        97.26 o                         
 -10  22   3        488.29        433.78        99.14 o                         
  -9  22   3          1.71        232.53       109.85 o                         
  -8  22   3         84.63        249.66        90.71 o                         
  -7  22   3        216.56        154.93        78.95 o                         
  -6  22   3       1608.20       1578.68        98.88 o                         
  -5  22   3        925.15        879.84        86.81 o                         
  -4  22   3       1503.15       1295.02        90.48 o                         
  -3  22   3          5.32         74.33        74.58 o                         
  -2  22   3        343.77        305.61        76.75 o                         
  -1  22   3         78.16        111.96        55.78 o                         
   0  22   3         21.57          0.55        67.23 o                         
   1  22   3        863.95        913.33        82.99 o                         
   2  22   3       2329.38       2240.35        95.96 o                         
   3  22   3        547.82        550.49        75.63 o                         
   4  22   3         28.86        -25.50        62.67 o                         
   5  22   3       5299.12       4650.28       147.26 o                         
   6  22   3       5163.81       4295.98       130.88 o                         
   7  22   3       1608.11       1545.51       120.72 o                         
   8  22   3         40.58        103.57       100.52 o                         
   9  22   3         64.86        181.41        94.83 o                         
  10  22   3        326.53        163.69       122.78 o                         
  11  22   3        853.75        689.80       130.53 o                         
  12  22   3        837.45        784.06       147.30 o                         
  13  22   3        371.71        365.79       131.72 o                         
 -13  23   3          9.83        -44.93       102.39 o                         
 -12  23   3        323.91        229.19       118.58 o                         
 -11  23   3        124.35        168.31        97.66 o                         
 -10  23   3        230.83        248.77       108.92 o                         
  -9  23   3        431.55        382.00        98.49 o                         
  -8  23   3         61.11        158.55        92.27 o                         
  -7  23   3       1249.79       1126.76       142.37 o                         
  -6  23   3       3923.85       3652.61       134.05 o                         
  -5  23   3       3223.20       3333.71       140.62 o                         
  -4  23   3        711.52        755.04        81.79 o                         
  -3  23   3        115.96        150.62        76.83 o                         
  -2  23   3       2966.27       3376.42       136.97 o                         
  -1  23   3         99.57        513.68       104.60 o                         
   0  23   3       4699.61       4433.44       153.83 o                         
   1  23   3       7099.39       7023.11       192.11 o                         
   2  23   3       3040.83       3345.61       111.40 o                         
   3  23   3          3.34         60.98        62.26 o                         
   4  23   3         20.71         20.45        63.05 o                         
   5  23   3         70.81        119.19        69.90 o                         
   6  23   3        401.78        353.17        71.58 o                         
   7  23   3        358.81        338.97       103.66 o                         
   8  23   3       1260.18       1289.46       131.31 o                         
   9  23   3        311.92        159.84       110.68 o                         
  10  23   3        199.14        -26.83       112.83 o                         
  11  23   3        123.02        335.91       118.54 o                         
  12  23   3        190.90        120.80       133.81 o                         
  13  23   3        288.34        367.25       129.55 o                         
 -13  24   3         33.72         -0.03        99.76 o                         
 -12  24   3        642.51        564.37       127.67 o                         
 -11  24   3       1590.85       1345.20       166.87 o                         
 -10  24   3        866.99        812.52       118.68 o                         
  -9  24   3        337.52        292.02        84.58 o                         
  -8  24   3       1191.02       1103.90        96.36 o                         
  -7  24   3       3161.19       3175.88       180.97 o                         
  -6  24   3       2492.03       2587.39       122.46 o                         
  -5  24   3         30.54         61.89        73.58 o                         
  -4  24   3        224.81        124.97        84.08 o                         
  -3  24   3       1030.32       1113.38        89.60 o                         
  -2  24   3       4625.65       4193.52       151.17 o                         
  -1  24   3      15815.61      18155.41       435.20 o                         
   0  24   3      15901.97      19428.04       561.10 o                         
   1  24   3       5992.14       6976.36       245.45 o                         
   2  24   3         37.52        251.69       104.23 o                         
   3  24   3         39.05         93.63        66.98 o                         
   4  24   3        657.97        606.81       102.27 o                         
   5  24   3        197.10        250.00        70.38 o                         
   6  24   3       1610.80       1421.58        91.28 o                         
   7  24   3         51.39        -96.29        96.29 o                         
   8  24   3         22.67         -2.72       104.16 o                         
   9  24   3         77.07        140.81       112.70 o                         
  10  24   3         88.38         39.36       108.42 o                         
  11  24   3        342.73        386.84       141.33 o                         
  12  24   3        634.48        544.57       133.52 o                         
 -12  25   3       1150.51       1309.69       182.45 o                         
 -11  25   3       2058.43       1887.12       258.42 o                         
 -10  25   3        210.38        168.75       103.90 o                         
  -9  25   3         75.62         56.36        84.84 o                         
  -8  25   3         37.36         37.35        89.24 o                         
  -7  25   3         87.29         36.26        80.38 o                         
  -6  25   3       2337.83       2004.57       143.51 o                         
  -5  25   3       4171.14       3453.48       151.08 o                         
  -4  25   3       3990.64       3922.29       164.96 o                         
  -3  25   3       1578.93       1468.98       110.07 o                         
  -2  25   3        513.88        936.56        97.79 o                         
  -1  25   3       1901.62       2379.76       124.85 o                         
   0  25   3       7019.80       8107.81       231.03 o                         
   1  25   3       4033.43       4635.73       177.71 o                         
   2  25   3        592.55        673.28        87.26 o                         
   3  25   3        107.24        138.50        77.85 o                         
   4  25   3        598.37        585.20        84.27 o                         
   5  25   3        212.82        301.39        88.14 o                         
   6  25   3       2339.02       1795.64       125.37 o                         
   7  25   3       3047.07       2665.13       155.63 o                         
   8  25   3       2606.40       2304.84       171.24 o                         
   9  25   3        560.86        771.28       135.98 o                         
  10  25   3        198.28        149.84       121.75 o                         
  11  25   3        579.73        696.60       162.46 o                         
  12  25   3          4.60         -2.67       135.54 o                         
 -12  26   3        778.86        567.86       120.87 o                         
 -11  26   3       1578.63       1042.07       135.87 o                         
 -10  26   3       1409.43       1297.84       167.47 o                         
  -9  26   3        552.41        574.26       117.75 o                         
  -8  26   3       2011.21       1805.96       137.34 o                         
  -7  26   3       2692.98       2409.36       128.77 o                         
  -6  26   3       2940.38       2710.84       138.55 o                         
  -5  26   3        892.21        888.28        98.09 o                         
  -4  26   3       1007.05       1174.83       108.51 o                         
  -3  26   3       2934.35       3333.73       167.36 o                         
  -2  26   3       6404.02       7436.65       242.35 o                         
  -1  26   3       5083.12       5718.87       182.33 o                         
   0  26   3       3608.64       3859.97       156.71 o                         
   1  26   3       1682.20       1750.90       107.16 o                         
   2  26   3       3783.57       3840.94       147.02 o                         
   3  26   3       8748.18       7912.80       234.87 o                         
   4  26   3       8173.61       7342.54       243.81 o                         
   5  26   3       4569.48       4186.80       211.78 o                         
   6  26   3        882.44        891.41        88.88 o                         
   7  26   3        146.43        271.75       100.45 o                         
   8  26   3          8.70        -16.27       121.57 o                         
   9  26   3         13.28         24.44       105.58 o                         
  10  26   3         23.93        -30.36       115.20 o                         
  11  26   3        250.36        219.03       130.30 o                         
 -11  27   3        404.96        274.01       134.48 o                         
 -10  27   3        266.32        244.21       137.08 o                         
  -9  27   3          1.95         27.89        97.86 o                         
  -8  27   3        509.32        336.08       101.52 o                         
  -7  27   3        231.12         66.76        85.77 o                         
  -6  27   3        137.21        242.74        82.29 o                         
  -5  27   3        587.89        446.16        86.77 o                         
  -4  27   3       2326.61       2031.95       134.00 o                         
  -3  27   3       3670.88       3156.61       161.06 o                         
  -2  27   3       5351.04       5129.89       195.69 o                         
  -1  27   3       5980.05       5953.88       197.26 o                         
   0  27   3       2535.31       2696.46       135.14 o                         
   1  27   3        973.55       1324.06       109.18 o                         
   2  27   3       3759.29       3917.69       172.00 o                         
   3  27   3       1357.39       1290.28       100.54 o                         
   4  27   3        194.90        264.21        98.04 o                         
   5  27   3        218.69        228.70        80.29 o                         
   6  27   3       1122.45        761.07       102.02 o                         
   7  27   3        603.81        484.46       111.24 o                         
   8  27   3        445.02        375.08       132.01 o                         
   9  27   3        722.17        652.34       138.24 o                         
  10  27   3        390.29        382.07       137.38 o                         
  11  27   3         18.85        -82.66       116.92 o                         
 -11  28   3       1265.17       1251.01       169.30 o                         
 -10  28   3       2290.10       1857.42       176.86 o                         
  -9  28   3       1657.77       1576.82       138.32 o                         
  -8  28   3         57.76        115.22       101.65 o                         
  -7  28   3        397.70        446.43       100.57 o                         
  -6  28   3        901.72        935.05       101.03 o                         
  -5  28   3        174.41        195.12        83.55 o                         
  -4  28   3        226.11        251.96        91.95 o                         
  -3  28   3        964.08        852.46       103.97 o                         
  -2  28   3       2066.85       2153.78       142.76 o                         
  -1  28   3        498.88        497.73        98.02 o                         
   0  28   3         75.39        192.41        77.44 o                         
   1  28   3       1543.36       1668.54       109.51 o                         
   2  28   3       2126.42       2397.38       141.46 o                         
   3  28   3        340.99        439.89        96.51 o                         
   4  28   3        474.89        461.30        92.80 o                         
   5  28   3         11.32        -66.66        86.48 o                         
   6  28   3        522.17        361.78        93.41 o                         
   7  28   3        213.67        317.38       112.55 o                         
   8  28   3          8.38          7.63       123.41 o                         
   9  28   3        187.98        237.93       122.93 o                         
  10  28   3         11.15        124.23       141.71 o                         
 -10  29   3         80.13        108.15       142.01 o                         
  -9  29   3        202.20        121.17       111.35 o                         
  -8  29   3         19.26        -18.03        92.24 o                         
  -7  29   3        930.87        775.50       118.14 o                         
  -6  29   3       2089.59       1831.98       129.71 o                         
  -5  29   3       3650.14       3068.54       161.99 o                         
  -4  29   3       1908.10       1802.80       133.63 o                         
  -3  29   3        156.49        109.01        84.88 o                         
  -2  29   3          2.26        110.73        95.67 o                         
  -1  29   3        265.57        255.90        78.49 o                         
   0  29   3        355.85        373.42        96.82 o                         
   1  29   3        473.65        569.46        86.87 o                         
   2  29   3         42.88         15.46        75.58 o                         
   3  29   3        330.56        412.59        88.58 o                         
   4  29   3       3191.89       2681.36       162.00 o                         
   5  29   3       1923.02       1588.61       118.58 o                         
   6  29   3        418.48        336.24        96.08 o                         
   7  29   3        160.35         83.46       124.43 o                         
   8  29   3          4.37          8.25       108.04 o                         
   9  29   3        262.03         33.54       128.35 o                         
  10  29   3        634.73        530.36       161.18 o                         
  -9  30   3        133.59        302.68       109.90 o                         
  -8  30   3        462.23        455.39       118.87 o                         
  -7  30   3       1168.81       1101.41       115.83 o                         
  -6  30   3       1928.16       1859.69       127.86 o                         
  -5  30   3       1652.21       1494.65       126.52 o                         
  -4  30   3        848.17        931.04       129.95 o                         
  -3  30   3        740.13        574.76       104.97 o                         
  -2  30   3        981.29       1067.45       126.25 o                         
  -1  30   3       1861.35       2185.43       171.55 o                         
   0  30   3       1536.38       1532.78       118.83 o                         
   1  30   3        454.49        625.40        92.02 o                         
   2  30   3        515.67        564.49        92.32 o                         
   3  30   3        931.51        867.84       106.35 o                         
   4  30   3       1860.43       1575.13       126.63 o                         
   5  30   3       2153.75       1824.20       128.82 o                         
   6  30   3       2262.80       2182.09       188.10 o                         
   7  30   3        594.85        553.83       146.00 o                         
   8  30   3         56.60        179.87       113.18 o                         
   9  30   3         82.95        209.21       144.89 o                         
  -8  31   3       1481.21       1548.10       153.80 o                         
  -7  31   3       1528.29       1638.24       148.38 o                         
  -6  31   3        506.54        344.91        96.81 o                         
  -5  31   3        476.44        574.00       114.31 o                         
  -4  31   3        505.99        430.33       113.48 o                         
  -3  31   3        456.99        330.22       110.74 o                         
  -2  31   3         58.00        202.81       101.57 o                         
  -1  31   3        186.34        345.90       108.18 o                         
   0  31   3          2.06        -54.12        96.51 o                         
   1  31   3        177.37        237.79        99.36 o                         
   2  31   3        331.80        402.05        96.82 o                         
   3  31   3         22.02         37.20       104.50 o                         
   4  31   3        626.73        478.71        93.74 o                         
   5  31   3        448.93        412.18        93.62 o                         
   6  31   3         63.09         75.66        98.99 o                         
   7  31   3        128.58        151.01       133.85 o                         
   8  31   3        111.76        133.15       125.90 o                         
  -8  32   3        135.23       -155.75       451.30 o                         
  -7  32   3        160.85        152.11       109.34 o                         
  -6  32   3          4.48         83.96       104.48 o                         
  -5  32   3        999.90       1189.12       133.79 o                         
  -4  32   3       1606.51       1608.38       128.82 o                         
  -3  32   3       1601.35       1716.34       136.47 o                         
  -2  32   3        501.32        490.11       119.32 o                         
  -1  32   3         15.01         58.56        84.32 o                         
   0  32   3         68.62        105.26        89.21 o                         
   1  32   3       1075.66       1248.43       119.80 o                         
   2  32   3       1444.37       1357.75       136.47 o                         
   3  32   3        441.30        407.00        90.78 o                         
   4  32   3        565.92        493.67       120.24 o                         
   5  32   3       1233.34       1251.47       143.18 o                         
   6  32   3          4.33          8.64       126.09 o                         
   7  32   3        323.57        571.71       123.75 o                         
  -6  33   3       1096.10        977.99       135.39 o                         
  -5  33   3        900.50       1052.52       121.81 o                         
  -4  33   3         23.38        -22.79       104.47 o                         
  -3  33   3       1095.66        941.52       133.23 o                         
  -2  33   3       2087.56       2151.53       165.28 o                         
  -1  33   3        949.09       1027.13       145.29 o                         
   0  33   3          8.86         76.54        97.69 o                         
   1  33   3       1104.47       1308.42       116.93 o                         
   2  33   3       1722.72       1722.44       134.03 o                         
   3  33   3        434.12        248.26       113.87 o                         
   4  33   3        201.43         76.44        99.17 o                         
   5  33   3         36.66         33.60       150.19 o                         
   6  33   3         25.63        214.68       121.92 o                         
  -5  34   3          5.02         29.35       100.76 o                         
  -4  34   3        140.04        199.57       126.30 o                         
  -3  34   3         79.05         15.29       103.28 o                         
  -2  34   3         67.55       -167.38       167.38 o                         
  -1  34   3        491.71        376.69       127.79 o                         
   0  34   3        259.15        302.73        97.12 o                         
   1  34   3        221.07        289.28       106.80 o                         
   2  34   3         98.38         77.37       102.02 o                         
   3  34   3         38.53          1.80       104.55 o                         
   4  34   3         11.44         57.15        95.58 o                         
   5  34   3        158.83        285.64       133.95 o                         
  -3  35   3          3.96        140.84       126.91 o                         
  -2  35   3        248.66        378.45       128.62 o                         
  -1  35   3        533.50        801.32       141.88 o                         
   0  35   3        249.85        367.14       103.41 o                         
   1  35   3         19.65        171.36       102.90 o                         
   2  35   3        470.40        431.92       111.82 o                         
   3  35   3        467.34        504.87       115.50 o                         
 -17   0   4       1175.25       1491.97       207.98 o                         
 -16   0   4        662.79       1152.94       214.69 o                         
 -15   0   4          5.67        192.44       247.60 o                         
 -14   0   4          3.89       -150.06       150.06 o                         
 -13   0   4       2432.07       2463.54       182.61 o                         
 -12   0   4       2018.60       1724.35       134.91 o                         
 -11   0   4        328.61        272.01       113.55 o                         
 -10   0   4         71.02         13.24        83.09 o                         
  -9   0   4        161.19        251.84        89.83 o                         
  -8   0   4        816.76        548.62        88.30 o                         
  -7   0   4         29.06         33.77        69.95 o                         
  -6   0   4       3057.01       3002.66       103.12 o                         
  -5   0   4      16878.21      15658.23       369.86 o                         
  -4   0   4      87809.77      86727.89      3332.27 o                         
  -3   0   4      51709.09      55085.20      1559.30 o                         
  -2   0   4          2.21         85.72        39.34 o                         
  -1   0   4      20573.34      18538.13       372.83 o                         
   0   0   4      21385.51      20292.54       604.89 o                         
   1   0   4      32797.66      32312.68      2470.16 o                         
   2   0   4     118916.31     120357.27      6398.67 o                         
   3   0   4      71949.42      85866.51      3950.30 o                         
   4   0   4      21538.55      20992.35       626.94 o                         
   5   0   4       2616.24       2354.09       132.32 o                         
   6   0   4        374.17        247.77        83.26 o                         
   7   0   4      15065.84      13705.86       412.97 o                         
   8   0   4      43058.56      43359.12      1758.65 o                         
   9   0   4      15707.91      16958.99       591.86 o                         
  10   0   4        261.02        201.08       131.35 o                         
  11   0   4        540.81        380.51       154.85 o                         
  12   0   4        275.39        492.98       172.12 o                         
  13   0   4        256.77        376.06       186.35 o                         
  14   0   4       1660.43       1742.10       207.57 o                         
  15   0   4        862.57       1600.31       276.20 o                         
  16   0   4       1465.55       2042.95       288.13 o                         
  17   0   4        123.08         66.55       230.71 o                         
 -17   1   4         51.05       -134.12       134.12 o                         
 -16   1   4       1281.07       1576.43       138.09 o                         
 -15   1   4       1672.78       1922.67       131.15 o                         
 -14   1   4        844.64        812.64       109.30 o                         
 -13   1   4        387.71        513.38        83.65 o                         
 -12   1   4        546.37        633.48        90.59 o                         
 -11   1   4       4689.51       4335.91       159.48 o                         
 -10   1   4       1609.90       1474.38        92.40 o                         
  -9   1   4      20094.39      18808.47       664.66 o                         
  -8   1   4      22849.28      22493.62       487.75 o                         
  -7   1   4        312.53        244.26        63.94 o                         
  -6   1   4        259.79        199.85        37.29 o                         
  -5   1   4       7358.52       7118.49       116.05 o                         
  -4   1   4       2246.90       1849.57        47.78 o                         
  -3   1   4      28879.93      25654.70       512.77 o                         
  -2   1   4        292.51        589.87        23.61 o                         
  -1   1   4        605.09        229.32        23.67 o                         
   0   1   4       5847.75       5716.19       113.96 o                         
   1   1   4       2661.13       2091.70        70.89 o                         
   2   1   4       1068.00        845.07        62.82 o                         
   3   1   4      26148.58      27464.48       587.17 o                         
   4   1   4      16251.18      17640.55       317.56 o                         
   5   1   4        497.86        490.30        54.52 o                         
   6   1   4       3503.19       3290.58        95.86 o                         
   7   1   4       1601.70       1278.66        78.58 o                         
   8   1   4       2684.06       2326.95        94.61 o                         
   9   1   4        750.49        852.07        92.14 o                         
  10   1   4         44.54         26.68        76.30 o                         
  11   1   4        183.86        339.22        91.33 o                         
  12   1   4        278.66        337.35       104.13 o                         
  13   1   4        105.33        189.74        93.89 o                         
  14   1   4        192.02        514.70       151.43 o                         
  15   1   4        142.59        268.93       130.26 o                         
  16   1   4        133.22        636.97       189.60 o                         
  17   1   4          3.44         32.45       161.07 o                         
 -17   2   4        207.70        311.23       127.01 o                         
 -16   2   4         15.91         47.48       105.31 o                         
 -15   2   4        178.15        178.06       111.34 o                         
 -14   2   4        320.44        466.56       100.64 o                         
 -13   2   4       3231.09       3291.01       148.78 o                         
 -12   2   4        597.43        378.22        88.45 o                         
 -11   2   4       2770.05       2997.33       124.72 o                         
 -10   2   4          1.73         46.66        55.29 o                         
  -9   2   4         11.56        -16.91        51.45 o                         
  -8   2   4        445.22        382.80        53.15 o                         
  -7   2   4         74.49        121.61        41.84 o                         
  -6   2   4       2055.71       1693.45        59.21 o                         
  -5   2   4       1607.28       1221.44        49.55 o                         
  -4   2   4       3615.41       3557.24        69.72 o                         
  -3   2   4      11405.28      11751.33       162.52 o                         
  -2   2   4       5726.08       5415.91       133.01 o                         
  -1   2   4       4779.71       4417.01        88.41 o                         
   0   2   4      36369.82      35923.97       520.51 o                         
   1   2   4      21032.10      23082.07       473.36 o                         
   2   2   4      19574.29      18491.64       377.68 o                         
   3   2   4        301.71        577.43        49.07 o                         
   4   2   4        161.52        139.76        70.37 o                         
   5   2   4       3622.59       3368.86       100.08 o                         
   6   2   4        327.70         67.21        51.49 o                         
   7   2   4       1190.05        861.99        65.20 o                         
   8   2   4      14039.14      14733.09       350.57 o                         
   9   2   4       8561.26       9308.26       252.61 o                         
  10   2   4         81.06        178.29        79.41 o                         
  11   2   4       1184.16       1327.65       122.22 o                         
  12   2   4         60.01        133.82       102.95 o                         
  13   2   4         51.80         36.57        99.50 o                         
  14   2   4       1015.01       1431.01       172.83 o                         
  15   2   4         74.30        201.37       147.87 o                         
  16   2   4        598.90        887.89       193.54 o                         
  17   2   4         73.90        262.32       153.29 o                         
 -17   3   4         99.75        122.94       130.43 o                         
 -16   3   4         75.71        110.84       104.37 o                         
 -15   3   4         14.04        -57.53       104.52 o                         
 -14   3   4        577.02        611.66       107.17 o                         
 -13   3   4        147.91         70.67        80.29 o                         
 -12   3   4       1006.85       1152.59       103.73 o                         
 -11   3   4       2368.31       2278.15       110.17 o                         
 -10   3   4       3098.56       2577.78       103.59 o                         
  -9   3   4        329.44        355.26        55.71 o                         
  -8   3   4       1125.10        991.01        58.06 o                         
  -7   3   4        240.28        261.17        46.07 o                         
  -6   3   4        630.76        612.36        47.88 o                         
  -5   3   4        101.01         64.75        35.04 o                         
  -4   3   4      18607.43      16349.52       248.85 o                         
  -3   3   4      64411.39      60423.05      1331.84 o                         
  -2   3   4      65925.33      69336.30      1795.24 o                         
  -1   3   4      13229.77      12236.67       145.15 o                         
   0   3   4       2076.93       1961.18        41.10 o                         
   1   3   4      41245.79      44243.00       918.54 o                         
   2   3   4        720.11       1177.85        69.47 o                         
   3   3   4      36279.05      37385.05       896.20 o                         
   4   3   4      19398.79      20655.86       433.80 o                         
   5   3   4      17490.62      15870.59       334.38 o                         
   6   3   4       2689.38       2586.84       108.39 o                         
   7   3   4          7.97         90.02        65.88 o                         
   8   3   4          6.72         74.41        96.84 o                         
   9   3   4         48.19         47.09        66.71 o                         
  10   3   4        488.91        623.40       103.63 o                         
  11   3   4        829.07        728.96       101.94 o                         
  12   3   4       1679.08       1750.29       147.56 o                         
  13   3   4        631.10        762.23       123.51 o                         
  14   3   4         31.04        211.04       149.34 o                         
  15   3   4        123.95        221.70       174.81 o                         
  16   3   4         54.57         91.61       171.97 o                         
  17   3   4         51.82        203.76       158.95 o                         
 -17   4   4        136.92        429.16       148.88 o                         
 -16   4   4          5.10         12.30       107.76 o                         
 -15   4   4        264.85        391.84       130.86 o                         
 -14   4   4         39.83        109.77        90.31 o                         
 -13   4   4       1025.96        776.84        98.38 o                         
 -12   4   4         27.67          5.91        87.56 o                         
 -11   4   4       1494.75       1401.59        85.11 o                         
 -10   4   4        992.91        639.13        63.92 o                         
  -9   4   4       4279.00       4067.62       120.69 o                         
  -8   4   4         13.05         63.25        43.77 o                         
  -7   4   4        295.69        229.87        51.13 o                         
  -6   4   4       2932.72       3600.99        79.79 o                         
  -5   4   4      13184.90      11986.50       197.58 o                         
  -4   4   4      34696.17      31911.76       572.51 o                         
  -3   4   4      22348.98      23075.17       490.15 o                         
  -2   4   4      28128.48      27889.31       565.75 o                         
  -1   4   4      27094.71      28880.48       651.46 o                         
   0   4   4       1814.88       1220.95        34.01 o                         
   1   4   4       2544.28       2795.20        52.32 o                         
   2   4   4      74973.86      75931.14      2778.71 o                         
   3   4   4      16281.09      16373.62       336.90 o                         
   4   4   4      12163.13      12473.66       255.84 o                         
   5   4   4       5739.21       6097.09       136.98 o                         
   6   4   4       8278.54       9079.72       195.31 o                         
   7   4   4       1602.31       1603.55        96.90 o                         
   8   4   4       6467.52       6349.81       192.05 o                         
   9   4   4       4351.43       4248.77       154.89 o                         
  10   4   4       5619.84       5826.53       229.52 o                         
  11   4   4       4178.89       4586.80       196.29 o                         
  12   4   4        931.80        918.64       152.69 o                         
  13   4   4         25.53         16.44       124.39 o                         
  14   4   4         25.06        110.74       152.13 o                         
  15   4   4        566.80        928.33       159.64 o                         
  16   4   4        250.84        583.32       150.45 o                         
  17   4   4         38.52        442.32       333.46 o                         
 -17   5   4        324.78        428.14       157.27 o                         
 -16   5   4        459.09        614.09       139.29 o                         
 -15   5   4        182.06        236.09       115.54 o                         
 -14   5   4          8.88         89.53        99.98 o                         
 -13   5   4        363.11        288.09        91.31 o                         
 -12   5   4        488.88        546.38        95.12 o                         
 -11   5   4       1419.57       1341.45        89.04 o                         
 -10   5   4       2619.09       2587.87       121.18 o                         
  -9   5   4      16137.54      14735.20       502.14 o                         
  -8   5   4       3069.16       2988.07        99.78 o                         
  -7   5   4       1400.21        997.54        66.42 o                         
  -6   5   4       4496.94       3785.43        95.25 o                         
  -5   5   4         58.91         30.08        39.22 o                         
  -4   5   4       2813.36       1689.72        45.34 o                         
  -3   5   4      15656.58      13802.14       257.23 o                         
  -2   5   4      33785.14      34883.71       552.06 o                         
  -1   5   4       7852.89       7629.39       149.75 o                         
   0   5   4       8498.60       9928.84       199.95 o                         
   1   5   4      35817.68      36733.41       698.30 o                         
   2   5   4       2532.00       2123.61        72.36 o                         
   3   5   4      30309.18      30740.28       736.00 o                         
   4   5   4       9568.23       9356.69       234.57 o                         
   5   5   4        570.89        603.95        51.42 o                         
   6   5   4        190.62        133.45        66.74 o                         
   7   5   4          2.51        -63.32        63.32 o                         
   8   5   4       1952.60       1492.95        95.36 o                         
   9   5   4       1406.86       1563.19       107.76 o                         
  10   5   4       1934.59       1996.52       152.40 o                         
  11   5   4        110.42       -364.02       364.02 o                         
  12   5   4         36.63        -39.38       111.81 o                         
  13   5   4         42.12        158.65       105.73 o                         
  14   5   4        295.46        523.04       120.30 o                         
  15   5   4         29.89         73.23       124.75 o                         
  16   5   4        306.70        379.19       147.10 o                         
 -17   6   4        427.20        563.37       138.61 o                         
 -16   6   4         91.20        104.94       106.14 o                         
 -15   6   4        366.20        350.31       129.53 o                         
 -14   6   4         21.72         62.36        92.11 o                         
 -13   6   4         57.42        -40.30        98.04 o                         
 -12   6   4        205.28        174.28        87.47 o                         
 -11   6   4         59.63         12.66        73.90 o                         
 -10   6   4       1899.30       1808.16       106.93 o                         
  -9   6   4        146.69        190.43        55.97 o                         
  -8   6   4       3551.68       3028.94       111.27 o                         
  -7   6   4        258.43        197.91        49.01 o                         
  -6   6   4       4415.95       4160.63        95.47 o                         
  -5   6   4        876.49        498.83        43.26 o                         
  -4   6   4       7740.23       7006.83       111.29 o                         
  -3   6   4        577.65        611.60        37.65 o                         
  -2   6   4         50.76         53.87        37.05 o                         
  -1   6   4       7528.33       6539.86       111.17 o                         
   0   6   4       4335.94       5684.56        82.30 o                         
   1   6   4        819.83        983.38        44.25 o                         
   2   6   4      40877.18      42817.40       995.69 o                         
   3   6   4       3176.79       2358.77        86.16 o                         
   4   6   4       4997.16       4701.55       118.77 o                         
   5   6   4      24768.15      24991.26       647.03 o                         
   6   6   4       5952.91       4669.90       135.59 o                         
   7   6   4       4222.61       3913.23       126.10 o                         
   8   6   4      12689.28      12990.26       325.76 o                         
   9   6   4      12873.29      12930.78       361.53 o                         
  10   6   4       3328.26       3742.25       182.63 o                         
  11   6   4       4242.95       4298.42       199.06 o                         
  12   6   4       1442.37       1564.98       155.00 o                         
  13   6   4        189.62        411.75       109.68 o                         
  14   6   4        538.58        570.12       137.00 o                         
  15   6   4       1507.42       1636.40       200.90 o                         
  16   6   4       1524.34       2150.68       235.22 o                         
 -17   7   4        302.41        496.63       148.63 o                         
 -16   7   4        190.46        303.70       138.81 o                         
 -15   7   4        300.17        408.89       116.09 o                         
 -14   7   4         59.84        160.56        98.58 o                         
 -13   7   4        157.92        216.61        91.68 o                         
 -12   7   4       1713.22       1531.39       101.56 o                         
 -11   7   4       1204.65       1040.20        85.11 o                         
 -10   7   4       2335.26       2467.80       123.31 o                         
  -9   7   4       2895.20       2481.67        97.48 o                         
  -8   7   4      12961.20      12043.05       370.35 o                         
  -7   7   4       3178.12       2889.17        90.85 o                         
  -6   7   4       9379.15       8685.24       175.17 o                         
  -5   7   4      31242.39      31142.30       563.95 o                         
  -4   7   4       1027.00       1410.97        55.20 o                         
  -3   7   4       2091.46       1964.94        47.62 o                         
  -2   7   4        231.15        187.74        31.68 o                         
  -1   7   4         96.89        -11.22        41.45 o                         
   0   7   4         33.92         91.61        29.37 o                         
   1   7   4       4252.78       3658.75        80.58 o                         
   2   7   4       1238.65       1679.51        62.84 o                         
   3   7   4       1966.68       2376.10        76.85 o                         
   4   7   4        181.17        102.81        55.46 o                         
   5   7   4       2346.29       2531.79        92.27 o                         
   6   7   4        486.55        593.29        84.48 o                         
   7   7   4         99.05         41.37        55.52 o                         
   8   7   4       2539.06       2495.08       110.57 o                         
   9   7   4       6030.85       6215.13       211.23 o                         
  10   7   4       4134.40       4042.98       168.86 o                         
  11   7   4        261.52        277.31        96.30 o                         
  12   7   4        401.94        454.21       186.45 o                         
  13   7   4        254.77        366.04       132.24 o                         
  14   7   4         65.14        -97.26       135.49 o                         
  15   7   4         13.39       -109.97       109.97 o                         
  16   7   4         25.36       -135.80       135.80 o                         
 -17   8   4        109.29        246.08       131.31 o                         
 -16   8   4        217.57        138.11       117.07 o                         
 -15   8   4        205.34        232.60       103.11 o                         
 -14   8   4         29.49        154.29        92.96 o                         
 -13   8   4        106.19        118.31        80.08 o                         
 -12   8   4        154.55        113.24        81.23 o                         
 -11   8   4       4396.47       4326.83       197.31 o                         
 -10   8   4      18320.80      17991.46       633.79 o                         
  -9   8   4       3896.07       3832.80       124.17 o                         
  -8   8   4       1037.03        856.85        67.48 o                         
  -7   8   4       1675.51       1615.85        62.89 o                         
  -6   8   4        584.64        651.58        44.28 o                         
  -5   8   4        243.63         55.57        37.98 o                         
  -4   8   4       3632.64       3334.33        78.62 o                         
  -3   8   4       5869.32       6239.65       108.18 o                         
  -2   8   4       1981.69       1783.99        50.79 o                         
  -1   8   4         88.60         77.71        34.60 o                         
   0   8   4        196.97        316.83        38.82 o                         
   1   8   4       4132.56       4327.92        84.09 o                         
   2   8   4        100.88         15.04        41.21 o                         
   3   8   4        104.26        203.00        50.74 o                         
   4   8   4       4239.45       4103.90       108.93 o                         
   5   8   4       4866.58       4653.89       117.34 o                         
   6   8   4       1764.85       1476.49        72.87 o                         
   7   8   4       3400.26       3211.28       114.21 o                         
   8   8   4        571.29        415.88        87.60 o                         
   9   8   4        136.40         52.74       110.27 o                         
  10   8   4        116.34         81.37        79.91 o                         
  11   8   4       1223.07       1135.63       132.19 o                         
  12   8   4       1601.82       1826.18       177.57 o                         
  13   8   4        309.52        192.61       101.22 o                         
  14   8   4         43.31        276.31       120.04 o                         
  15   8   4        111.54        161.27       124.45 o                         
  16   8   4         43.43         65.11       133.66 o                         
 -17   9   4         28.43        -53.14       244.03 o                         
 -16   9   4         79.46        127.38       126.61 o                         
 -15   9   4        263.87        222.84       118.83 o                         
 -14   9   4        776.21        921.54       125.36 o                         
 -13   9   4          7.68         50.24        91.20 o                         
 -12   9   4        504.26        664.91        99.99 o                         
 -11   9   4        342.87        297.50        80.87 o                         
 -10   9   4        555.61        429.06        81.55 o                         
  -9   9   4        167.33        173.92        55.74 o                         
  -8   9   4          4.29        -27.66        51.50 o                         
  -7   9   4         54.17        -43.09        46.88 o                         
  -6   9   4         34.52         51.30        43.91 o                         
  -5   9   4        232.22         87.39        43.59 o                         
  -4   9   4        255.82        251.25        44.97 o                         
  -3   9   4      13724.86      12775.33       203.54 o                         
  -2   9   4        231.41        157.99        36.40 o                         
  -1   9   4       2238.04       1619.66        58.36 o                         
   0   9   4       3990.22       4257.13        84.25 o                         
   1   9   4       3398.51       3446.82        75.48 o                         
   2   9   4        567.41        212.94        40.32 o                         
   3   9   4       6231.42       6317.67       132.39 o                         
   4   9   4       3183.90       3565.25        80.15 o                         
   5   9   4         42.55        137.40        43.59 o                         
   6   9   4        879.49        889.07        61.78 o                         
   7   9   4        565.80        563.75        59.92 o                         
   8   9   4        260.72        231.09        56.48 o                         
   9   9   4       3963.78       3861.06       129.94 o                         
  10   9   4      10290.67      10231.14       304.04 o                         
  11   9   4        515.38        360.12       100.17 o                         
  12   9   4          1.21         10.80        93.14 o                         
  13   9   4       1978.51       2389.13       152.35 o                         
  14   9   4        831.47        996.14       141.48 o                         
  15   9   4        258.67        387.06       133.78 o                         
  16   9   4        325.37        459.35       141.57 o                         
 -16  10   4        107.01        163.22       112.44 o                         
 -15  10   4         27.20         55.01       108.24 o                         
 -14  10   4        176.62        322.55        92.76 o                         
 -13  10   4        349.32        392.34        99.11 o                         
 -12  10   4          5.65         90.09        74.87 o                         
 -11  10   4       1926.45       1806.43        92.74 o                         
 -10  10   4      19000.49      17820.70       814.99 o                         
  -9  10   4       5447.92       4908.75       179.69 o                         
  -8  10   4          5.21          7.61        54.27 o                         
  -7  10   4       1147.72        966.42        68.08 o                         
  -6  10   4       4919.87       4356.52        94.36 o                         
  -5  10   4       1664.23       1208.96        62.15 o                         
  -4  10   4        238.47        469.10        59.33 o                         
  -3  10   4         35.40        328.78        37.51 o                         
  -2  10   4       7103.07       5978.55       111.97 o                         
  -1  10   4       7887.20       7711.41       142.47 o                         
   0  10   4       2702.96       2628.58        75.32 o                         
   1  10   4      13644.37      11322.35       202.32 o                         
   2  10   4       7022.90       5880.32       117.60 o                         
   3  10   4       1686.93       1086.19        67.02 o                         
   4  10   4       1337.59       1003.96        73.99 o                         
   5  10   4       2062.23       2044.50        67.71 o                         
   6  10   4      13736.03      13664.25       301.44 o                         
   7  10   4       1387.20       1299.41        66.00 o                         
   8  10   4       3687.20       3453.44       140.62 o                         
   9  10   4       4332.63       3615.14       130.92 o                         
  10  10   4       2917.16       2774.88       129.44 o                         
  11  10   4       1724.01       1719.33       121.44 o                         
  12  10   4        386.93        287.50        88.33 o                         
  13  10   4        106.55         63.95        92.79 o                         
  14  10   4        168.86        218.13       101.43 o                         
  15  10   4        457.08        407.35       144.55 o                         
  16  10   4          6.59         39.40       114.57 o                         
 -16  11   4          2.55         32.25       116.65 o                         
 -15  11   4         12.29        184.39        96.16 o                         
 -14  11   4        107.03        136.39        91.40 o                         
 -13  11   4          8.98         69.53        88.03 o                         
 -12  11   4         22.20          7.02        76.88 o                         
 -11  11   4        766.71        732.40        87.77 o                         
 -10  11   4          0.75        -69.94        69.94 o                         
  -9  11   4       1139.11        865.41        71.98 o                         
  -8  11   4       1641.83       1380.15        93.47 o                         
  -7  11   4       4637.04       4241.57       142.09 o                         
  -6  11   4        709.81        630.47        57.38 o                         
  -5  11   4      12664.92      11901.56       238.70 o                         
  -4  11   4      27209.01      26827.56       528.17 o                         
  -3  11   4        251.58        203.76        38.45 o                         
  -2  11   4      27429.54      24978.55       497.69 o                         
  -1  11   4       7576.01       7676.48       123.07 o                         
   0  11   4       4222.38       3394.97        83.71 o                         
   1  11   4      10868.39       9855.86       178.80 o                         
   2  11   4        459.03        500.82        38.02 o                         
   3  11   4      13433.49      12545.77       263.30 o                         
   4  11   4      10681.19      10127.90       230.26 o                         
   5  11   4       8868.77       8301.08       193.44 o                         
   6  11   4       6671.11       6131.16       138.31 o                         
   7  11   4        498.97        364.76        77.37 o                         
   8  11   4        822.48        701.16        66.14 o                         
   9  11   4        282.35        206.10        74.96 o                         
  10  11   4        570.41        549.30       106.96 o                         
  11  11   4         21.72        -46.51        80.03 o                         
  12  11   4          1.94        -95.04        95.04 o                         
  13  11   4        225.47         84.64        98.66 o                         
  14  11   4        367.26        251.49       108.69 o                         
  15  11   4         10.86        -32.30       128.76 o                         
  16  11   4         40.40        -39.63       121.64 o                         
 -16  12   4          5.44        198.00       112.19 o                         
 -15  12   4        279.83        230.96       106.05 o                         
 -14  12   4        134.21        125.14        96.36 o                         
 -13  12   4         59.80        -30.00        88.31 o                         
 -12  12   4        171.55        188.83        87.51 o                         
 -11  12   4          6.09        -25.22        65.12 o                         
 -10  12   4        295.87        238.64        72.46 o                         
  -9  12   4         84.59         73.89        59.28 o                         
  -8  12   4        755.13        609.12        63.83 o                         
  -7  12   4       3484.82       3293.29       116.11 o                         
  -6  12   4      14874.68      14753.86       331.09 o                         
  -5  12   4       6117.32       5941.03       144.64 o                         
  -4  12   4      17559.49      17326.27       296.09 o                         
  -3  12   4      11115.91      10322.64       172.90 o                         
  -2  12   4      15669.39      15368.27       274.94 o                         
  -1  12   4      29151.47      30169.69       571.24 o                         
   0  12   4      28981.13      28844.45       602.20 o                         
   1  12   4       2246.67       1922.24       100.43 o                         
   2  12   4       5866.11       5828.32       144.60 o                         
   3  12   4       7731.13       6805.49       138.65 o                         
   4  12   4      21762.82      20310.13       492.65 o                         
   5  12   4      23257.43      23062.55       489.13 o                         
   6  12   4      12595.83      12126.08       257.78 o                         
   7  12   4       4072.49       3587.71       106.25 o                         
   8  12   4        403.52        353.48        56.59 o                         
   9  12   4         30.55         74.31        75.07 o                         
  10  12   4         62.29         45.37        73.61 o                         
  11  12   4       3287.90       3321.42       154.33 o                         
  12  12   4       2317.96       2342.82       153.15 o                         
  13  12   4        453.74        587.98       121.47 o                         
  14  12   4        183.45        124.70       105.38 o                         
  15  12   4        215.31        246.32       120.35 o                         
  16  12   4         64.34        107.35       141.89 o                         
 -16  13   4        223.99        339.02       122.66 o                         
 -15  13   4        895.96       1015.85       131.81 o                         
 -14  13   4       1555.40       1550.91       144.27 o                         
 -13  13   4        372.19        413.31        85.20 o                         
 -12  13   4        369.89        338.28        83.67 o                         
 -11  13   4       3168.98       3259.48       223.24 o                         
 -10  13   4       1546.60       1476.27       101.63 o                         
  -9  13   4         45.77        150.78        77.78 o                         
  -8  13   4         82.25        105.57        76.34 o                         
  -7  13   4       3600.30       3254.78       100.19 o                         
  -6  13   4       2826.02       2375.00        90.00 o                         
  -5  13   4       1037.17        593.08        50.69 o                         
  -4  13   4        158.30         88.95        39.76 o                         
  -3  13   4        364.21        229.28        46.47 o                         
  -2  13   4         79.50         42.89        49.97 o                         
  -1  13   4         16.79         54.63        43.94 o                         
   0  13   4       2400.35       1660.19        64.25 o                         
   1  13   4         87.22         44.94        43.81 o                         
   2  13   4       1384.79       1143.58        45.76 o                         
   3  13   4       2624.65       2392.65        57.04 o                         
   4  13   4      14533.80      14988.84       338.75 o                         
   5  13   4       4662.80       4425.78       143.65 o                         
   6  13   4       3151.34       2819.60        85.24 o                         
   7  13   4       4667.64       4516.45       132.85 o                         
   8  13   4       1566.95       1165.92        81.61 o                         
   9  13   4       1008.90       1112.60        90.13 o                         
  10  13   4       2576.26       2279.10       121.67 o                         
  11  13   4        725.00        590.89       140.22 o                         
  12  13   4          0.12         12.38        93.83 o                         
  13  13   4        600.60        417.80       124.96 o                         
  14  13   4       1342.08       1702.64       194.85 o                         
  15  13   4        219.69        380.42       131.65 o                         
 -16  14   4        153.30        259.03       134.32 o                         
 -15  14   4          3.97        -20.48       103.97 o                         
 -14  14   4        117.31          3.18        89.50 o                         
 -13  14   4        340.28        316.66        97.11 o                         
 -12  14   4       1223.26        980.00        99.63 o                         
 -11  14   4          5.26        -83.74        83.74 o                         
 -10  14   4       6068.88       5880.70       252.93 o                         
  -9  14   4       4315.75       3874.73       204.68 o                         
  -8  14   4         24.61         47.40        52.53 o                         
  -7  14   4       1498.99       1557.89        88.52 o                         
  -6  14   4       2988.74       2706.84       118.10 o                         
  -5  14   4          6.91        -22.34        39.40 o                         
  -4  14   4       2484.27       2314.31        66.98 o                         
  -3  14   4         16.11         -4.27        56.72 o                         
  -2  14   4      11801.91      13460.48       260.81 o                         
  -1  14   4       6099.89       7468.05       132.99 o                         
   0  14   4       2406.06       2221.41        68.33 o                         
   1  14   4       4167.07       4366.48        99.10 o                         
   2  14   4      11245.46      11680.83       205.21 o                         
   3  14   4       3758.28       3741.95        82.45 o                         
   4  14   4       2147.68       2289.10        98.92 o                         
   5  14   4       3097.00       2553.62        98.99 o                         
   6  14   4       1967.76       1890.13       115.96 o                         
   7  14   4        199.89        147.07        47.04 o                         
   8  14   4        473.77        434.73        74.23 o                         
   9  14   4       1532.64       1177.18        87.32 o                         
  10  14   4        118.59         66.66        77.33 o                         
  11  14   4        285.65        246.91        90.77 o                         
  12  14   4         61.82        188.81        95.79 o                         
  13  14   4         49.50        216.04       116.61 o                         
  14  14   4        303.89        203.07       118.63 o                         
  15  14   4        398.80        468.30       143.31 o                         
 -15  15   4        728.27        672.92       127.52 o                         
 -14  15   4       1959.43       1841.48       209.70 o                         
 -13  15   4        743.49        691.06       116.82 o                         
 -12  15   4        172.64        264.41        90.90 o                         
 -11  15   4       1256.62       1214.24       100.27 o                         
 -10  15   4        535.38        462.90        86.50 o                         
  -9  15   4        666.40        697.79        74.66 o                         
  -8  15   4         14.85        -26.81        62.38 o                         
  -7  15   4         11.05          8.71        59.06 o                         
  -6  15   4        329.59        408.94        68.23 o                         
  -5  15   4       3657.65       3506.65       108.01 o                         
  -4  15   4       1102.54       1065.71        60.35 o                         
  -3  15   4       4282.42       3636.58       103.94 o                         
  -2  15   4       3718.88       3401.60        87.22 o                         
  -1  15   4       1215.81       1145.00        51.49 o                         
   0  15   4       5246.14       4439.15       108.72 o                         
   1  15   4        824.23       1042.50        71.50 o                         
   2  15   4       2746.85       2166.47        87.37 o                         
   3  15   4       1938.08       1950.64        57.45 o                         
   4  15   4         32.31         74.38        56.35 o                         
   5  15   4        516.18        639.29        85.53 o                         
   6  15   4        829.21        873.44        84.62 o                         
   7  15   4        117.01        147.61        47.73 o                         
   8  15   4       1673.44       1743.04       120.49 o                         
   9  15   4       4037.25       3611.70       200.24 o                         
  10  15   4       1551.95       1236.24        88.77 o                         
  11  15   4        356.32        294.46        84.09 o                         
  12  15   4         24.56        -65.14        87.99 o                         
  13  15   4          5.84       -133.92       133.92 o                         
  14  15   4         89.41         27.19       116.80 o                         
  15  15   4        189.79        387.08       132.61 o                         
 -15  16   4          2.26       -117.20       117.20 o                         
 -14  16   4         22.05         63.25        99.39 o                         
 -13  16   4         74.88         66.81       112.24 o                         
 -12  16   4         60.14         41.69        94.93 o                         
 -11  16   4        944.63        917.52       107.45 o                         
 -10  16   4       6837.66       6288.16       343.79 o                         
  -9  16   4      11567.48      10372.31       643.88 o                         
  -8  16   4       4119.75       3764.31       211.38 o                         
  -7  16   4       3583.46       3164.99       156.39 o                         
  -6  16   4        270.25        315.44        54.96 o                         
  -5  16   4        708.88        532.19        56.32 o                         
  -4  16   4       1697.79       1749.42        73.13 o                         
  -3  16   4       2423.83       2334.00        84.53 o                         
  -2  16   4       8352.44       7966.69       180.71 o                         
  -1  16   4      29418.30      26183.38       530.09 o                         
   0  16   4      22577.00      21919.27       473.68 o                         
   1  16   4      16039.03      15777.99       339.14 o                         
   2  16   4       9931.42       9004.28       213.89 o                         
   3  16   4       4470.84       4409.51        94.95 o                         
   4  16   4          5.18        127.49        39.30 o                         
   5  16   4        585.87        448.87        68.77 o                         
   6  16   4       3724.70       3711.13       143.79 o                         
   7  16   4       5669.92       4820.80       204.78 o                         
   8  16   4       4637.25       4417.69       161.23 o                         
   9  16   4        567.73        547.23        73.29 o                         
  10  16   4        570.05        475.25        90.08 o                         
  11  16   4       1231.81       1148.26       117.10 o                         
  12  16   4       1204.15       1547.32       128.26 o                         
  13  16   4        803.65        929.69       120.57 o                         
  14  16   4        256.88        324.10       113.59 o                         
  15  16   4        236.24        285.34       126.80 o                         
 -15  17   4         16.54         41.31       123.33 o                         
 -14  17   4        121.34        236.98       114.41 o                         
 -13  17   4        201.59        405.95       110.86 o                         
 -12  17   4         19.39        122.71        95.57 o                         
 -11  17   4         23.92        -24.08        85.61 o                         
 -10  17   4        529.40        476.86        80.25 o                         
  -9  17   4       3506.38       3192.81       194.74 o                         
  -8  17   4        481.78        442.48        80.04 o                         
  -7  17   4       5024.20       4543.43       280.76 o                         
  -6  17   4       4086.00       3483.29       140.74 o                         
  -5  17   4        750.86        617.79        60.69 o                         
  -4  17   4       3226.03       3053.01        99.86 o                         
  -3  17   4        414.67        492.34        63.67 o                         
  -2  17   4        905.55       1257.83        65.78 o                         
  -1  17   4       5389.03       4814.77       111.86 o                         
   0  17   4      18167.06      16645.31       338.26 o                         
   1  17   4      29159.96      28104.45       647.52 o                         
   2  17   4       8906.07       8602.63       180.80 o                         
   3  17   4        451.64        504.04        51.53 o                         
   4  17   4        749.60        629.78        60.07 o                         
   5  17   4        298.21        441.04        71.09 o                         
   6  17   4       1740.26       1501.06        97.72 o                         
   7  17   4       6320.16       5645.49       223.83 o                         
   8  17   4      10584.18       9132.29       286.76 o                         
   9  17   4       4399.54       3764.63       190.45 o                         
  10  17   4       1361.72       1315.68       125.98 o                         
  11  17   4         68.83        134.71        95.71 o                         
  12  17   4        213.35        283.77        93.77 o                         
  13  17   4         18.38         13.73       111.09 o                         
  14  17   4         24.26        -48.19       110.69 o                         
 -15  18   4          7.59        -31.58       109.13 o                         
 -14  18   4         15.10        -82.05       111.14 o                         
 -13  18   4         69.88        121.07       102.87 o                         
 -12  18   4          9.36         50.77        92.65 o                         
 -11  18   4        181.04        302.77        87.13 o                         
 -10  18   4       1358.16       1158.40       119.52 o                         
  -9  18   4       3217.02       2693.36       141.74 o                         
  -8  18   4       4612.58       3724.59       215.50 o                         
  -7  18   4       1192.13       1113.99        83.54 o                         
  -6  18   4        168.08        123.19        57.29 o                         
  -5  18   4        760.58        913.51        64.72 o                         
  -4  18   4         14.53         88.11        50.85 o                         
  -3  18   4       1712.41       1831.41        99.94 o                         
  -2  18   4      13233.45      12867.49       294.38 o                         
  -1  18   4      40435.50      39268.55       964.03 o                         
   0  18   4      33517.86      34305.74       866.47 o                         
   1  18   4       9088.85       9543.60       241.25 o                         
   2  18   4        507.55        661.19        62.22 o                         
   3  18   4        141.62        150.62        45.62 o                         
   4  18   4        454.11        337.41        49.27 o                         
   5  18   4       1597.47       1333.73        79.48 o                         
   6  18   4       3193.10       2789.25       122.68 o                         
   7  18   4       2128.12       2036.20       151.33 o                         
   8  18   4          1.52         69.19        95.54 o                         
   9  18   4       1110.04        986.73        90.79 o                         
  10  18   4         31.81        -18.14        84.23 o                         
  11  18   4        113.51        175.26        79.55 o                         
  12  18   4        117.87        197.25        97.68 o                         
  13  18   4        733.85        781.72       139.12 o                         
  14  18   4        331.77        217.21       125.85 o                         
 -14  19   4        194.08        159.14       112.79 o                         
 -13  19   4        381.39        319.19       113.66 o                         
 -12  19   4        448.36        211.99       108.79 o                         
 -11  19   4        459.85        452.50       102.42 o                         
 -10  19   4        445.19        365.07        94.13 o                         
  -9  19   4        817.66        597.30       106.76 o                         
  -8  19   4        519.87        423.67        81.13 o                         
  -7  19   4       2804.09       2709.48       107.00 o                         
  -6  19   4        896.41        880.51        74.28 o                         
  -5  19   4       1276.59       1207.93        72.38 o                         
  -4  19   4         24.96         58.71        49.55 o                         
  -3  19   4         24.35        149.30        53.72 o                         
  -2  19   4        889.15        924.75        78.67 o                         
  -1  19   4        331.02        305.03        53.65 o                         
   0  19   4       9778.97       9756.72       233.65 o                         
   1  19   4      21826.09      21513.55       528.10 o                         
   2  19   4      12548.94      12409.92       257.82 o                         
   3  19   4       1612.66       1767.95        76.96 o                         
   4  19   4       1304.00       1191.58        81.86 o                         
   5  19   4        579.46        496.35        78.56 o                         
   6  19   4         48.07         25.02        82.33 o                         
   7  19   4        677.06        649.24        90.91 o                         
   8  19   4       1671.06       1546.13       136.95 o                         
   9  19   4        376.04        418.71       127.32 o                         
  10  19   4       2471.81       2228.69       167.03 o                         
  11  19   4         46.36         46.08        84.82 o                         
  12  19   4         31.10        109.02       107.43 o                         
  13  19   4         20.22         15.56       108.66 o                         
  14  19   4         47.05        -10.81       150.87 o                         
 -14  20   4         85.53        137.64       118.56 o                         
 -13  20   4       1153.05       1092.45       123.17 o                         
 -12  20   4        945.45        730.76       121.12 o                         
 -11  20   4         36.68         69.90        90.29 o                         
 -10  20   4       1488.59       1354.33       126.52 o                         
  -9  20   4       2513.48       2365.16       112.95 o                         
  -8  20   4        644.27        728.48        82.23 o                         
  -7  20   4         61.19        113.04        70.60 o                         
  -6  20   4       3234.09       2853.42       122.81 o                         
  -5  20   4        486.68        442.44        69.40 o                         
  -4  20   4        366.00        341.03        63.67 o                         
  -3  20   4       2850.07       2477.81        97.24 o                         
  -2  20   4       2559.76       2805.42       114.83 o                         
  -1  20   4       2572.99       2531.32        93.59 o                         
   0  20   4       2337.68       2527.56       110.08 o                         
   1  20   4        292.57        456.22        68.53 o                         
   2  20   4       4710.72       4462.90       109.12 o                         
   3  20   4       2504.06       2709.21        94.35 o                         
   4  20   4       1748.21       1486.25        78.06 o                         
   5  20   4         23.10         70.79        51.42 o                         
   6  20   4         38.75         51.71        81.51 o                         
   7  20   4         14.80        -91.43       104.17 o                         
   8  20   4        114.28         64.68        95.18 o                         
   9  20   4        228.54        274.57       114.43 o                         
  10  20   4       1956.40       1657.39       157.31 o                         
  11  20   4       3193.55       3371.91       209.39 o                         
  12  20   4       2449.03       2431.74       198.04 o                         
  13  20   4        808.07        717.01       186.37 o                         
  14  20   4        720.56        841.66       172.93 o                         
 -14  21   4        698.10        592.41       133.76 o                         
 -13  21   4       1663.45       1527.72       166.57 o                         
 -12  21   4       3203.74       3082.54       269.75 o                         
 -11  21   4       3160.95       2557.28       193.40 o                         
 -10  21   4       3186.35       2975.93       206.37 o                         
  -9  21   4        210.90        251.92        81.31 o                         
  -8  21   4        106.19        153.70        79.09 o                         
  -7  21   4       1320.53       1420.40       117.48 o                         
  -6  21   4       3173.71       2923.66       151.30 o                         
  -5  21   4       3281.13       3092.53       124.09 o                         
  -4  21   4       5800.70       6032.16       161.34 o                         
  -3  21   4       4674.63       4902.88       148.68 o                         
  -2  21   4       1372.76       1423.61        86.84 o                         
  -1  21   4       1015.98       1038.68        64.15 o                         
   0  21   4         52.43         89.18        61.80 o                         
   1  21   4        446.63        628.63        69.74 o                         
   2  21   4        189.00        125.94        57.89 o                         
   3  21   4       5851.41       5838.88       163.28 o                         
   4  21   4       7393.09       6795.76       190.01 o                         
   5  21   4       1735.38       1691.78        83.46 o                         
   6  21   4       1103.06        815.58       101.97 o                         
   7  21   4        567.64        483.36        98.15 o                         
   8  21   4       1031.66       1025.99       119.85 o                         
   9  21   4       1183.16       1420.78       150.70 o                         
  10  21   4       1807.34       1651.99       151.81 o                         
  11  21   4        242.62        255.77       130.51 o                         
  12  21   4         16.35        -62.42       122.63 o                         
  13  21   4         87.82        -26.81       149.00 o                         
 -13  22   4        529.16        603.52       124.16 o                         
 -12  22   4        302.54        385.58       101.02 o                         
 -11  22   4         11.96         -1.41        95.57 o                         
 -10  22   4        792.80        881.28       103.37 o                         
  -9  22   4          6.01         80.15        74.70 o                         
  -8  22   4       1383.52       1032.52       109.28 o                         
  -7  22   4        805.09        766.99       121.94 o                         
  -6  22   4         74.00        121.41        73.18 o                         
  -5  22   4        188.01        186.97        66.27 o                         
  -4  22   4       1150.90       1017.75        78.46 o                         
  -3  22   4         32.51          7.24        71.72 o                         
  -2  22   4        327.23        370.03        75.22 o                         
  -1  22   4       7396.04       7840.55       208.73 o                         
   0  22   4       9146.87       9616.85       243.17 o                         
   1  22   4       4021.64       4462.35       143.46 o                         
   2  22   4       4189.97       4325.96       131.78 o                         
   3  22   4       1282.24       1189.33        76.58 o                         
   4  22   4       2984.02       2430.02       105.27 o                         
   5  22   4       2936.35       2488.88       117.18 o                         
   6  22   4       3375.50       2862.49       135.95 o                         
   7  22   4       1922.40       1814.93       137.49 o                         
   8  22   4          1.56       -103.57       117.05 o                         
   9  22   4        817.42        695.18       146.50 o                         
  10  22   4       6943.49       6760.66       354.23 o                         
  11  22   4       6879.71       6491.34       318.38 o                         
  12  22   4       4523.52       4517.46       284.46 o                         
  13  22   4       2350.42       2577.87       219.39 o                         
 -13  23   4        754.09        808.55       119.06 o                         
 -12  23   4       2196.78       1892.90       163.88 o                         
 -11  23   4       3219.26       2688.50       185.38 o                         
 -10  23   4        447.89        356.45       101.58 o                         
  -9  23   4        366.82        358.72       111.25 o                         
  -8  23   4        239.63        187.57        88.61 o                         
  -7  23   4         32.13         79.38        85.18 o                         
  -6  23   4       1183.69       1122.55        85.88 o                         
  -5  23   4       3189.98       2985.75       165.93 o                         
  -4  23   4       5514.59       5756.98       213.42 o                         
  -3  23   4       3170.51       3162.82       117.54 o                         
  -2  23   4       2559.00       2444.36       111.27 o                         
  -1  23   4        563.98        559.44        74.74 o                         
   0  23   4        667.49        671.76        75.52 o                         
   1  23   4       3093.71       3096.53       135.63 o                         
   2  23   4       1170.83       1199.08        74.29 o                         
   3  23   4       1650.96       1499.27        94.62 o                         
   4  23   4       1049.16       1065.28        89.87 o                         
   5  23   4         17.37         78.03        69.40 o                         
   6  23   4        659.21        666.07       101.26 o                         
   7  23   4       2419.83       2156.08       158.13 o                         
   8  23   4         11.47         25.92       104.86 o                         
   9  23   4        238.18        181.64       112.40 o                         
  10  23   4        674.65        745.04       138.60 o                         
  11  23   4          0.27        -80.89       120.04 o                         
  12  23   4         26.87         11.75       127.11 o                         
  13  23   4        107.71        110.47       219.61 o                         
 -13  24   4        235.24        187.26       124.09 o                         
 -12  24   4        232.83        155.09       103.77 o                         
 -11  24   4         13.46       -104.02       104.02 o                         
 -10  24   4        104.19        109.16       116.59 o                         
  -9  24   4        357.86        213.69        97.09 o                         
  -8  24   4        139.03        128.03        89.76 o                         
  -7  24   4        241.95        266.16        92.39 o                         
  -6  24   4         10.19         44.57        73.92 o                         
  -5  24   4        160.21        167.26        66.64 o                         
  -4  24   4          6.63        167.80        84.08 o                         
  -3  24   4        413.29        443.51        77.93 o                         
  -2  24   4        947.95       1084.23        98.21 o                         
  -1  24   4       1723.94       1887.91       131.18 o                         
   0  24   4       9392.08       9339.07       250.20 o                         
   1  24   4       9815.83      10423.58       291.76 o                         
   2  24   4       8862.60       8421.60       225.83 o                         
   3  24   4       3795.70       3519.41       136.41 o                         
   4  24   4        157.60        249.40        72.17 o                         
   5  24   4          6.41        -30.83        75.48 o                         
   6  24   4         21.35        108.48       106.67 o                         
   7  24   4        456.94        519.81       111.29 o                         
   8  24   4        244.82        285.92        99.65 o                         
   9  24   4          1.09         -4.46       128.61 o                         
  10  24   4        780.23        989.96       181.54 o                         
  11  24   4       2249.89       2285.13       201.77 o                         
  12  24   4       1267.43       1653.65       164.95 o                         
 -12  25   4        392.47        468.18       121.89 o                         
 -11  25   4        263.91        382.17       107.98 o                         
 -10  25   4         21.83        146.11       104.66 o                         
  -9  25   4        245.53        197.27       103.99 o                         
  -8  25   4       1120.45       1003.55       117.72 o                         
  -7  25   4       1609.84       1609.94       152.76 o                         
  -6  25   4       1098.35       1136.66       100.47 o                         
  -5  25   4        147.63         98.48        72.40 o                         
  -4  25   4        747.76        871.12        87.59 o                         
  -3  25   4       6370.49       6042.98       185.85 o                         
  -2  25   4       9247.42       9641.81       267.08 o                         
  -1  25   4       3349.36       3420.09       134.44 o                         
   0  25   4         82.34        147.23        70.41 o                         
   1  25   4         80.31        295.20        87.80 o                         
   2  25   4        102.70        185.66        80.85 o                         
   3  25   4        380.50        350.55        90.13 o                         
   4  25   4         24.94         -2.79        64.01 o                         
   5  25   4        155.29         44.74        80.74 o                         
   6  25   4       1921.34       1517.26       128.70 o                         
   7  25   4       1173.21       1045.14       127.66 o                         
   8  25   4        645.42        421.03       105.42 o                         
   9  25   4       1332.22       1194.96       144.25 o                         
  10  25   4        829.67        764.84       124.79 o                         
  11  25   4        271.53        403.24       138.90 o                         
  12  25   4        370.52        650.84       176.66 o                         
 -12  26   4        180.04        111.09       126.55 o                         
 -11  26   4        360.64        388.92       114.20 o                         
 -10  26   4        614.87        689.18       129.33 o                         
  -9  26   4         66.08        103.67        84.05 o                         
  -8  26   4        201.51         68.81        98.63 o                         
  -7  26   4         92.04         53.19        93.20 o                         
  -6  26   4         90.66        -53.98        74.13 o                         
  -5  26   4        481.14        372.35        82.40 o                         
  -4  26   4       1035.03        832.56       106.92 o                         
  -3  26   4       1655.79       1498.57       122.55 o                         
  -2  26   4        382.07        583.03        84.62 o                         
  -1  26   4       4757.25       5581.62       174.54 o                         
   0  26   4       2846.22       3154.84       130.83 o                         
   1  26   4        676.70        713.06        84.24 o                         
   2  26   4       6707.38       6196.45       191.24 o                         
   3  26   4       1944.99       1945.75       106.18 o                         
   4  26   4         34.89         22.25        62.37 o                         
   5  26   4       2368.01       2077.93       113.22 o                         
   6  26   4       1646.72       1586.01       142.85 o                         
   7  26   4        819.17        879.78       131.05 o                         
   8  26   4        182.94        240.82       135.01 o                         
   9  26   4         23.22        139.04       120.95 o                         
  10  26   4        181.40        277.61       138.99 o                         
  11  26   4        120.94        183.84       126.84 o                         
 -11  27   4         41.13        115.42       117.34 o                         
 -10  27   4          0.63        -13.57       107.97 o                         
  -9  27   4        525.04        563.62       106.41 o                         
  -8  27   4        893.52        650.53       117.68 o                         
  -7  27   4       1760.61       1621.28       122.37 o                         
  -6  27   4       1040.62        936.67       108.55 o                         
  -5  27   4       1004.95        970.23       100.76 o                         
  -4  27   4         55.46         82.26        76.90 o                         
  -3  27   4        140.82         75.35        90.64 o                         
  -2  27   4        700.78        718.80       107.61 o                         
  -1  27   4         17.28        199.33        85.37 o                         
   0  27   4        784.97        752.09        87.16 o                         
   1  27   4       3763.16       3939.83       150.80 o                         
   2  27   4        339.27        534.25        81.86 o                         
   3  27   4       2308.52       2089.83       118.48 o                         
   4  27   4       1572.20       1481.01       102.66 o                         
   5  27   4        362.13        349.39        74.74 o                         
   6  27   4        469.08        406.38       104.21 o                         
   7  27   4       1047.27        970.32       142.70 o                         
   8  27   4        168.10        244.29       140.00 o                         
   9  27   4         67.39        134.06       113.67 o                         
  10  27   4        180.88        171.38       127.85 o                         
  11  27   4        638.96        772.61       171.51 o                         
 -10  28   4         94.31        119.42       126.34 o                         
  -9  28   4        342.88        218.27       109.49 o                         
  -8  28   4          8.52        -17.40       104.58 o                         
  -7  28   4        316.04        331.46        96.38 o                         
  -6  28   4        785.71        690.72       104.62 o                         
  -5  28   4        154.79        101.84        73.87 o                         
  -4  28   4        866.95        763.08       108.52 o                         
  -3  28   4        123.19        127.51        93.62 o                         
  -2  28   4          9.24          3.20       100.77 o                         
  -1  28   4       2318.08       2231.07       127.11 o                         
   0  28   4       3352.05       3622.12       164.12 o                         
   1  28   4        478.47        532.73        97.33 o                         
   2  28   4          6.65          5.26        78.39 o                         
   3  28   4         74.54        143.64        77.82 o                         
   4  28   4       2165.18       1885.71       111.93 o                         
   5  28   4       3985.31       3537.11       182.81 o                         
   6  28   4       2030.12       1728.04       145.99 o                         
   7  28   4        213.21        113.15       121.14 o                         
   8  28   4        353.97        371.51       148.27 o                         
   9  28   4        914.22       1214.25       148.73 o                         
  10  28   4       1291.37       1303.37       176.65 o                         
 -10  29   4       1172.95       1083.85       158.86 o                         
  -9  29   4       2882.31       2181.84       253.44 o                         
  -8  29   4       3316.26       3108.42       297.01 o                         
  -7  29   4        554.79        580.70       108.28 o                         
  -6  29   4        271.84        344.90        98.82 o                         
  -5  29   4         16.90         93.99        93.14 o                         
  -4  29   4          1.55         37.17       104.51 o                         
  -3  29   4         85.74        171.26       103.35 o                         
  -2  29   4        219.04        254.61        89.75 o                         
  -1  29   4        764.35        682.69       112.86 o                         
   0  29   4        378.59        357.96        87.53 o                         
   1  29   4        667.62        619.53        88.97 o                         
   2  29   4         30.04        142.71        87.24 o                         
   3  29   4       2804.84       2631.99       146.86 o                         
   4  29   4       4374.59       3146.10       137.93 o                         
   5  29   4       3184.14       2790.31       172.89 o                         
   6  29   4       1034.69       1088.92       140.91 o                         
   7  29   4        226.27        283.20       136.74 o                         
   8  29   4          3.03        -12.88       119.69 o                         
   9  29   4        177.14        295.50       158.91 o                         
  -9  30   4        536.91        492.94       119.82 o                         
  -8  30   4       3326.49       2863.34       259.36 o                         
  -7  30   4       6356.88       5798.92       380.42 o                         
  -6  30   4       4349.53       3957.69       233.02 o                         
  -5  30   4       2533.59       2257.83       144.79 o                         
  -4  30   4        866.60        742.69       123.41 o                         
  -3  30   4        971.90        996.51       114.26 o                         
  -2  30   4        690.69        594.50       113.67 o                         
  -1  30   4          4.44        -89.03        89.15 o                         
   0  30   4        179.78        221.76        88.77 o                         
   1  30   4         58.77        131.79        86.38 o                         
   2  30   4         78.56         35.75        90.76 o                         
   3  30   4         77.79        151.84        82.19 o                         
   4  30   4         64.51        -19.71       104.36 o                         
   5  30   4        278.51        222.04        74.44 o                         
   6  30   4        421.30        250.53       116.43 o                         
   7  30   4         68.79       -123.24       123.24 o                         
   8  30   4          9.50        -28.73       113.71 o                         
   9  30   4        207.52        338.14       150.60 o                         
  -8  31   4        173.38        247.64       125.89 o                         
  -7  31   4        894.22        729.68       120.24 o                         
  -6  31   4       1700.73       1415.49       137.39 o                         
  -5  31   4        265.53        404.88       103.57 o                         
  -4  31   4          8.56         44.09        95.40 o                         
  -3  31   4       1203.05       1140.95       171.49 o                         
  -2  31   4       1982.86       2408.29       185.10 o                         
  -1  31   4       1039.98       1239.82       116.49 o                         
   0  31   4          8.25         34.93        93.48 o                         
   1  31   4       2144.77       2227.25       129.20 o                         
   2  31   4       4419.81       4478.43       215.51 o                         
   3  31   4       4086.92       3670.87       168.95 o                         
   4  31   4       2789.84       1886.64       131.91 o                         
   5  31   4       1119.44        869.38        91.46 o                         
   6  31   4        662.96        428.76       115.07 o                         
   7  31   4       1317.18       1376.57       165.63 o                         
   8  31   4        226.88        240.52       137.03 o                         
  -7  32   4       2738.25       1801.40       158.06 o                         
  -6  32   4       2278.14       1927.09       134.45 o                         
  -5  32   4       2168.19       2069.29       162.04 o                         
  -4  32   4       3614.30       3297.80       186.14 o                         
  -3  32   4       3703.49       3401.28       197.97 o                         
  -2  32   4       3294.23       3826.15       200.96 o                         
  -1  32   4       2829.58       2965.14       197.67 o                         
   0  32   4       2523.35       2905.28       160.23 o                         
   1  32   4       1202.65       1405.20       118.59 o                         
   2  32   4         60.12        127.06        92.18 o                         
   3  32   4         60.94         77.77        96.73 o                         
   4  32   4        560.73        459.87       103.32 o                         
   5  32   4       1895.56       1422.21       161.25 o                         
   6  32   4       2459.27       2121.65       187.06 o                         
   7  32   4       1255.60       1077.17       171.71 o                         
  -6  33   4       2059.58       1991.19       161.93 o                         
  -5  33   4        598.34        572.54       109.60 o                         
  -4  33   4          3.20         -8.69       100.44 o                         
  -3  33   4         34.30          8.78       111.24 o                         
  -2  33   4          1.36        146.04       121.64 o                         
  -1  33   4         14.28        -22.13       117.12 o                         
   0  33   4        434.98        595.04        99.41 o                         
   1  33   4       2032.78       1807.37       143.07 o                         
   2  33   4       4076.82       3578.25       209.87 o                         
   3  33   4       5659.76       5224.89       277.17 o                         
   4  33   4       3355.75       3379.20       218.67 o                         
   5  33   4        804.52        610.66       150.08 o                         
   6  33   4        235.60        230.87       110.79 o                         
  -5  34   4        410.06        482.05       117.65 o                         
  -4  34   4       1113.90       1360.87       144.34 o                         
  -3  34   4       1519.39       1382.61       153.44 o                         
  -2  34   4       1598.54       1691.85       146.21 o                         
  -1  34   4       1195.51       1214.21       159.28 o                         
   0  34   4        629.01        765.29       106.80 o                         
   1  34   4        402.24        423.18       101.55 o                         
   2  34   4        704.69        851.96       109.79 o                         
   3  34   4         85.89        155.20       114.37 o                         
   4  34   4         57.15         93.47       155.41 o                         
  -3  35   4        237.66        374.60       130.81 o                         
  -2  35   4        635.08        621.66       140.38 o                         
  -1  35   4        249.44        221.78       125.83 o                         
   0  35   4         34.50        185.22       108.64 o                         
   1  35   4         21.86        160.85        98.60 o                         
   2  35   4        862.80        609.04       135.60 o                         
   3  35   4       1508.29       1238.34       391.52 o                         
 -17   1   5         82.13         53.92       115.57 o                         
 -16   1   5         13.21         41.39        84.54 o                         
 -15   1   5         81.70         84.05        90.32 o                         
 -14   1   5        583.85        850.80       104.82 o                         
 -13   1   5        754.36        668.70       101.08 o                         
 -12   1   5       3668.63       3834.34       151.83 o                         
 -11   1   5       1962.23       1923.50        97.41 o                         
 -10   1   5        446.40        332.92        59.64 o                         
  -9   1   5       2236.34       1749.04        80.44 o                         
  -8   1   5          8.28        -41.09        48.91 o                         
  -7   1   5        800.37        748.17        49.72 o                         
  -6   1   5       2829.46       2905.39        73.78 o                         
  -5   1   5       2952.29       2912.11        62.70 o                         
  -4   1   5       6280.22       5523.88        85.94 o                         
  -3   1   5       3317.72       3727.33        53.56 o                         
  -2   1   5       2930.45       2906.68        78.07 o                         
  -1   1   5        127.93         97.65        25.56 o                         
   0   1   5        279.09        369.38        31.72 o                         
   1   1   5      11066.79       9452.22       272.72 o                         
   2   1   5      12051.01      10592.29       202.31 o                         
   3   1   5        140.78        213.11        52.72 o                         
   4   1   5       8310.71       8914.08       200.62 o                         
   5   1   5      40585.38      44671.56      1189.51 o                         
   6   1   5      15153.68      17077.87       349.17 o                         
   7   1   5         29.01         66.29        67.03 o                         
   8   1   5         34.81         18.69        61.94 o                         
   9   1   5         97.18         22.64        77.35 o                         
  10   1   5         28.58        104.76        80.59 o                         
  11   1   5        109.90        240.54        91.69 o                         
  12   1   5       1383.59       1320.50       117.71 o                         
  13   1   5          6.01          1.19       121.07 o                         
  14   1   5        162.17        285.89       141.89 o                         
  15   1   5         79.84        169.64       136.05 o                         
  16   1   5        372.32        593.41       213.78 o                         
 -17   2   5       1276.31       1662.98       158.14 o                         
 -16   2   5       1425.35       1814.09       153.46 o                         
 -15   2   5         11.91         53.80        92.81 o                         
 -14   2   5        810.21        785.21       103.46 o                         
 -13   2   5        188.97        164.35       101.81 o                         
 -12   2   5        876.21        928.72        93.78 o                         
 -11   2   5         71.35         64.25        63.71 o                         
 -10   2   5       2158.85       1713.33        76.29 o                         
  -9   2   5        279.22        258.40        52.16 o                         
  -8   2   5       1804.27       1726.34        66.46 o                         
  -7   2   5        504.41        520.95        46.22 o                         
  -6   2   5      34978.77      38815.53       859.60 o                         
  -5   2   5      33277.60      32861.11       610.31 o                         
  -4   2   5      10541.88      10180.46       136.15 o                         
  -3   2   5       9015.30       8140.18       132.31 o                         
  -2   2   5      11633.83      10023.80       182.97 o                         
  -1   2   5      14610.26      15370.16       249.00 o                         
   0   2   5       2119.53       1733.18        47.76 o                         
   1   2   5       3257.25       2286.61        65.24 o                         
   2   2   5       4923.85       4661.95       113.62 o                         
   3   2   5      20717.72      22154.69       492.97 o                         
   4   2   5      18317.44      19290.71       438.60 o                         
   5   2   5       1240.98       1589.85        96.47 o                         
   6   2   5       1438.67       1497.57        92.39 o                         
   7   2   5       6815.66       6824.50       172.30 o                         
   8   2   5      10255.01      10647.65       288.33 o                         
   9   2   5       5656.56       5770.74       170.05 o                         
  10   2   5          0.64         14.38        82.67 o                         
  11   2   5       2993.54       3328.70       167.41 o                         
  12   2   5        566.25        480.05       107.30 o                         
  13   2   5         74.64         92.98       115.14 o                         
  14   2   5         78.02         57.00       131.74 o                         
  15   2   5        363.02        714.97       138.00 o                         
  16   2   5         97.97        356.32       156.20 o                         
 -17   3   5         40.49        237.30        96.28 o                         
 -16   3   5          5.21       -132.65       155.77 o                         
 -15   3   5          0.98         14.98       110.78 o                         
 -14   3   5       1993.89       2273.20       140.31 o                         
 -13   3   5      10427.94      10728.53       429.68 o                         
 -12   3   5      15269.36      15191.61       654.44 o                         
 -11   3   5      16745.35      17053.90       554.88 o                         
 -10   3   5       1478.95       1436.32        75.15 o                         
  -9   3   5        846.22        647.69        58.21 o                         
  -8   3   5       1487.82       1179.71        58.04 o                         
  -7   3   5       5476.80       5367.35       107.42 o                         
  -6   3   5       1985.29       1741.29        55.22 o                         
  -5   3   5        701.29        657.76        40.91 o                         
  -4   3   5        125.91        205.58        28.94 o                         
  -3   3   5      19540.57      19508.87       417.14 o                         
  -2   3   5       8481.27       6725.07       129.25 o                         
  -1   3   5         59.29         50.46        22.10 o                         
   0   3   5       2359.18       2575.78        52.88 o                         
   1   3   5        248.93        280.59        30.76 o                         
   2   3   5      46350.33      44852.81      1168.19 o                         
   3   3   5      17464.74      15686.21       321.55 o                         
   4   3   5      36791.71      40167.35      1069.49 o                         
   5   3   5      76824.09      80947.56      2996.90 o                         
   6   3   5      10594.43      12957.28       308.25 o                         
   7   3   5        832.38       1013.26        76.66 o                         
   8   3   5        399.88        376.33        81.75 o                         
   9   3   5        170.87        230.76        80.41 o                         
  10   3   5        729.96       1129.03       135.79 o                         
  11   3   5         18.50         84.88       139.77 o                         
  12   3   5          2.41         55.16        96.93 o                         
  13   3   5        299.54        282.38       120.06 o                         
  14   3   5        202.59        237.83       128.51 o                         
  15   3   5        110.39        136.43       139.09 o                         
  16   3   5        666.71        669.57       142.69 o                         
 -17   4   5        788.90       1029.21       136.79 o                         
 -16   4   5        654.11        684.76       138.14 o                         
 -15   4   5        383.36        470.69       111.76 o                         
 -14   4   5         21.86        104.79        86.47 o                         
 -13   4   5        270.53        237.42       104.01 o                         
 -12   4   5         12.67        197.69       105.63 o                         
 -11   4   5          8.46        -40.87        68.19 o                         
 -10   4   5       4369.94       3745.64       143.55 o                         
  -9   4   5       8996.87       9179.15       302.01 o                         
  -8   4   5        110.12        -48.82        48.82 o                         
  -7   4   5        608.37        848.06        49.54 o                         
  -6   4   5       2964.51       3096.42        78.05 o                         
  -5   4   5       6154.19       5168.02        88.69 o                         
  -4   4   5      10869.50       9458.87       147.98 o                         
  -3   4   5       5903.63       5261.63        93.89 o                         
  -2   4   5      46669.90      46593.13      1189.39 o                         
  -1   4   5       7094.26       6126.91        84.46 o                         
   0   4   5       3398.70       2967.66        46.18 o                         
   1   4   5      21556.90      22720.46       332.92 o                         
   2   4   5      30045.86      28621.84       620.42 o                         
   3   4   5      12015.35      13068.29       312.83 o                         
   4   4   5        133.06        240.19        56.96 o                         
   5   4   5         17.15        289.02        64.62 o                         
   6   4   5      25872.41      25090.20       627.89 o                         
   7   4   5      17284.85      18274.93       444.41 o                         
   8   4   5      10911.90      11105.01       279.32 o                         
   9   4   5        153.34        244.75        87.91 o                         
  10   4   5       6741.40       7217.95       260.10 o                         
  11   4   5       8294.00       8504.80       319.52 o                         
  12   4   5       2750.25       3388.13       180.57 o                         
  13   4   5        144.70        380.93       115.76 o                         
  14   4   5        148.63        223.14       114.74 o                         
  15   4   5        492.79        818.41       173.67 o                         
  16   4   5         19.42         72.67       158.56 o                         
 -17   5   5         74.96        236.88       141.85 o                         
 -16   5   5        142.18        292.30       106.92 o                         
 -15   5   5        459.38        427.77       111.27 o                         
 -14   5   5        663.42        850.91       127.63 o                         
 -13   5   5       2173.52       2096.10       148.87 o                         
 -12   5   5      13818.40      13716.66       651.00 o                         
 -11   5   5       3422.13       3268.20       148.41 o                         
 -10   5   5       2274.47       2025.21        86.44 o                         
  -9   5   5        195.35        130.53        85.65 o                         
  -8   5   5       6599.60       5431.16       152.40 o                         
  -7   5   5      31918.84      33104.65       799.32 o                         
  -6   5   5      27140.55      26696.35       570.71 o                         
  -5   5   5       1739.22       2122.53        67.77 o                         
  -4   5   5      11532.37      11091.15       141.17 o                         
  -3   5   5      12148.75      10667.37       159.11 o                         
  -2   5   5      23589.38      23661.88       352.31 o                         
  -1   5   5       2108.07       2578.37        70.84 o                         
   0   5   5      13354.32      12922.73       200.90 o                         
   1   5   5      85994.02      85791.31      2257.52 o                         
   2   5   5      42126.61      40993.88       860.65 o                         
   3   5   5       1370.30       1312.10        79.23 o                         
   4   5   5      26693.15      25613.99       657.09 o                         
   5   5   5       7204.34       8352.53       197.95 o                         
   6   5   5       3582.56       3476.90       102.46 o                         
   7   5   5       6106.33       5438.19       188.23 o                         
   8   5   5        416.49        486.23        92.61 o                         
   9   5   5       1065.10        929.45        95.16 o                         
  10   5   5        544.07        767.23        97.16 o                         
  11   5   5        356.74        484.46       143.68 o                         
  12   5   5          0.51        -78.12        97.47 o                         
  13   5   5        619.74        905.55       145.90 o                         
  14   5   5         10.98        -92.53       146.32 o                         
  15   5   5        735.23        615.77       156.54 o                         
  16   5   5        196.17        171.98       162.24 o                         
 -17   6   5        103.38        220.92       136.16 o                         
 -16   6   5        600.58        567.09       127.66 o                         
 -15   6   5       1308.01       1467.56       140.58 o                         
 -14   6   5        633.41        674.02       123.98 o                         
 -13   6   5        212.22        152.13        87.74 o                         
 -12   6   5       1625.25       1552.93       118.93 o                         
 -11   6   5       1926.91       1850.55       110.74 o                         
 -10   6   5        541.72        545.80        92.42 o                         
  -9   6   5       4787.00       4225.86       123.74 o                         
  -8   6   5      15472.41      15205.32       567.29 o                         
  -7   6   5       3895.81       3883.85       103.73 o                         
  -6   6   5       4227.19       4017.63       103.85 o                         
  -5   6   5        173.18         99.34        45.10 o                         
  -4   6   5       4808.41       4858.38        88.25 o                         
  -3   6   5       5226.39       4381.82        84.86 o                         
  -2   6   5      53380.60      49258.37      1065.25 o                         
  -1   6   5      13506.27      12839.46       209.54 o                         
   0   6   5        308.55        113.72        20.85 o                         
   1   6   5      11255.31      11524.62       150.93 o                         
   2   6   5       5516.57       3464.28        93.86 o                         
   3   6   5       9841.21       9542.14       244.48 o                         
   4   6   5       5968.35       6697.93       158.33 o                         
   5   6   5       4813.02       4110.49       122.84 o                         
   6   6   5      19735.90      20663.82       538.75 o                         
   7   6   5       9816.34      10094.08       266.04 o                         
   8   6   5        112.10        110.53        73.01 o                         
   9   6   5       6362.82       6390.05       229.54 o                         
  10   6   5       5199.88       5893.14       220.03 o                         
  11   6   5       6022.39       7071.41       320.89 o                         
  12   6   5       1810.73       2057.74       139.37 o                         
  13   6   5         63.66        215.61       119.96 o                         
  14   6   5         27.25        152.00       120.04 o                         
  15   6   5         18.65         21.20       119.26 o                         
  16   6   5        652.35       1069.16       219.20 o                         
 -17   7   5          0.91          4.85       127.93 o                         
 -16   7   5          5.15         -9.79       115.47 o                         
 -15   7   5          5.08        -32.21       106.95 o                         
 -14   7   5        181.06        290.56        94.35 o                         
 -13   7   5        101.73        294.17       101.85 o                         
 -12   7   5       2316.65       2388.03       137.81 o                         
 -11   7   5       2243.95       2209.43       119.12 o                         
 -10   7   5        504.36        378.61        68.82 o                         
  -9   7   5        587.54        590.98        70.82 o                         
  -8   7   5        526.61        479.83        60.08 o                         
  -7   7   5      11128.94      11507.51       238.98 o                         
  -6   7   5      12204.93      11574.42       196.05 o                         
  -5   7   5       1084.82        881.94        42.01 o                         
  -4   7   5       2230.13       1776.85        47.43 o                         
  -3   7   5      11368.16      11094.94       147.74 o                         
  -2   7   5       9585.89       8394.97       115.30 o                         
  -1   7   5       2607.72       3076.38        82.42 o                         
   0   7   5      14577.44      12879.74       195.85 o                         
   1   7   5       6150.34       4882.98        71.18 o                         
   2   7   5         96.49         25.35        42.92 o                         
   3   7   5       1547.58       1418.00        66.50 o                         
   4   7   5      11302.99       9910.50       238.91 o                         
   5   7   5      10862.20      10639.86       260.27 o                         
   6   7   5       2849.37       2834.63       110.69 o                         
   7   7   5      14620.41      14519.87       366.31 o                         
   8   7   5       1866.39       1686.75       119.35 o                         
   9   7   5        877.05        734.22       103.61 o                         
  10   7   5        324.19        154.72       100.08 o                         
  11   7   5        270.02        559.80       218.57 o                         
  12   7   5          5.17       -119.29       119.29 o                         
  13   7   5        135.86        130.17       138.16 o                         
  14   7   5        506.70        930.12       146.28 o                         
  15   7   5        246.46        319.64       146.35 o                         
  16   7   5         68.02        167.27       149.71 o                         
 -17   8   5         27.06         53.07       150.00 o                         
 -16   8   5        187.09        150.26       104.74 o                         
 -15   8   5        335.36        257.15       108.94 o                         
 -14   8   5        189.27        134.50        95.12 o                         
 -13   8   5        668.84        643.83       120.88 o                         
 -12   8   5        935.97        685.65        91.00 o                         
 -11   8   5         83.64         15.48        80.21 o                         
 -10   8   5       1687.29       1804.69        95.32 o                         
  -9   8   5       2120.22       1705.36        83.47 o                         
  -8   8   5       1207.97       1004.86        67.12 o                         
  -7   8   5       1128.85        928.27        51.65 o                         
  -6   8   5       4169.44       3900.26       106.93 o                         
  -5   8   5       2747.32       2401.58        58.17 o                         
  -4   8   5       1509.88       1394.82        55.33 o                         
  -3   8   5       6600.05       6609.41       122.66 o                         
  -2   8   5       1144.19       1015.21        37.08 o                         
  -1   8   5       1362.47        993.44        55.32 o                         
   0   8   5       3917.38       3737.03        75.51 o                         
   1   8   5       8121.47       7762.73       103.04 o                         
   2   8   5       2998.69       2802.43        85.92 o                         
   3   8   5      12332.40      11247.85       257.50 o                         
   4   8   5      12862.37      12010.24       196.46 o                         
   5   8   5        454.64        315.31        69.37 o                         
   6   8   5       2092.97       1981.86       100.24 o                         
   7   8   5       1012.39       1051.29        85.38 o                         
   8   8   5       1580.90       1611.31       106.96 o                         
   9   8   5       9831.34      10571.67       351.69 o                         
  10   8   5      10640.08      11873.75       382.71 o                         
  11   8   5       7629.17       8642.36       328.73 o                         
  12   8   5       1841.80       1887.18       147.67 o                         
  13   8   5         30.95        -38.57       126.70 o                         
  14   8   5        873.78       1078.12       136.33 o                         
  15   8   5        695.24        988.50       162.95 o                         
  16   8   5       1022.59       1191.60       154.11 o                         
 -16   9   5        256.34        436.84       121.07 o                         
 -15   9   5       2039.17       2273.38       184.92 o                         
 -14   9   5        958.72       1093.92       136.04 o                         
 -13   9   5        712.09        831.44       115.00 o                         
 -12   9   5        338.32        305.89        83.51 o                         
 -11   9   5       1763.97       1644.86       111.84 o                         
 -10   9   5       1450.08       1252.70        75.35 o                         
  -9   9   5       1068.93        999.98        58.93 o                         
  -8   9   5       2071.53       1977.33        88.38 o                         
  -7   9   5       1253.23       1309.67        66.11 o                         
  -6   9   5          1.12         -9.46        42.03 o                         
  -5   9   5       1145.43        970.10        49.79 o                         
  -4   9   5       1610.67       1526.59        63.46 o                         
  -3   9   5        956.98       1172.50        50.52 o                         
  -2   9   5       3005.45       2457.69        57.64 o                         
  -1   9   5        677.79        801.94        37.65 o                         
   0   9   5       6555.30       5160.41       102.80 o                         
   1   9   5        430.51        348.04        50.31 o                         
   2   9   5         99.91         91.11        41.93 o                         
   3   9   5         15.43         72.23        50.95 o                         
   4   9   5       1573.31       1190.99        73.55 o                         
   5   9   5       8125.94       7039.60       252.26 o                         
   6   9   5       1611.90       1906.06        76.02 o                         
   7   9   5         92.13         28.82        56.18 o                         
   8   9   5       1007.35        872.87        84.98 o                         
   9   9   5       5655.80       5545.71       248.92 o                         
  10   9   5       2311.21       2184.71       226.71 o                         
  11   9   5          0.25       -136.41       136.41 o                         
  12   9   5        683.26        548.00       117.73 o                         
  13   9   5        315.03        599.75       125.28 o                         
  14   9   5         74.79         51.20       114.26 o                         
  15   9   5         64.90         92.30       176.62 o                         
  16   9   5         35.02         62.87       150.81 o                         
 -16  10   5         16.54         90.64        97.95 o                         
 -15  10   5         20.30        190.12        92.47 o                         
 -14  10   5        696.26        696.58        97.01 o                         
 -13  10   5        433.16        341.70        89.26 o                         
 -12  10   5        114.95        182.21        80.97 o                         
 -11  10   5       1959.98       1732.38       107.27 o                         
 -10  10   5      10406.39       9742.14       440.15 o                         
  -9  10   5      11464.63      10847.61       427.82 o                         
  -8  10   5       1443.02       1210.22        70.17 o                         
  -7  10   5        525.16        442.28        46.46 o                         
  -6  10   5       2401.07       2482.91        72.06 o                         
  -5  10   5       4511.34       4188.48       101.53 o                         
  -4  10   5         47.61         16.67        35.63 o                         
  -3  10   5       3230.11       3636.54        63.52 o                         
  -2  10   5       2999.41       2975.79        70.36 o                         
  -1  10   5       2290.92       1546.84        51.99 o                         
   0  10   5        466.21        388.03        37.07 o                         
   1  10   5        167.81        106.98        37.09 o                         
   2  10   5        290.56        186.36        47.94 o                         
   3  10   5         71.53         58.65        49.19 o                         
   4  10   5        182.07        139.70        47.54 o                         
   5  10   5       5999.67       5515.54       121.20 o                         
   6  10   5       4909.81       4324.73       173.25 o                         
   7  10   5        205.55        325.63        71.16 o                         
   8  10   5       1521.14       1344.27        73.44 o                         
   9  10   5       2075.76       1654.09       117.68 o                         
  10  10   5      10637.97      11687.36       343.60 o                         
  11  10   5       4409.45       4559.53       198.96 o                         
  12  10   5        803.04        811.72       139.21 o                         
  13  10   5        456.54        193.07        95.36 o                         
  14  10   5        929.17        900.80       139.39 o                         
  15  10   5        341.31        416.89       122.35 o                         
  16  10   5          9.67        132.25       123.48 o                         
 -16  11   5        392.20        588.05       121.76 o                         
 -15  11   5       1744.71       1859.50       154.06 o                         
 -14  11   5       1127.69        882.27       114.02 o                         
 -13  11   5         27.24        -84.28        84.28 o                         
 -12  11   5        928.17        752.82        90.01 o                         
 -11  11   5       4535.13       4150.54       268.45 o                         
 -10  11   5       3319.95       2787.72       142.45 o                         
  -9  11   5       1497.23       1342.40        77.60 o                         
  -8  11   5       6321.78       5655.44       179.73 o                         
  -7  11   5       2745.97       2652.70        74.74 o                         
  -6  11   5       6671.65       6133.53       160.17 o                         
  -5  11   5       4437.56       3895.27        96.09 o                         
  -4  11   5        993.38        761.75        44.41 o                         
  -3  11   5       1047.10       1075.86        41.28 o                         
  -2  11   5       3317.67       3026.72        92.64 o                         
  -1  11   5        806.58        755.52        39.71 o                         
   0  11   5         73.80         23.39        35.81 o                         
   1  11   5        680.15        999.88        60.25 o                         
   2  11   5          1.71        154.86        48.96 o                         
   3  11   5      12705.57      12254.39       247.55 o                         
   4  11   5       8935.31       8184.09       310.75 o                         
   5  11   5      13960.64      13932.35       336.11 o                         
   6  11   5      21408.06      20743.44       685.69 o                         
   7  11   5        829.73        651.34        64.85 o                         
   8  11   5       2629.51       2532.06       101.50 o                         
   9  11   5      10764.87      10788.30       306.38 o                         
  10  11   5       2095.90       2114.56       109.63 o                         
  11  11   5        407.80        232.37        82.99 o                         
  12  11   5       4151.26       4353.28       187.67 o                         
  13  11   5       5624.31       5769.36       326.62 o                         
  14  11   5       1445.48       1708.56       179.56 o                         
  15  11   5        100.35        138.01       124.69 o                         
  16  11   5        149.34        168.89       135.56 o                         
 -16  12   5        156.83        347.02       102.80 o                         
 -15  12   5        739.13        858.76       107.85 o                         
 -14  12   5       2986.34       3149.66       235.84 o                         
 -13  12   5       3235.02       2698.94       198.86 o                         
 -12  12   5        907.82        766.89        94.90 o                         
 -11  12   5       1672.21       1341.32       104.02 o                         
 -10  12   5       5110.49       4436.48       209.02 o                         
  -9  12   5       8625.46       8509.97       431.24 o                         
  -8  12   5       1428.23       1393.57        71.64 o                         
  -7  12   5       2164.86       1738.77       101.27 o                         
  -6  12   5      23257.55      23594.91       529.85 o                         
  -5  12   5      25556.87      25596.58       556.36 o                         
  -4  12   5      13410.80      13220.91       226.70 o                         
  -3  12   5        990.65       1026.06        46.29 o                         
  -2  12   5          1.59        104.59        42.89 o                         
  -1  12   5        251.89        203.98        39.52 o                         
   0  12   5      19379.61      19144.09       353.61 o                         
   1  12   5       7655.52       6956.40       133.78 o                         
   2  12   5        138.84        272.64        52.66 o                         
   3  12   5        337.55        449.46        59.55 o                         
   4  12   5        184.41         69.54        57.42 o                         
   5  12   5       2025.26       1796.92        85.47 o                         
   6  12   5        238.75        153.24        40.17 o                         
   7  12   5       1368.34       1093.41        62.44 o                         
   8  12   5       4542.70       4066.85       158.41 o                         
   9  12   5         68.77         31.87        66.78 o                         
  10  12   5        445.10        332.10        77.86 o                         
  11  12   5         70.33        127.55        92.34 o                         
  12  12   5         47.42        -49.95        87.10 o                         
  13  12   5       1054.58        947.81       141.95 o                         
  14  12   5       2602.77       2690.21       213.13 o                         
  15  12   5       1672.96       2030.46       212.65 o                         
 -16  13   5        220.93        265.20       123.81 o                         
 -15  13   5        644.15        571.00       120.00 o                         
 -14  13   5       1440.01       1182.27       136.53 o                         
 -13  13   5        118.56         60.54       101.76 o                         
 -12  13   5        420.37        260.40        83.73 o                         
 -11  13   5       2511.97       2242.48       131.41 o                         
 -10  13   5       6566.62       6502.17       411.31 o                         
  -9  13   5       1033.38        927.01        79.87 o                         
  -8  13   5          6.04        -12.11        50.15 o                         
  -7  13   5       1133.45       1259.10        59.90 o                         
  -6  13   5        733.98        656.43        64.05 o                         
  -5  13   5       2884.90       2537.65        75.51 o                         
  -4  13   5        493.77        394.82        43.14 o                         
  -3  13   5       1940.25       1283.68        49.30 o                         
  -2  13   5         79.11        117.54        47.79 o                         
  -1  13   5        670.58        476.54        43.21 o                         
   0  13   5        133.80        134.01        40.17 o                         
   1  13   5        686.12        565.90        47.63 o                         
   2  13   5        138.54        134.81        47.55 o                         
   3  13   5       8277.23       7412.57       178.51 o                         
   4  13   5      13578.15      13338.90       353.00 o                         
   5  13   5      12899.00      12472.63       324.58 o                         
   6  13   5       5530.47       5079.85       144.40 o                         
   7  13   5       2276.07       1969.62        84.44 o                         
   8  13   5       5549.98       5424.78       234.66 o                         
   9  13   5       7064.13       6975.20       215.59 o                         
  10  13   5        116.69        109.54        76.11 o                         
  11  13   5        219.88        340.02        84.74 o                         
  12  13   5       2928.20       2620.77       168.49 o                         
  13  13   5       3504.96       3361.72       257.23 o                         
  14  13   5       1237.82       1275.58       144.36 o                         
  15  13   5          1.96       -143.90       143.90 o                         
 -16  14   5         59.14        127.21       105.19 o                         
 -15  14   5        561.07        358.84       117.91 o                         
 -14  14   5        782.37        593.79       117.03 o                         
 -13  14   5       1265.69       1042.26       118.29 o                         
 -12  14   5        838.68        865.34        95.88 o                         
 -11  14   5        346.72        260.36        78.18 o                         
 -10  14   5        118.45         93.77        85.34 o                         
  -9  14   5        109.54        158.18        67.08 o                         
  -8  14   5        229.53        196.57        59.49 o                         
  -7  14   5        721.82        696.30       101.80 o                         
  -6  14   5      17101.17      16118.56       493.95 o                         
  -5  14   5      22525.89      21862.24       431.06 o                         
  -4  14   5      13378.50      13141.11       244.38 o                         
  -3  14   5       1895.22       1850.40        76.16 o                         
  -2  14   5        140.69        199.72        48.49 o                         
  -1  14   5      21826.53      22321.18       408.60 o                         
   0  14   5       2446.99       2381.28        85.00 o                         
   1  14   5        734.11        817.40        51.15 o                         
   2  14   5        382.32        320.41        38.46 o                         
   3  14   5       4604.89       3957.24       122.39 o                         
   4  14   5       1036.29       1187.98        80.81 o                         
   5  14   5       4143.33       3742.37       122.42 o                         
   6  14   5       3276.64       2820.57       121.61 o                         
   7  14   5       1300.11       1097.60        62.29 o                         
   8  14   5        295.41        200.88        65.52 o                         
   9  14   5       1116.92        765.82        88.38 o                         
  10  14   5       1293.60       1245.26       109.01 o                         
  11  14   5       1110.43       1254.64       110.29 o                         
  12  14   5       2245.85       2579.10       157.58 o                         
  13  14   5       2484.45       2267.75       173.53 o                         
  14  14   5       1291.71       1397.66       147.37 o                         
  15  14   5        922.84       1016.51       166.13 o                         
 -15  15   5        159.23        122.63       107.88 o                         
 -14  15   5        817.69        656.93       133.26 o                         
 -13  15   5        713.84        588.55       119.38 o
[truncated: 933,121 more chars]
